# Supplementary material for: Sugt1 loss in skeletal muscle stem cells impairs muscle regeneration and causes premature muscle aging
Source: Life Med. 2023 Nov 2;2(4):lnad039. doi: 10.1093/lifemedi/lnad039 (PMC11749260; doi:10.1093/lifemedi/lnad039)
Supplement: lnad039_suppl_Supplementary_Table_S1 [file lnad039_suppl_Supplementary_Table_S1.xlsx]

## Sheet: Basic statistics
Supplementary Table S1: Transcriptomic profiling in Sugt1 iKO SCs from young and aged mice.
Basic statistics
Sample	Raw Fragments	Pre-processed fragements	%	Mappable Fragments	%
Ctrl Total RNA (2 replicates mixed)	20992065	19575996	93.25	17060862	87.15
iKO Total RNA (2 replicates mixed)	19078867	16712042	87.59	13518503	78.6

## Sheet: Up-regulated genes
Supplementary Table S1: Transcriptomic profiling in Sugt1 iKO SCs from young and aged mice.
Up-regulated genes in iKO ASC
Gene_name	Ctrl_FPKM	iKO_FPKM	Log2(FoldChange)
Tmem119	1.44568	59.4383	5.18556
Ngfr	0.679632	28.2477	4.96024
Atp2a3	1.50076	12.3395	3.13842
CT010467.2	30.5103	202.204	2.61697
Emilin1	1.16547	22.7048	4.07739
Ptpru	0.962759	8.5426	3.77081
Col6a1	0.746324	8.007	3.39247
Col18a1	2.05333	11.8396	2.06498
Gas6	3.06412	43.6553	3.63881
Sct	9.38614	120.402	3.42646
H19	39.9002	256.387	3.16307
Hes6	9.98987	83.7127	2.98993
Prelp	0.638329	4.84228	3.17214
Ltbp3	10.2477	49.3947	2.49991
Prex1	2.66954	17.7173	2.72638
Gm23935	224.644	1398.04	2.27095
Lzts2	3.67652	20.9058	2.49035
Ephb2	0.301175	5.45332	4.22475
Ddit4	6.49963	26.4205	1.99027
Jsrp1	3.69039	26.5007	3.00545
Pitx3	1.47451	12.7072	3.313
Hspb1	46.8989	157.793	1.65861
Junb	11.2827	50.1782	2.12145
Tppp3	3.82188	34.5106	2.69978
Col6a2	0.552128	5.92491	3.12651
Crip1	42.5187	295.921	2.63893
Capn5	0.792728	6.1494	2.76154
Obsl1	1.8373	15.8791	2.65609
Myom3	0.151566	1.63025	2.88716
Ddr1	9.01365	56.3617	2.53161
Plekhg5	1.22538	9.12099	2.72029
Prrx2	5.78395	34.553	2.87822
Sardh	0.694897	6.76456	2.839
Gdf15	4.02761	16.451	2.04444
Camk2b	0.226953	3.2323	2.87199
Hr	0.478493	3.19707	2.71619
Scx	2.52447	18.2438	2.66318
Jup	4.27224	25.3739	2.2128
Sorbs3	0.873393	6.52597	2.8746
Dusp27	0.10382	2.35322	4.13012
G0s2	9.17636	66.5043	2.72657
Dmp1	1.20548	10.9239	2.97666
Cyp26b1	3.01011	20.8822	2.73203
Pink1	1.0326	9.07023	2.80489
Aldh2	35.6959	119.474	2.17916
Snta1	2.1688	11.7996	2.34934
B3gnt8	1.07252	11.3471	3.06491
Lrrc17	5.11361	41.8189	2.90801
Cacng1	0.789556	12.3124	3.82811
Map2k2	13.8559	51.368	1.62272
Hdac5	3.45382	29.9418	2.74406
Tubb2b	9.53493	57.204	2.58423
Rps6ka4	6.44043	26.4859	2.05348
Nudc	18.3502	65.8491	1.71454
Fxyd6	6.60757	37.6187	2.3921
Sync	3.52659	17.5672	2.43242
Gsn	9.09915	53.4091	2.38358
Tns1	7.17595	34.9682	2.01223
Ralgds	1.2839	7.43723	2.50127
Edf1	20.6662	100.93	2.21592
Lsp1	5.99073	37.4941	2.49554
Dhrs3	0.914183	6.99664	2.02132
Igf2	1.24217	29.7734	4.18202
Tnfrsf1b	1.17843	8.67813	2.72137
Spsb2	0.813356	9.93647	3.10257
Lmna	80.9666	433.342	2.18665
Ubtd1	6.24412	24.8078	2.16923
Sart1	10.5505	32.7324	1.84282
Mknk2	5.59276	23.6601	2.08518
Mib2	1.05233	5.73811	2.27194
Mme	0.385244	3.88642	2.39582
Mafk	3.92915	11.9159	1.68419
Csnk1g2	10.5325	35.93	1.76544
Tubb3	9.53493	57.204	1.86797
Myog	0.073511	6.01932	5.49909
Stac3	2.02768	19.8423	3.42328
Ypel3	1.3191	14.0586	2.90425
Myo18a	2.54418	12.5852	2.09762
Lonp1	10.1358	33.2951	1.61265
Mdfi	0.448153	5.90096	3.4434
Bcam	1.2613	7.87606	2.40605
Pex6	2.11918	8.04567	1.61062
Crlf1	36.3883	95.7595	1.68208
H2az2	5.78353	28.9072	2.45521
Stub1	16.8978	40.1352	2.14634
Eml2	1.45791	6.39405	2.13844
Map1lc3a	2.74985	16.0346	2.5801
Myh14	0.516086	2.93934	2.98038
Arhgef19	0.440287	7.17664	2.68627
Pfdn6	13.433	50.9882	2.01763
Htra3	3.24245	20.0715	2.5103
Pnmal2	0.267671	3.60077	3.6243
Tubb2a	17.1271	83.6702	2.15626
Ccdc124	9.32755	31.748	1.76666
Gm9800	6.13689	102.082	1.79248
Safb	21.6418	35.2587	1.77158
Myo18b	0.0286635	0.573582	3.39247
Psmb5	35.6315	93.7724	1.68444
Megf8	1.43941	7.39204	2.19525
Bbc3	0.504155	7.75924	2.29536
Ehbp1l1	8.344	32.5954	1.88404
Arpc1b	46.2216	176.308	1.58765
Phlda3	50.186	104.324	1.35519
Dysf	0.722573	2.00661	2.28905
Slc43a2	3.61733	18.1666	2.36722
Neb	3.59225	18.0262	2.23723
Dctn1	7.36574	27.8586	2.07118
Calcoco1	2.93827	11.1959	2.04421
Olfml3	0.665766	4.2107	2.55545
Chd5	0.0636605	0.793016	3.06822
Lsm4	13.6281	47.3834	2.76097
Arid5a	3.5716	14.3952	1.63567
Gm10282	15.9863	60.2089	2.47155
Ptov1	11.8855	42.0808	1.93762
Mtch1	21.6798	76.3967	1.79137
Aamp	10.3912	30.8175	1.6056
Tln2	7.06367	33.1509	2.17942
Lamb3	1.33999	8.18801	2.24401
Hmcn2	3.53841	7.81872	1.44067
Apba3	11.6059	20.9971	1.76201
Plec	15.7989	65.948	1.75534
Kremen1	4.73359	28.7163	2.48298
Acads	3.86526	12.5153	1.76454
Scand1	2.28448	17.5758	2.80733
Kifc3	2.72845	11.6065	2.07448
Susd5	0.227361	2.31153	2.34516
Snrpf	42.9994	65.6944	2.82091
Dlx3	0.68694	4.95559	2.70068
Tspo	19.2131	74.6646	1.9195
Acaa1a	2.54449	13.2026	2.379
Scn1b	2.76451	11.6172	2.34906
Fbln1	1.46599	7.10563	1.92473
Sdc3	29.5848	89.3243	1.72781
Gm4149	97.2687	329.167	3.00946
Gse1	3.73733	4.19877	1.84935
Atoh8	10.8641	48.7789	2.20725
Klc1	9.16132	36.0554	1.9097
Tnks1bp1	8.51682	12.6195	1.7005
Gm11847	33.868	57.4306	2.64311
Lemd2	2.78749	9.2421	1.96691
Atp5a1	250.478	234.505	2.43991
Mtss2	3.12214	18.9558	2.41715
Ephb3	0.444509	2.32171	2.80515
Mybpc1	0.847919	10.2503	2.63599
Gm4617	3.94965	31.6154	3.0928
Gper1	0.363131	2.68202	2.73182
Galnt18	1.23407	8.24587	2.47206
Gm47283	41.9393	123.754	2.34918
Naaa	1.96216	8.68468	2.04547
Ptk7	4.04338	17.7055	2.02481
Stmn1	44.1162	105.008	1.90114
Pck2	7.55442	32.7894	1.86634
Tnrc18	2.82198	11.5613	1.82986
Fkbp8	14.2934	40.614	1.62144
Ptprs	6.89843	15.8578	1.53446
Tpm2	4.53485	29.3597	2.19314
Smad6	2.39108	9.43915	1.9355
Gm10736	667.99	482.057	2.2911
Dbn1	3.57287	10.9329	1.54411
Nr1h2	9.21502	21.0171	1.46632
Acsf2	1.26669	4.57555	2.07322
Des	62.7866	213.799	1.72194
Timm13	26.3603	43.4254	1.53699
Rara	3.11933	8.86288	1.47561
Notch3	1.14342	8.34398	2.29251
Erf	4.58546	15.0419	1.58267
Loxl1	3.74858	14.1948	1.84072
Plod1	4.18935	13.1837	1.45238
Rabep2	1.5821	6.70008	1.76169
Tpgs1	2.53742	9.15617	2.12097
Aldh1l2	3.5131	11.875	1.82392
Ssbp4	5.32786	11.2819	1.78967
Ftl1	2377.77	2931.09	1.34212
Lrrc45	1.11774	5.95344	2.3374
Arl6ip4	5.53449	25.6289	2.11735
Rpl36	314.428	998.198	1.67502
Itgb5	3.80527	10.4148	1.64176
Gnas	659.838	630.952	1.27776
Ddrgk1	8.96331	20.4134	2.10151
Jag2	2.57584	12.6845	1.72582
Mxd4	2.8431	12.3829	2.00667
Bok	6.95846	22.1918	1.62148
Coro6	1.60371	10.4454	2.56115
Mylip	0.980638	5.14826	2.18033
Pdlim4	10.4016	29.0669	1.50933
Cdc37	22.0583	69.5626	1.32691
Zfp469	0.0638246	0.766886	1.44525
Hmg20b	5.16152	17.0951	1.94514
Mvp	5.08364	10.9124	1.55723
Arf5	16.5274	50.787	1.44653
Syne1	2.27334	7.04816	1.66345
Macrod1	0.492548	4.77883	2.92701
Rcn3	4.55919	17.3106	2.04723
Pcyt2	2.81466	13.5363	1.76114
Fkbp2	5.21606	36.3237	2.12168
Xist	0.111149	64.8071	10.0668
Fblim1	1.95337	7.25099	1.64207
Aldh3b1	0.777906	5.6465	2.72589
Atf5	61.0189	93.2855	1.54017
Crlf2	0.786199	5.96678	2.76092
Pdcd4	2.36523	10.4499	1.83994
Gpx3	49.5331	165.565	1.65141
Gbp9	3.2324	14.6603	1.92913
Fbxo31	16.5103	10.0282	2.02393
Inhbb	1.38326	7.42662	2.30843
Arhgef40	10.8025	24.3841	1.64386
Nop53	21.9566	88.6371	1.35704
Mical1	1.69078	6.14382	1.92781
Lgr6	2.54363	8.15859	1.4885
Igfbp5	4.20522	15.7928	1.84953
Spr	9.12158	31.0684	1.53787
Arhgef10l	0.392512	3.48551	2.48453
Cenpb	9.66623	29.9053	1.56946
Adgra1	0.359685	2.52679	2.4879
Lamb2	4.40709	13.809	2.05603
Apex1	74.9759	70.88	2.04888
Rpl8	372.714	1047.55	1.45446
Polr2e	19.5999	51.5406	1.34517
Abhd17a	7.4604	21.0656	1.45717
Abca8a	0.971834	3.7961	2.35411
Capg	23.3974	62.3021	1.45032
Atp1a2	0.321167	1.85908	2.01027
Fam114a1	3.14246	9.8925	1.76535
Lfng	0.606724	3.84175	2.8039
Iffo1	4.4078	19.9888	1.92299
Ndufb7	17.1413	70.473	1.63945
Neurl1a	0.722202	5.22611	1.93618
Ltbp4	3.75151	14.779	1.68474
Adgrg1	2.70756	5.43812	1.57677
Mrpl54	13.9996	39.1624	1.55882
Rab11fip5	1.55785	4.77126	1.73555
Ubald2	9.51864	25.5649	1.8147
Igdcc4	1.08498	4.79388	1.98117
Tbc1d16	0.778548	3.7657	1.97982
Hip1r	2.47456	4.80842	1.82855
Flywch1	5.28676	16.7736	1.8788
Pde7b	1.50178	6.60868	1.79662
Trip10	9.03139	24.9358	1.26362
Os9	4.76685	14.1766	1.51196
Pfkl	8.31176	19.1403	1.37483
Islr	0.27509	4.11339	3.39259
Cep250	1.63779	5.88687	1.96671
Tmed9	28.6139	74.6701	1.30091
Kifc1	5.5889	22.4031	1.93946
Sun2	5.41566	21.1531	1.79778
Slc39a3	1.94222	4.846	1.67982
Ndufa13	6.36909	22.0242	1.74155
Rpl13	0	0	1.3614
Id1	74.6432	228.596	1.55834
Gadd45b	11.489	32.1209	1.53138
Maged1	27.8884	83.0678	1.52747
Egln2	3.38437	11.8543	1.73803
Ilkap	18.2895	66.4372	1.64309
Rrbp1	26.7174	47.6544	1.3783
Stk11	12.3665	25.6166	1.3716
Cspg4	1.20278	5.32522	1.82161
Pgls	8.68624	32.4308	1.55893
Pacsin3	0.885407	4.20829	2.28745
Fgfr4	5.86411	31.0891	2.248
Rgs4	0.886145	4.61958	2.3785
Foxo4	3.48362	9.98201	1.9116
Gas8	2.21605	1.82834	1.53657
Necap2	5.55926	18.6056	1.45658
Ccnd3	23.962	99.8199	1.69908
Mrc2	2.78956	15.6388	1.87182
Thbs2	10.4075	26.4211	1.32687
Fam20c	3.13867	13.0713	1.73648
Rpl18	459.738	966.505	1.18247
Rnh1	20.0788	46.4021	1.27026
Cilp	0.169791	3.0701	2.35451
Lamtor2	6.52319	29.8562	2.04553
Gm24270	224.644	1398.04	1.36797
Lrpap1	3.8845	11.7706	1.64878
Uqcr11	31.3763	91.3209	1.49919
Col6a3	4.08626	12.0085	1.31012
Raly	54.0026	145.883	1.578
Pdk2	0.484205	2.69099	2.38838
Unc45a	5.79407	18.4376	1.43184
Mrps34	7.88146	27.8023	2.16839
Itpr3	1.49877	3.60615	1.41523
Ccdc61	2.92248	5.37812	2.11328
Keap1	2.5038	10.5182	1.64173
Map7d1	14.3161	42.4329	1.6287
Dmpk	89.6642	167.397	1.49964
Cep131	0.250716	1.57777	2.58023
Josd2	7.11552	29.1268	1.91585
Tnfrsf12a	60.501	150.351	1.20226
Zscan25	0.916101	4.24727	1.88841
Sgca	22.2244	47.7	1.65556
Fau	266.592	630.646	1.35249
Jph2	6.67259	28.0917	2.01063
Smox	8.73293	14.3244	1.24793
Ehmt2	10.817	25.7025	1.53977
Gm7901	1.42036	5.1399	2.22189
Kcnn4	1.28621	5.44156	1.64612
Oaz1	102.725	225.944	1.30039
Ncor2	17.6273	63.1714	1.50347
Gm10076	146.957	266.5	1.90662
Serpinb8	0.302763	5.04674	2.52295
Ahdc1	4.09231	13.0513	1.63196
Klc4	0.274209	1.63988	2.65577
Flnc	12.6633	33.9489	1.33083
Abca7	0.353731	1.45622	1.63249
Cdkn2d	2.05889	8.75219	1.96438
Akr7a5	2.40489	9.77698	1.83517
Ino80b	3.917	9.21247	1.81242
Lrp1	18.5435	64.8646	1.63055
Atp2a1	0.0761403	1.30846	2.91629
Cactin	4.38566	13.4364	1.52571
Gpc1	17.7953	43.6435	1.38043
Pbxip1	3.34787	11.9063	1.6884
Pkig	26.6122	88.9552	1.58519
Bcar3	4.25727	16.0086	1.78893
Arl4d	2.43356	8.32334	1.63224
Gas2l1	11.8104	25.2914	1.31413
Agap3	7.95491	21.793	1.61552
Tcf3	8.76664	25.2533	1.41971
Atp5d	60.1923	164.112	1.35988
Wdr6	2.56524	9.51586	1.96598
Thop1	10.8092	23.0818	1.34797
Nckap5l	1.12473	8.31071	1.98278
Gale	2.32097	9.16826	1.83858
Mbd3	21.7796	48.8048	1.29568
Rex1bd	7.33446	34.3317	1.80045
Tmc6	1.42244	5.49245	1.67047
Numbl	1.87431	7.38948	1.58726
E4f1	1.73213	6.05671	1.65865
Aox1	0.681423	2.5848	1.48872
Vsir	0.658748	2.30427	2.00238
Cic	8.36708	18.0835	1.63343
Peg3	18.2131	69.3231	1.8659
Ucp2	5.06362	16.7684	1.56976
Dhx38	4.85357	11.6198	1.28256
Eya2	0.38341	4.24024	2.3654
Rtkn	4.5538	11.4388	2.52107
Dyrk1b	0.418653	2.99374	2.191
Pias4	6.7501	13.4044	1.2119
Sin3b	21.0219	49.6204	1.12064
Cotl1	6.37032	17.8132	1.5022
Hdgfl2	4.79621	16.9363	1.58359
Aldh16a1	2.73128	5.37208	1.93263
Ppp1r16a	2.19357	9.10159	1.60832
Gtf2f1	7.96461	24.9781	1.39723
P2ry14	4.6144	12.9006	1.34208
Crocc	0.311946	1.34008	1.85738
Fam173a	3.6227	9.62401	2.17977
Lzts1	0.480847	2.90361	1.99368
Vwa1	0.583905	2.6591	1.89304
Btbd2	1.60763	5.73158	1.73725
D8Ertd738e	33.7836	78.2173	1.21524
Dchs1	0.786394	3.09632	1.83008
Ppp1r12c	7.78649	15.605	1.46347
Cavin3	2.97702	17.5917	2.08613
Mpst	1.68771	7.74819	2.14965
Rgs3	4.03201	17.6746	1.51698
Gnb2	48.4044	103.019	1.34874
Gdf6	0.105745	2.46822	4.24451
Gpx4-ps2	11.0007	39.2454	1.88183
Cul7	4.8962	14.3745	1.7305
Blvrb	7.50788	23.7578	1.36257
Smoc1	0.176712	1.97632	2.79627
Nudt9	6.88272	14.5081	1.69284
Dgkz	5.18369	13.1774	1.43597
Tbcb	13.2291	30.5183	1.35276
Myh9	61.3499	146.522	1.28069
Ndufv1	18.1144	46.38	1.3295
Caskin2	1.19185	3.94133	1.53891
Ppp1r9b	4.67631	8.85733	1.23875
Mad1l1	5.14417	13.1743	1.63174
Id3	81.1526	241.422	1.51159
Slc38a10	9.72488	27.5537	1.4166
Lypla2	8.8151	21.0771	1.27087
Trafd1	3.37747	10.1401	1.55426
Agap2	0.174813	1.13756	2.01471
Use1	9.54651	28.8511	1.62413
Cdk5rap3	4.72115	11.8495	1.93682
Mark4	1.55727	5.38657	1.66453
Bckdha	2.00938	11.6793	2.08181
Ndufv3	18.7492	47.8301	1.50639
Kif1c	8.94543	25.481	1.4732
Gnl1	5.21458	14.0771	1.29069
Nbl1	18.4534	44.4121	1.22216
Adprhl2	3.70796	11.0159	1.48136
Tsc22d4	4.19716	10.413	1.43984
Safb2	12.0049	21.5073	1.34593
Sertad1	12.5969	32.264	1.30282
Dctn2	14.916	44.4827	1.50058
Hexim1	5.90459	13.8802	1.19347
Fance	3.15742	8.88498	1.61669
Chpf	5.53276	15.7274	1.50612
Park7	35.9299	87.1248	1.25394
Tafa5	15.6596	32.302	1.03965
Trib3	4.56713	11.1573	1.35212
Mmp15	0.950495	4.48597	1.8286
Gga1	3.88503	9.96538	1.36369
Speg	2.5076	5.95795	1.41237
H6pd	10.5729	36.0776	1.6258
Cacnb1	0.739389	4.15166	2.02463
Pacs2	5.08766	17.233	1.7622
Aqp1	1.81764	6.24742	1.73499
Cbr1	2.77129	11.1625	1.55702
Mir6236	91.5315	173.697	1.44098
Inf2	11.2439	31.1537	1.42622
Cope	15.7986	41.2312	1.3591
Anxa6	46.876	119.086	1.28403
Gramd1a	5.11436	11.4843	1.28274
Akt1s1	16.8661	41.2968	1.14396
Cgnl1	1.96561	6.94169	1.70808
Fzr1	6.11375	20.5657	1.43269
Pfkm	1.39234	5.35902	1.68851
Tmem86a	3.4828	8.5017	1.54377
Ndufs7	30.151	72.47	1.19677
Lrrn1	6.28922	28.5518	2.08013
Pcx	0.666278	2.98538	2.33022
Alpk3	0.452372	1.74974	1.75526
Ubxn1	17.5898	50.5718	1.41596
Ankrd54	4.56353	14.9669	1.44553
Pdap1	21.6103	51.5246	1.30747
Mxd3	0.980525	8.48112	2.7106
Bcat2	3.31381	10.9825	1.48715
Metrn	4.2211	15.0283	1.64141
Tfpt	2.34936	9.72536	1.90283
Psmc3	54.2762	99.3684	1.21215
Hspa2	0.985986	3.54512	1.79496
Ltbr	7.26703	17.7531	1.25254
Mrpl14	6.38292	25.4284	2.01284
Ankrd11	20.6155	39.8206	1.14743
Rnaseh2c	11.4863	21.7743	1.86927
Sema6b	0.628572	2.99578	1.8198
Rps18	485.223	1200.56	1.26849
Mapre3	1.92286	7.98018	1.8847
Abhd8	1.40978	5.68717	1.96201
Tbc1d10a	3.09676	7.85518	1.48452
Nol3	1.15346	3.38949	2.15762
Fis1	17.1008	44.2188	1.38412
Romo1	26.8197	54.2818	1.52045
Arhgef1	9.63772	24.3408	1.37666
Cdc42bpb	10.3152	23.8879	1.35395
Polr2f	24.5954	56.786	1.19509
Lrp5	3.80363	12.0783	1.53293
Rai1	5.23438	13.2471	1.59105
Pld3	5.16732	13.6764	1.27805
Sh3bp4	3.51447	11.3346	1.5474
Rarg	5.15424	13.2341	1.37785
Klhdc4	7.89923	14.3047	1.71324
CT010467.1	13083.7	38445.5	1.48695
Srebf1	9.96396	20.5452	1.35458
Ttn	2.34426	7.83258	1.51468
Trabd	4.84436	13.1613	1.4473
Rasa4	6.45371	14.6541	1.08743
Slc35e4	4.30528	9.58528	1.12829
Hspb8	10.4557	27.3576	1.38384
Zfp385a	1.74934	5.75359	1.56602
Cebpa	2.74047	6.61008	1.34424
Ccs	3.30135	14.1303	2.05071
Adamts10	2.51327	8.59988	1.60091
Pycr2	6.83706	18.3548	1.29642
Sema6c	0.327309	2.28375	2.37134
Card19	8.34376	19.6787	1.38237
Bag6	23.2244	52.996	1.13949
Gm7367	3.9276	11.9243	2.30726
Wnt4	0.592297	2.15846	1.61156
Hspg2	13.3184	43.8091	1.60299
Ryr1	0.46977	1.72619	1.22413
Fmnl3	4.28028	12.357	1.55246
Fhod1	2.24582	6.4578	1.40554
Gm9824	18.239	45.5681	1.40786
Maged2	2.08291	7.70907	1.87594
Gatd3a	2.0039	8.11123	1.98286
Col3a1	26.6918	53.9927	1.65699
Map1a	0.761595	2.15507	1.49235
Tada3	3.19976	11.2767	1.4022
Mrpl2	21.3159	34.6887	1.30952
Skiv2l	4.1053	12.1584	1.46351
Irf2bp1	3.75273	10.2131	1.39729
Scrib	6.07615	9.89028	1.17557
Numa1	25.3674	39.6889	1.41595
Gipc1	4.49141	13.8331	1.49512
Mvk	1.66587	6.67152	1.89995
Acacb	0.134007	1.39083	1.83178
Fcgrt	2.04958	9.58542	1.70192
Acadvl	7.69848	23.4664	1.52321
Mink1	5.45712	13.1356	1.23999
Sema3a	1.78289	11.6713	1.97132
Rell1	7.85736	20.7262	1.3638
Setbp1	0.745923	2.25852	1.58203
Cc2d1a	1.05783	4.26658	1.63541
Galk1	9.08075	21.7425	1.27555
Naxd	5.00511	15.0691	1.63464
Gigyf1	2.43093	5.45335	1.26363
Ctsf	0.768895	3.63461	2.48671
Soga1	2.93876	10.9857	1.60116
Prpf40b	3.02899	10.4584	1.40785
Atp1a1	76.2232	196.088	1.30797
Ppp1r37	3.83844	10.1129	1.22686
Gtpbp2	4.70665	14.221	1.41075
Stat5a	2.11493	7.11724	1.57955
Ier5l	2.6495	7.11502	1.40111
St6galnac4	8.69288	20.9299	1.19088
Micall2	5.41097	15.2907	1.38319
Trim11	5.00938	11.7481	1.27144
Nynrin	0.259284	1.21897	1.86631
H2-D1	20.3327	47.1662	1.14521
Kdm4a	6.16501	14.2473	1.22557
Ift172	3.84199	6.38074	1.3578
Arfgap3	3.78439	9.72938	1.56124
Dnpep	8.0816	27.0041	1.44875
Rps19	457.805	872.921	1.07109
H2aj	7.90987	47.5205	1.32171
Gaa	5.47917	11.9262	1.32069
Cox5b	118.334	107.726	1.02394
Polrmt	6.46667	9.48808	1.20974
Lmnb2	7.28914	22.6842	1.54108
Trappc6a	1.98664	10.5551	2.10898
Map3k11	4.30096	8.67222	1.33458
Creb3l1	5.93992	16.5295	1.39648
Aars2	1.64602	3.9974	1.51595
Fam214a	2.03193	7.68276	1.32935
Pwwp3a	11.7243	18.6292	1.28236
Slc25a45	0.494259	1.89985	2.24413
Ddah2	2.305	8.15311	1.6423
Slc2a12	0.336691	2.06941	2.37668
Unc93b1	5.54599	12.3306	1.37046
Lama5	1.51053	3.26631	1.07191
Golga2	5.83156	11.051	1.41303
Crip2	101.017	233.007	1.04972
Ergic3	23.5886	44.3206	1.20425
Myo1d	1.50044	4.44796	1.43702
Rplp2	345.014	735.534	1.19666
Ndufaf8	4.5685	15.8689	1.88675
Ednra	0.337619	3.30567	2.6399
Bmp1	7.16146	15.0512	1.0389
Hspbp1	10.2386	25.6256	1.02129
Trappc3	11.1343	29.7493	1.3839
Cul9	1.03656	2.26328	1.36216
Agrn	3.76216	6.86342	1.39337
Cc2d1b	3.82632	10.231	1.33366
Sh3gl1	6.79391	16.3785	1.26533
Npdc1	11.6876	26.4825	1.26463
Gadd45g	14.0556	37.0509	1.26037
Ddx54	4.99154	12.0709	1.21772
Cxcr4	21.4454	55.5053	1.21528
Vps18	2.20667	5.64376	1.21327
Col5a3	0.407128	1.28392	1.45533
Maz	12.2049	35.5125	1.58307
Tap2	7.76908	23.1566	1.42855
Pold1	8.85792	19.8609	1.36264
Xylt2	1.17817	3.8762	1.69335
Bin1	43.1794	121.907	1.27946
Coq8a	0.929781	4.30355	2.46081
Dab2ip	3.41853	11.9433	1.47604
Jdp2	7.23068	20.6483	1.46205
Fbxl15	0.950966	3.29806	2.02021
Chpf2	3.71179	14.751	1.44185
Castor2	1.29147	4.50774	1.59621
Nat9	1.34213	6.41524	2.42532
Rps12-ps3	140.609	259.695	1.77013
Pofut2	7.33587	19.729	1.30692
Otog	0.263349	1.32353	1.97125
Tfip11	4.49094	10.1511	1.25038
Prkcsh	22.4776	44.584	1.06166
Kif7	0.667215	2.24052	1.64008
P3h3	1.86235	5.11191	1.38712
Trim47	8.56472	18.2807	1.34253
Ctnnbl1	4.41882	10.7785	1.29275
Stx4a	9.04837	23.5859	1.23313
Tradd	1.67504	6.2667	1.75288
Cdc42ep4	2.1244	6.45049	1.44495
Mrpl28	16.2682	36.8687	1.07941
Rgl2	4.50439	9.70381	1.37129
Ubxn6	4.54383	11.0429	1.78072
Cuedc2	10.5881	28.0659	1.25887
Unc5a	1.00549	3.45102	1.73939
Furin	10.841	26.7935	1.13877
Bcl9l	2.6408	9.4995	1.53033
Tnnt2	12.92	34.0388	1.26629
Mea1	15.3038	28.6212	1.23907
Megf10	8.45233	23.7377	1.33411
Apbb1	0.828047	2.75618	2.23493
Diras1	0.453681	2.06357	2.10533
Samd14	0.935859	2.69185	2.03404
Adamts2	0.360376	1.93562	2.03343
Scarf2	1.68351	6.09826	1.86888
Rrp1	21.9626	49.4939	1.13963
Isoc2a	0.730601	2.64914	1.80508
Golgb1	5.01201	11.5848	1.2789
Tmem9	2.79609	17.1616	1.87046
Ctu2	2.97994	4.01431	1.69162
Abcd4	3.66592	9.99249	1.19085
Man2b2	1.36795	5.11111	1.37205
Pmvk	0.724411	3.86106	2.26103
Gbp6	1.93366	14.2462	1.95103
Cby1	2.08085	11.0303	1.61985
Tle3	9.84475	25.354	1.35108
Rbm10	8.36363	18.1097	1.10178
Ctsw	3.39085	8.90826	1.66523
Atg101	2.71399	8.72499	1.65464
Socs3	0.898935	3.80186	1.91358
Sart3	6.84483	16.6918	1.18208
Slc27a3	1.32242	3.50101	1.76039
Chaf1a	3.16837	13.1044	1.57631
Xrcc1	7.85861	23.705	1.33407
Adrm1	23.2058	49.9418	1.13938
Sbk1	1.91866	7.03599	1.5509
Evi5l	1.0076	4.41341	1.62095
Zbtb17	2.27514	5.52912	1.40366
Arsa	1.12744	3.16934	1.54799
Mief2	1.76399	4.60665	1.42413
Sipa1	2.48435	8.74198	1.23102
Rpl19	376.19	811.886	1.14899
Zswim8	12.1657	18.2054	1.10191
Smarca2	8.8454	17.8082	1.11365
Sox8	2.23946	8.04417	1.30024
Prr33	0.312726	2.33886	2.42053
Tspan17	1.88908	7.55458	2.01547
Lynx1	1.51996	3.77727	1.56545
Dazap1	21.7444	55.8457	1.11197
Pfkfb4	0.758668	2.36685	1.70625
Sdc1	14.9303	34.2804	1.09041
Cbr3	5.46598	16.1306	1.29863
Dusp13	0.898693	4.7122	2.29131
Plekho1	3.24309	9.61779	1.46022
BC067074	0.991802	2.95704	1.45026
Fgfr1	26.6581	57.7704	1.08116
Mfge8	11.1471	23.653	1.02756
Alox5ap	7.52981	17.3866	2.04866
Arap1	1.76143	5.83125	1.55937
Fkbp10	12.0382	29.8188	1.25251
Fcsk	0.996537	2.09043	1.41175
Arhgef17	0.825077	2.81519	1.62938
E2f1	3.78076	10.9372	1.45971
Dcaf8	11.9303	32.204	1.22714
Pnpla6	4.26813	8.9858	1.19919
Tiam2	0.386771	0.285375	1.15858
Anapc13	14.3054	42.8491	1.5628
Serpinh1	155.554	333.569	1.07074
Hip1	11.7103	27.8406	1.39373
Atf6b	4.64359	8.94595	1.04372
Itm2c	7.02868	16.5234	1.21313
Triobp	3.57726	7.81847	1.10959
Ctsz	26.9166	58.5133	1.06643
Atp13a2	1.21845	2.83817	1.4377
Rhoc	36.7032	69.5365	1.04253
Scaf1	8.22716	20.4841	1.29317
Fuca1	4.87925	17.456	1.16818
Znhit2	2.65215	8.07161	1.53561
Cirbp	6.74984	21.6212	1.30565
Cox4i1	0.642606	0.272605	1.07502
Slc39a13	14.527	31.3347	1.20909
Erp29	6.1132	29.5814	1.46919
Anapc2	17.6074	23.389	1.16823
Ptrh1	9.24517	15.6894	1.50745
Neat1	16.2056	53.7906	1.03118
Igsf3	3.94994	9.52823	1.10721
Naxe	9.8345	24.7715	1.22914
2900026A02Rik	1.82567	3.68879	1.43129
Ssh3	1.2816	3.20311	1.72691
Nr2f6	5.22414	9.75051	1.6515
Ptgfrn	10.1707	24.0891	1.29598
Man1c1	0.620139	2.95491	1.97499
Zfp839	0.521754	2.35777	1.85663
Whrn	4.95472	8.05813	1.28689
Sbf1	17.5569	20.3033	1.18747
Ints1	12.3325	20.8483	1.28943
Erbb2	2.41008	4.96115	1.0723
Zbtb7c	1.08935	3.71963	1.48713
Plekhh3	1.068	3.51252	1.71599
Wipi1	7.47166	18.283	1.15584
Spg7	13.6596	13.2873	1.24572
Aspscr1	6.11625	14.1737	1.14141
Selenop	4.44004	10.972	1.41704
Aebp1	6.94454	17.5764	1.37886
Ncaph2	18.6543	32.7482	1.15669
Akap8l	4.25666	10.6566	1.33167
Snrnp25	2.49798	10.7033	1.83577
Fen1	10.9673	22.2818	2.24142
Tns2	4.68557	8.03843	1.35381
Trip6	5.6252	11.6753	1.14006
Dnm2	11.1271	24.5788	1.12037
Hk1	14.5344	40.7275	1.24435
Il17rc	3.46945	7.94965	1.48982
Prox1	1.55883	4.72056	1.49236
Mical3	3.72381	7.3946	1.08325
Ninj1	9.83786	20.6697	1.07323
BC034090	1.67798	4.25471	1.63289
Uaca	2.00277	5.5132	1.53135
Dvl1	7.10465	17.1242	1.08429
Anxa11	7.23644	20.2641	1.45252
Dapk3	9.99084	19.2346	1.214
Ap1b1	9.20431	20.1335	1.1217
Akr1c14	0.0092084	2.6965	2.34036
Bola1	3.26804	14.1702	1.91149
Ano8	1.07144	2.42584	1.40524
Brf1	5.77649	11.6342	1.29601
Tlnrd1	4.54096	11.38	1.22955
Fitm1	1.40579	9.37936	2.02181
Rab13	1.56846	7.61074	1.81932
Gpatch4	7.53361	17.2843	1.21797
Creld2	8.93961	19.1514	1.11391
Ormdl3	2.55535	7.64133	1.344
A330074K22Rik	0	0	2.54614
Smyd1	0.357087	1.67345	2.20424
Tssc4	6.57926	14.4871	1.43882
Tbc1d8	1.82859	3.34796	1.26167
Map3k6	1.96198	4.4713	1.14946
Myl6	152.194	327.336	1.11308
Nenf	6.65465	17.7759	1.56285
Smim12	4.17483	13.4234	1.67326
Zfp219	3.31716	10.6872	1.30757
Ldlrap1	2.54352	11.4849	1.18079
Dpp3	7.93674	17.9617	1.14148
D430041D05Rik	0.0466792	1.04186	1.93358
Pcnt	3.66247	6.08846	1.45128
Gm7730	12.1168	35.6234	1.28564
Hras	13.4004	25.5335	1.06569
Trp53i13	1.38259	5.0753	1.92672
Avpi1	1.47572	6.00286	2.1094
Abtb1	1.96405	5.37215	1.78509
Cdc34	32.0694	56.1394	1.02724
Otud3	1.87759	4.88657	1.5152
Olfml2b	1.89777	5.34011	1.36834
Slc4a2	7.94946	18.9454	1.33422
Slc37a2	1.699	5.30449	1.40255
Ivd	2.92492	11.9581	1.40515
Arhgap27	1.41356	4.64254	1.30957
Spats2l	4.28748	19.513	1.81267
Chmp4b	16.7863	36.5346	1.07015
Gadd45gip1	5.30605	12.1749	1.76601
Fam110a	1.99311	7.3628	1.81222
Plcb3	13.9679	31.3401	1.13013
Sec61b	51.7638	113.851	1.10359
Zfp523	1.02589	5.11153	1.42321
Nt5c	9.98746	20.0342	1.38439
Ostf1	10.1653	23.1822	1.10279
Mprip	40.2186	76.8069	1.00627
Plxnb2	14.003	30.9815	1.22574
Katnb1	3.89733	10.3866	1.44691
Synpo2l	0.474562	2.13109	2.0639
Rbm20	6.12956	13.6434	1.10151
Sh2b1	6.73074	14.0201	1.10635
Zbtb22	2.81784	5.77009	1.215
Bahcc1	2.7287	4.43032	1.45053
Mmp11	1.4476	2.46624	1.97364
Cdkn2c	8.76519	15.4316	1.52044
Vars2	1.75629	7.3775	1.41178
Cdh23	0.262848	1.19118	1.53343
Eef2	400.849	883.48	1.09386
Uqcc3	3.77125	12.7112	1.65565
Hmgcl	3.94739	10.0618	1.28392
Prkrip1	7.71529	15.7701	1.24297
Ak1	15.7985	35.8548	1.02429
Eps8l1	0.745	2.17853	2.08884
Dop1b	2.04065	3.5574	1.20192
Uba52	701.794	854.439	1.98559
Ier2	8.6465	17.6217	1.03896
Yipf3	15.0422	20.0777	1.04395
Zfp862-ps	7.70146	10.7731	1.17428
Esyt1	11.5965	26.4477	1.08378
Gm12191	27.2552	32.7505	1.58971
Stbd1	8.8901	22.3417	1.24038
Usf1	4.40553	14.2443	1.34726
Auh	2.84202	6.25445	1.2399
Zim1	1.89186	6.79312	1.81985
Snai1	14.7645	37.7837	1.28256
Nubp1	9.44388	17.9314	1.33139
Marchf2	4.93152	11.529	1.06084
Psmb8	1.85651	7.31676	2.2329
Naglu	1.84176	4.2257	1.46071
Ckb	7.33534	18.9063	1.28559
Gmppa	11.3024	16.0886	1.214
Gm19810	19.2979	63.3987	1.55684
Rxrb	6.27839	11.739	1.0908
Cchcr1	4.35055	10.6879	1.05052
Fosl1	80.72	52.003	1.08491
Selenom	4.65728	13.5815	1.60987
Cdc42ep1	5.88082	15.1878	1.28342
Optn	1.82351	6.49507	1.53152
Dohh	5.02953	24.5147	1.61977
1110038F14Rik	5.62368	16.1026	1.26491
Npr2	4.64449	11.5656	1.30723
Arhgef25	2.1702	6.54632	1.55069
Ttc28	1.32784	4.11046	1.23523
Pdgfrl	0.759265	4.72991	1.68178
Smtn	6.42124	16.9495	1.31348
Fam214b	2.06632	4.55447	1.11377
Plxnb1	0.614877	2.71936	1.38616
Ndufb8	64.0967	78.3211	1.21625
Adamts14	7.00737	15.3535	1.09171
Gorasp1	1.41729	3.65939	1.16508
Top1mt	2.06048	6.55763	1.39192
Capn1	3.56571	8.77172	1.21902
Zfp771	1.87406	5.36683	1.66084
Htra1	2.13868	9.31095	1.71694
Eno1b	147.956	244.716	1.01468
Clasrp	4.53585	12.8118	1.14326
Lrrc47	13.7363	12.6474	1.1531
Flot1	1.79375	6.20854	1.6291
Aurkaip1	27.0134	57.376	1.01772
Abcf1	16.8301	34.8276	1.07613
Gm10146	8.01916	29.9592	1.87466
Tbc1d17	5.52352	12.762	1.20671
Csrp1	29.916	77.2785	1.29667
Scml4	1.10477	3.43764	1.20108
Cfap298	4.99921	7.74627	1.90259
Mbd6	2.40588	6.40407	1.18178
Haus4	5.85725	16.6274	1.33594
Zbtb7b	2.6596	9.95324	1.11415
Dtnbp1	5.65429	14.4726	1.31756
2210016L21Rik	2.6104	8.6817	1.24203
Pccb	2.83	8.84183	1.09336
Tsen34	18.2805	44.6712	1.22711
Ndufs5-ps	6.33204	28.0197	2.49397
Smarcd3	9.93349	21.1146	1.20143
Sytl5	1.47818	3.96913	1.35998
Camk1	5.05294	13.8425	1.31419
Cit	6.75549	10.4866	1.05858
Mpnd	2.26017	6.71495	1.44431
Tmem59l	1.06443	3.1555	1.74878
Vsig10	1.73489	6.13687	1.24179
Ssc5d	1.00574	3.40055	1.52928
Cdh24	0.3697	1.55907	1.61159
Wdr81	4.08114	8.03461	1.17234
Snrk	4.78688	10.6307	1.04089
Dhx34	1.83642	5.32654	1.35088
Guk1	8.9545	21.0987	1.11699
Zgpat	2.77231	7.63335	1.27845
Tbcc	4.1912	11.7115	1.27469
Mapk8ip3	10.1575	16.2125	1.02445
Ndrg2	5.96851	16.0397	1.3082
Klhl26	5.06617	11.5038	1.07539
Abca6	0.130809	0.674432	2.03577
Lrp3	1.84973	3.8738	1.32421
Itgb4	0.957762	2.71227	1.11874
Cavin1	21.4748	47.344	1.08079
Klf4	6.19417	12.5778	1.00854
Fam53a	3.7935	8.44328	1.07183
Ntn1	2.83458	7.37071	1.21474
Eml3	4.52745	9.59759	1.00945
Fam234a	6.14453	12.8048	1.39036
Abhd16a	8.13234	15.996	1.26768
P3h1	6.31347	10.9278	1.017
Zfp428	2.22284	10.14	1.82766
Nsmf	5.24036	13.4488	1.19489
Gm11585	6.69207	22.7377	1.41901
Lrfn4	2.62732	6.2595	1.15028
Rtn2	21.9364	53.3618	1.20007
Tjap1	13.2479	24.5704	1.03108
Serpinf1	140.025	329.47	1.32665
Avil	0.112438	1.27084	1.95135
Cnpy2	14.945	26.8038	1.14345
Akt2	14.2653	30.547	1.10102
Septin5	1.85874	11.0084	2.15138
Gm10232	3.77199	11.6189	1.99043
Kank2	9.85913	26.8913	1.31897
Pak4	3.128	8.4644	1.25639
Gas1	2.35359	8.53107	1.57083
Gm5641	71.6298	102.162	2.04717
Nudt14	4.66298	10.5784	1.38417
Micos13	23.5242	52.256	1.07592
Syne3	1.50219	4.93788	1.62761
Map3k10	2.55991	5.309	1.31512
Ifi27	11.3249	28.3064	1.1854
Mcrs1	8.87201	17.2962	1.16877
Mrps26	9.09576	18.8251	1.12773
Gpx4	40.8445	83.59	1.02219
Sirpa	4.56537	13.667	1.21927
Sirt7	3.68424	7.51232	1.10394
Itga7	37.1804	85.9147	1.06925
Snx8	3.78539	5.79974	1.09465
Ctdsp2-ps	6.05959	17.5292	1.69471
Pgf	20.4771	41.5423	1.03374
Kif13a	2.85633	8.62159	1.18123
Fam219a	0.639199	3.72406	2.07755
S100a16	33.2071	86.8278	1.06249
Sp7	0.288661	1.77729	2.40621
Fras1	0.142959	0.93159	1.80843
Ccdc8	0.738069	2.3546	1.55983
Stk19	3.68171	9.8346	1.42666
Vldlr	3.15463	10.6791	1.26353
Plcg1	6.57088	14.8154	1.20544
Snx21	1.88502	5.97233	1.32054
Kctd2	1.9717	5.73527	1.44654
Fbxw8	9.13604	18.5712	1.07098
Prr12	1.56974	4.94362	1.29834
Phgdh	34.429	72.4102	1.01567
Usp20	0.992377	3.31743	1.38774
Mcrip1	10.5436	22.0398	1.03066
5430431A17Rik	2.13026	7.65186	1.27976
P3h4	3.70766	10.7264	1.19348
Nmral1	3.22571	10.8333	1.43591
Tyk2	1.34924	3.45566	1.27724
Myl9	4.48243	12.0101	1.58208
Tmem242	13.5737	31.1636	1.07662
Def8	1.15938	2.14073	1.09048
Igsf8	6.0136	12.9134	1.26888
Nsg1	5.23298	9.90928	1.33866
Osgep	6.38932	14.3582	1.15302
Clca3a1	0.172092	0.371877	2.11674
Adprh	5.61941	11.8142	1.09476
Rnpepl1	3.74346	11.4299	1.09779
Rbfa	4.84744	11.7336	1.34984
Gm7336	143.842	233.553	1.36156
Chmp2a	19.2793	46.9707	1.05002
Chmp6	3.79527	10.3475	1.40386
Fbxw4	2.42318	5.51412	1.72025
Dbnl	6.94317	17.5613	1.09288
Idh2	14.8656	36.2833	1.21761
Plekhm2	4.63982	5.5731	1.05786
Grn	11.2462	21.9553	1.08488
Homer3	11.7238	27.6359	1.07533
Tln1	22.1561	42.2064	1.02872
Hint2	4.76438	13	1.60747
Micall1	6.55424	13.8533	1.00593
Sirt6	3.51065	7.20245	1.07567
Sun1	11.6699	30.7025	1.03593
Mzt2	4.08758	12.0522	1.40111
Greb1	11.5154	35.3514	1.3637
Slc4a3	1.37272	5.37153	1.18641
Pnkp	4.18693	8.67985	1.00736
Gbp4	4.07468	12.0805	1.17635
Gm8292	2.57737	2.04805	1.44814
Dmap1	4.2757	10.1804	1.29391
Gm12751	33.7375	45.8854	1.17469
Rp9	6.45058	16.4087	1.17222
Pygb	3.58141	6.49517	1.08117
Adrb2	1.87043	4.5874	1.23988
Gbp8	1.193	5.18381	1.83247
Plxnd1	26.0075	41.0375	1.25006
Wdr83	2.62657	8.50324	1.46245
Dedd2	1.24884	3.53879	1.37027
Polg	13.4212	16.5297	1.00607
Nacc2	1.1153	4.20717	1.12851
Acbd4	1.84782	8.39544	1.73539
Slc2a8	0.68422	3.00912	1.53209
Myod1	241.965	497.749	1.00835
Naga	1.83757	7.34718	1.70404
Ninl	1.17069	4.551	1.31885
Ptges2	4.04819	10.5134	1.16587
Rps15a-ps6	10.2332	17.1164	1.81574
Pcbp4	29.3805	57.0635	1.0787
Tap1	4.70007	13.8179	1.17687
Evc	2.28368	6.94379	1.41491
Vars	24.4217	55.929	1.08953
Cdc25b	23.4483	62.6701	1.2559
Actn3	1.03535	2.70695	1.16745
Coro7	1.70125	4.32775	1.36347
Ciz1	11.1042	19.9604	1.09532
Smpdl3a	1.15972	3.68345	1.62176
Ttyh3	2.28169	4.99758	1.14741
Nupr1	5.86021	19.5809	1.36791
Cyth2	10.2306	19.5867	1.16915
Zfp358	2.77383	6.66024	1.26176
Man2c1	10.3512	22.734	1.1084
Iqgap3	3.98724	7.63561	1.0958
Parp1	12.0794	29.6593	1.05639
Fbxw17	9.27477	22.682	1.49207
Ercc2	6.60206	6.57458	1.21824
Rtf2	7.96277	17.533	1.11067
Scrn2	1.05288	3.9733	1.68129
Ap5z1	1.25039	4.05452	1.28924
Slc7a7	1.42479	5.20754	1.29525
Apeh	6.21095	10.1379	1.07871
Irf3	8.87897	25.2226	1.16251
Grasp	0.741111	2.8082	1.65709
Pgap3	0.962487	3.004	1.5686
Pkmyt1	3.66305	10.2981	1.39555
Dgkq	1.25828	3.06022	1.51108
Selenon	5.85426	12.4987	1.0847
Cacnb3	0.950591	2.81936	1.45873
Pkd1	6.3812	11.7243	1.11476
Magee1	1.06503	3.22969	1.53783
Bcar1	18.7462	39.9617	1.04588
Tmco4	0.703064	2.25279	1.40798
Taok2	4.77633	11.9905	1.05668
Dcaf11	2.9384	7.31313	1.18173
Akna	0.610894	1.89159	1.42582
Pik3cd	0.24539	1.60796	1.67298
Sik1	6.0181	13.9562	1.11316
Ppp1r13b	1.21741	2.75745	1.18706
Srsf4	14.5358	26.754	1.22897
Acot8	2.00543	7.10561	1.36084
Cdc42ep5	6.36942	16.71	1.3181
Dok7	5.41675	13.087	1.03045
Chtf18	3.20744	7.59722	1.21798
Ncln	16.5716	45.6713	1.02571
Hmga1b	35.7413	22.9101	1.24457
Thap7	7.41947	15.2035	1.14122
Pde1c	0.446709	1.21733	1.16552
Gm5884	1.75148	3.91646	1.45192
Cyb5r3	28.6876	64.0169	1.04291
Adamts7	1.62728	2.9293	1.13374
Arhgap22	18.1118	51.483	1.21954
Rxra	6.44982	12.383	1.21288
Evc2	3.35506	5.88185	1.10874
Fndc1	0.548255	3.52611	1.6693
Pomgnt2	0.848158	3.00284	1.51383
Pdzd4	0.665508	1.60847	1.5101
Col8a2	0.192604	0.959751	1.69751
Aifm2	1.10084	3.1859	1.48656
Grhpr	3.20835	7.3119	1.36882
Nfic	19.843	56.48	1.1278
Pheta1	0.998695	2.7872	1.48707
Dcxr	3.17848	8.53607	1.33942
Palmd	0.63757	3.88555	1.73016
Bcl2l12	3.73231	7.8811	1.4577
Mturn	0.477499	2.55232	1.60676
Hebp1	1.85849	5.51253	1.57962
Nectin2	1.11552	3.00948	1.42642
Gsdmd	2.92558	5.81968	1.44169
Esrra	4.44214	8.93168	1.0591
Ptms	139.006	224.469	1.05466
Idh1	5.54161	11.3872	1.05416
C77080	0.665237	1.87426	1.41823
Atp6v1c1	20.9009	18.5266	1.21609
Sphk2	2.98483	6.6699	1.17752
Serf2	48.5029	117.606	1.15288
Rbck1	8.26292	23.074	1.1394
Plekhj1	17.4676	22.813	1.00313
Gmppb	2.83113	6.90496	1.28141
Nudt1	3.30642	10.1073	1.30365
Gm15501	34.595	49.5909	1.48484
Washc1	1.72959	6.48198	1.35556
Tcaf2	3.55816	7.87643	1.04971
Tmem8b	0.363583	1.70261	1.31869
Mrps11	8.77468	18.6769	1.14968
St6galnac6	2.52097	6.8179	1.09705
Siva1	13.378	28.1547	1.17237
Map3k14	3.37851	8.30922	1.14073
Lig1	14.6044	32.5703	1.11251
9330159F19Rik	0.212021	1.50821	1.7691
Thap3	2.12614	7.41676	1.50268
Hmgb2	28.459	54.421	1.22218
Gm12411	13.0368	39.968	1.90247
Pafah1b3	3.18834	8.94768	1.68523
Col26a1	0.743519	2.67292	1.29377
Adcy6	3.02641	7.89984	1.16799
Zfyve21	6.8773	14.6011	1.08578
Rps2-ps10	89.9534	88.8269	1.49336
Ogfr	7.75615	12.2634	1.09743
Ephb4	2.24685	5.68702	1.15395
Prx	0.357591	1.41622	1.77418
Cyth1	0.807959	4.86869	1.48759
Tex264	8.66166	15.4308	1.05349
Fscn1	67.3368	157.815	1.05319
Cdt1	0.1507	1.07482	1.08909
Usp39	33.8362	23.1555	2.36726
Gm15387	74.0373	108.732	1.75104
Lamtor4	4.73626	12.8669	1.1788
Rpusd1	1.95372	5.10175	1.29469
Tnip1	3.0374	8.23769	1.19488
Mthfr	2.83652	7.57163	1.03718
Haus8	5.03075	13.1004	1.13502
Pigyl	4.93111	13.5372	1.4462
Serinc2	9.65629	20.328	1.05842
Evl	16.6388	13.2431	1.04999
Trmt112-ps2	11.5852	27.0629	1.41468
Sema4c	2.88035	4.81853	1.1412
Etl4	1.59464	3.67084	1.03154
Cerk	2.67997	5.07657	1.02344
Wdr90	3.02336	4.85834	1.20779
Cdk5	2.21841	3.88881	1.27809
Acot1	3.8324	7.21221	1.06604
Tubb4b	93.7987	190.76	1.03532
Zfp512b	2.43272	5.19937	1.06854
Tmem132a	2.26582	6.05604	1.11446
Hirip3	11.0573	29.065	1.04581
Slc22a17	1.08971	3.37022	1.46179
N4bp3	0.815989	2.32354	1.50595
Rab11fip3	2.35652	4.58957	1.01269
Foxp4	4.68194	10.1231	1.0046
Bst2	3.66458	9.88028	1.3916
Fam160b2	1.31361	3.53758	1.26186
Svbp	7.44722	16.7893	1.05262
Ctdsp2	17.649	36.2129	1.03264
Hdhd5	2.86693	6.30581	1.10549
Timeless	6.27473	8.60549	1.17643
Pcsk7	2.58113	7.35173	1.13919
Nradd	7.19173	14.0668	1.07315
Ilvbl	2.72226	4.15456	1.16931
Vash2	1.72099	3.91084	1.2112
Efr3b	0.703964	1.60495	1.1897
Nrde2	1.71379	3.3	1.07037
Inppl1	13.321	19.5665	1.06127
Pycr1	3.61634	8.57898	1.05108
Vps51	6.66049	9.92887	1.13145
Ncapd2	28.1628	45.5299	1.17862
Rsph3a	7.22472	8.56799	1.65882
Tsr3	3.14998	8.68126	1.26792
Hlx	1.63107	3.82238	1.25262
Rps19-ps6	15.899	29.5404	1.238
Plcd3	2.00879	3.49491	1.04924
Ccdc12	7.94244	20.4391	1.24091
Col5a1	3.23464	7.77374	1.20605
Wdfy4	0.0512989	0.763507	1.34704
Oplah	1.35653	2.0749	1.71086
Plcd1	1.4456	4.39053	1.36132
Ces2c	0.869407	4.65135	2.17496
Tysnd1	2.6176	5.536	1.10569
Armcx3	7.87528	11.2245	1.20941
Tbx1	1.40665	3.83109	1.43406
Taf1c	1.44314	2.947	1.13127
Gm13841	37.1762	61.955	1.19407
Zbtb48	1.20029	3.86542	1.40948
Il3ra	0.806809	3.24567	1.60594
Dap	15.1513	36.0881	1.13878
Csk	13.032	31.8758	1.00084
Tsen54	3.82665	7.86273	1.01344
Tnip2	2.31048	5.24322	1.19109
Gtpbp3	2.21687	5.80154	1.03053
Acap3	3.3861	9.00098	1.0641
Klhl25	1.66911	3.27246	1.21486
Cbarp	0.495181	2.37346	1.5617
Gm5854	23.1633	50.13	1.06426
Plppr2	0.841148	2.27067	1.53748
Ccdc102a	1.40614	3.75815	1.43998
Recql4	1.42717	3.41507	1.09617
Mus81	4.1619	9.34472	1.07988
Cadm4	1.12206	2.52247	1.34672
C1qtnf12	3.40375	9.3704	1.53629
Clstn3	0.207512	1.14313	1.72685
Zfand2b	3.11556	5.70793	1.44089
Akt2-ps	1.18153	3.56705	1.46835
Mex3d	5.2004	7.96934	1.16465
Shf	2.06519	5.08239	1.31789
Kifc5b	1.53137	8.15323	1.29024
Ppm1m	1.55423	3.57307	1.34366
Zfp423	0.24256	1.08262	1.61582
Nrbp2	3.95864	7.13119	1.03093
Scrn1	1.89297	6.15694	1.39575
Adck5	3.05179	7.39043	1.35775
Zfp13	0.835413	2.62945	1.59642
Zfyve19	3.85019	7.97016	1.22551
Ankzf1	2.55849	6.34495	1.07081
Plekhf1	0.601606	1.60012	1.36372
Kif26b	0.0966547	0.384992	1.52769
Gpx7	5.11494	11.1637	1.10835
Acsf3	1.26669	4.57555	1.41594
Ccng2	4.51237	10.6633	1.06127
Fam50a	6.65067	16.1013	1.12289
Mon1a	1.25179	2.92103	1.31822
Tbc1d9b	5.90711	10.7153	1.0181
Plp1	0.913261	2.30004	1.21736
Kif21b	0.282981	1.48929	1.4278
Scara3	1.36793	3.71742	1.38983
Rab3d	0.684835	3.55433	1.28108
Rnf215	2.16606	4.62261	1.3252
Irf1	3.10091	6.50323	1.18976
Tom1l2	3.72231	8.26496	1.02042
Trim3	6.10629	12.4968	1.00806
Insyn1	1.17607	3.00073	1.33425
Mier2	6.24806	10.4686	1.11918
Wdtc1	2.49122	8.55771	1.12342
Emilin2	2.16027	5.45565	1.29565
Ttc38	0.608377	1.45967	1.24291
St6galnac2	0.0584995	0.45626	1.62924
Armcx4	0.821581	2.23949	1.35384
Fzd2	1.20446	3.71233	1.46846
Mettl27	1.26315	5.54983	1.44398
Heyl	0.989714	2.28423	1.29607
Capn10	2.0592	5.09357	1.06852
Slc1a4	2.91759	6.64414	1.10438
Pkn3	0.860129	2.50765	1.25515
Tcn2	1.85399	4.46931	1.21601
Tmeff2	0.868117	2.87854	1.50148
Sesn1	2.45587	6.7664	1.29188
Phf21b	0.353486	1.46828	1.51842
Dhrs4	5.83491	15.6306	1.22555
Mn1	0.249868	0.715083	1.34659
Stat5b	2.91709	6.98077	1.1146
Extl1	0.323838	1.12349	1.43959
Gstm2	3.53288	10.523	1.50626
Epb41l1	6.30347	16.5371	1.01264
D17H6S53E	3.64951	11.4333	1.05539
Fgfr3	0.477815	1.65057	1.42183
Pcsk6	1.4199	3.43549	1.22465
Zdhhc1	1.28177	2.71205	1.19726
Unkl	2.98372	4.47645	1.04829
Rpl19-ps11	12.5291	24.6017	1.47846
Rgl3	1.44126	2.83186	1.44366
Kdm4b	1.27191	2.09234	1.10656
Scamp5	1.44262	4.43564	1.08425
Nfatc1	3.87016	8.76605	1.10963
Taf6l	3.32041	6.92514	1.02994
Gm6402	3.68875	4.0442	1.2992
Amdhd2	1.44438	4.33068	1.47266
Slc6a9	3.49307	8.98709	1.22995
Ogfod3	1.66019	4.97558	1.41071
Tmod1	1.84953	3.40055	1.25128
B3gat3	4.82942	14.3142	1.0089
Zfp513	2.54386	4.21209	1.08615
Tox2	0.598575	2.11348	1.87906
Bahd1	1.3107	4.74496	1.25462
Nadsyn1	1.50621	3.16938	1.31225
Rps10-ps1	10.7691	28.1725	1.20181
Rhobtb1	2.19114	5.71462	1.06808
Ciao3	3.34051	5.75229	1.04665
Adamts4	0.77651	1.82742	1.10163
Hspa12a	3.86312	10.309	1.18135
Ldlrad4	1.75465	4.66351	1.23775
Zer1	2.01916	4.50002	1.06088
B9d1	3.98835	11.7906	1.29553
Tedc1	2.89324	7.86078	1.1513
Espn	0.853714	1.62091	1.56081
Kcnn3	0.984213	2.3583	1.1346
Sspn	2.97616	7.06968	1.15325
Trim62	0.601639	1.55634	1.25885
Mypn	0.189949	0.883062	1.23855
B9d2	2.09238	5.83195	1.46147
Ift140	1.5448	3.11797	1.01575
Acta2	24.4384	59.1902	1.06691
Zfp687	2.01295	7.70454	1.10761
Aff3	0.127744	0.912669	1.5124
Anks6	0.562356	1.29216	1.44653
Tonsl	2.48963	5.08679	1.18683
Nr3c2	0.246315	0.968778	1.44529
Hyi	1.13012	5.13164	1.40122
Spta1	0.582025	1.4474	1.22099
Olfml2a	0.311837	1.24601	1.17575
Commd4	9.04218	16.4137	1.04385
Nbeal2	0.655158	1.55418	1.0081
Rhbdd3	3.83845	6.28635	1.11406
Psmb9	1.58383	5.23085	1.25201
Fbxl16	0.475639	4.12655	1.29771
Ccm2	8.4166	16.205	1.00733
Pcdhb17	0.4474	1.13905	1.26667
Ypel2	1.05629	2.12981	1.06573
Tab1	2.34403	3.9767	1.02739
Grk3	0.294295	1.27886	1.2718
Gm28653	0.317146	1.36774	1.96724
Wnt9a	0.663356	1.70268	1.35745
Camk2n2	1.1629	3.25363	1.63349
Ndrg4	1.27907	3.01173	1.20789
Hps1	1.19007	3.57465	1.1306
Xpc	1.61725	3.0231	1.01492
Cenpm	3.57134	7.47654	1.00988
Cln6	4.02818	9.39347	1.00335
Hsd17b11	2.24576	4.67598	1.07388
Stxbp2	2.54521	4.46263	1.00318
Zfp628	1.32767	2.68018	1.00705
Ring1	1.55269	3.82064	1.10027
Gm43305	2.29177	4.74709	1.31853
Cd200	9.09072	36.3468	1.18915
Meis3	1.42336	5.96419	1.10852
Macroh2a2	1.08599	2.83443	1.35665
Dvl2	3.48289	6.66367	1.07557
Myorg	0.33945	1.13445	1.61015
Aunip	1.95271	4.85652	1.31769
Pex16	1.33947	3.48467	1.37496
Mvd	2.70395	6.63267	1.1188
Eipr1	3.42914	6.01781	1.06799
Agtrap	1.60859	3.51055	1.15192
Sod3	1.4396	3.23189	1.0306
Chst7	0.809437	2.04115	1.39172
Traf3ip2	2.05281	3.50283	1.39097
Abcc10	0.666215	1.38684	1.06755
Kctd15	3.06046	9.26047	1.01278
Dusp23	1.32465	3.17498	1.27035
Pxmp4	1.84573	3.82537	1.01819
4931414P19Rik	1.00523	2.40564	1.45633
Gpatch3	0.763516	2.5084	1.24083
5730409E04Rik	2.70994	5.85908	1.0163
Serping1	1.01284	3.50817	1.22949
Spns2	0.471094	1.77779	1.43523
Pgghg	1.6031	3.53823	1.13634
Wbp1	3.30844	9.3582	1.19621
Mgl2	3.56674	7.47307	1.0288
Mtmr11	2.57383	3.15537	1.35134

## Sheet: Up-GO
Supplementary Table S1: Transcriptomic profiling in Sugt1 iKO SCs from young and aged mice.
GO of up-regulated genes in iKO ASC
ID	Description	GeneRatio	BgRatio	pvalue	p.adjust	qvalue	geneID	Count	Fold Enrichment	Bonferroni	Benjamini	FDR
GO:0003012	muscle system process	20/195	430/28814	1.68e-11	4.9e-08	3.95e-08	Jsrp1/Myom3/Jup/Snta1/Gsn/Tnfrsf1b/Lmna/Myog/Stac3/Myh14/Scn1b/Mybpc1/Gper1/Tpm2/Atp1a2/Rgs4/Atp2a1/Nol3/Ednra/Apbb1	20	1.61452	2.54666e-11	2.54666e-11	5.53446e-11
GO:0006936	muscle contraction	15/195	314/28814	4.41e-09	4.66e-06	3.75e-06	Jsrp1/Myom3/Jup/Snta1/Gsn/Stac3/Myh14/Scn1b/Mybpc1/Gper1/Tpm2/Atp1a2/Atp2a1/Ednra/Apbb1	15	2.27276	1.66253e-06	8.31264e-07	3.61302e-06
GO:0051146	striated muscle cell differentiation	15/195	328/28814	7.92e-09	4.66e-06	3.75e-06	Tmem119/Gdf15/Cyp26b1/Hdac5/Igf2/Lmna/Myog/Stac3/Myo18b/Dysf/Neb/Rgs4/Dyrk1b/Smyd1/Synpo2l	15	2.28265	5.00327e-06	1.66776e-06	1.08732e-05
GO:1904062	regulation of cation transmembrane transport	16/195	381/28814	8.27e-09	4.66e-06	3.75e-06	Ephb2/Jsrp1/Snta1/Cacng1/Fxyd6/Stac3/Dysf/Slc43a2/Scn1b/Gper1/Atp1a2/Rgs4/Jph2/Cacnb1/Nol3/Ednra	16	3.35255	1.02165e-05	1.02165e-05	4.39505e-06
GO:0042692	muscle cell differentiation	17/195	438/28814	8.94e-09	4.66e-06	3.75e-06	Tmem119/Gdf15/Cyp26b1/Hdac5/Igf2/Lmna/Myog/Stac3/Myo18b/Dysf/Neb/Gper1/Rgs4/Dyrk1b/Ednra/Smyd1/Synpo2l	17	1.41714	7.05942e-05	1.7649e-05	0.000153421
GO:0006816	calcium ion transport	17/195	440/28814	9.57e-09	4.66e-06	3.75e-06	Atp2a3/Gas6/Jsrp1/Camk2b/Cacng1/Stac3/Bbc3/Dysf/Gper1/Atp1a2/Pacsin3/Rgs4/Jph2/Atp2a1/Cacnb1/Nol3/Ednra	17	2.72859	0.000140563	0.000140563	0.000174324
GO:0070588	calcium ion transmembrane transport	14/195	300/28814	1.97e-08	8.23e-06	6.62e-06	Atp2a3/Gas6/Jsrp1/Cacng1/Stac3/Bbc3/Dysf/Gper1/Atp1a2/Jph2/Atp2a1/Cacnb1/Nol3/Ednra	14	1.3121	0.000175722	3.51468e-05	0.000381912
GO:0001503	ossification	15/195	421/28814	2.08e-07	6.89e-05	5.54e-05	Tmem119/Ltbp3/Junb/Scx/Dmp1/Lrrc17/Hdac5/Dhrs3/Igf2/Lmna/Myog/Kremen1/Smoc1/Fbxl15/Sp7	15	4.26689	0.000262579	0.000131298	0.000112973
GO:0030198	extracellular matrix organization	13/195	315/28814	2.64e-07	6.89e-05	5.54e-05	Emilin1/Col18a1/Ltbp3/Ddr1/Scx/Dmp1/Tnfrsf1b/Lamb3/Lamb2/Fgfr4/Smoc1/Apbb1/Adamts2	13	1.14168	0.0084071	0.00140612	0.0183459
GO:0043062	extracellular structure organization	13/195	316/28814	2.74e-07	6.89e-05	5.54e-05	Emilin1/Col18a1/Ltbp3/Ddr1/Scx/Dmp1/Tnfrsf1b/Lamb3/Lamb2/Fgfr4/Smoc1/Apbb1/Adamts2	13	5.04511	0.0115144	0.00577388	0.0143608
GO:0045229	external encapsulating structure organization	13/195	317/28814	2.84e-07	6.89e-05	5.54e-05	Emilin1/Col18a1/Ltbp3/Ddr1/Scx/Dmp1/Tnfrsf1b/Lamb3/Lamb2/Fgfr4/Smoc1/Apbb1/Adamts2	13	1.36211	0.0116584	0.00167386	0.0254817
GO:0060537	muscle tissue development	16/195	493/28814	2.84e-07	6.89e-05	5.54e-05	Scx/Cyp26b1/Hdac5/Igf2/Lmna/Myog/Stac3/Myh14/Myo18b/Dysf/Neb/Rgs4/Jph2/Eya2/Ednra/Smyd1	16	2.37372	0.070673	0.00911998	0.159158
GO:0034765	regulation of ion transmembrane transport	16/195	498/28814	3.25e-07	6.89e-05	5.54e-05	Ephb2/Jsrp1/Snta1/Cacng1/Fxyd6/Stac3/Dysf/Slc43a2/Scn1b/Gper1/Atp1a2/Rgs4/Jph2/Cacnb1/Nol3/Ednra	16	3.19239	0.110376	0.0382354	0.144932
GO:1903169	regulation of calcium ion transmembrane transport	10/195	174/28814	3.3e-07	6.89e-05	5.54e-05	Jsrp1/Cacng1/Stac3/Dysf/Gper1/Atp1a2/Jph2/Cacnb1/Nol3/Ednra	10	2.63191	0.113746	0.0394513	0.0519323
GO:0010959	regulation of metal ion transport	15/195	446/28814	4.33e-07	8.45e-05	6.8e-05	Jsrp1/Snta1/Cacng1/Fxyd6/Stac3/Dysf/Scn1b/Gper1/Atp1a2/Pacsin3/Rgs4/Jph2/Cacnb1/Nol3/Ednra	15	1.32079	0.114982	0.0300753	0.15136
GO:0014902	myotube differentiation	9/195	140/28814	5.05e-07	8.7e-05	7e-05	Tmem119/Gdf15/Cyp26b1/Hdac5/Myog/Stac3/Dysf/Dyrk1b/Smyd1	9	1.17374	0.117602	0.0247119	0.155031
GO:0007178	transmembrane receptor protein serine/threonine kinase signaling pathway	14/195	391/28814	5.06e-07	8.7e-05	7e-05	Emilin1/Ltbp3/Gdf15/Scx/Stub1/Htra3/Megf8/Dlx3/Atoh8/Inhbb/Cilp/Vsir/Gdf6/Fbxl15	14	3.92455	0.178498	0.0216099	0.426387
GO:0051924	regulation of calcium ion transport	12/195	287/28814	6.72e-07	0.000109207	8.79e-05	Jsrp1/Cacng1/Stac3/Dysf/Gper1/Atp1a2/Pacsin3/Rgs4/Jph2/Cacnb1/Nol3/Ednra	12	1.12475	0.183923	0.0201195	0.440723
GO:0007411	axon guidance	11/195	258/28814	1.64e-06	0.000248953	0.000200348	Ngfr/Ephb2/Tubb2b/Megf8/Scn1b/Ephb3/Notch3/Lamb2/Sema6c/Ednra/Apbb1	11	5.04511	0.228632	0.0423423	0.321398
GO:0097485	neuron projection guidance	11/195	259/28814	1.7e-06	0.000248953	0.000200348	Ngfr/Ephb2/Tubb2b/Megf8/Scn1b/Ephb3/Notch3/Lamb2/Sema6c/Ednra/Apbb1	11	2.49216	0.257901	0.0718559	0.128231
GO:0032412	regulation of ion transmembrane transporter activity	11/195	274/28814	2.93e-06	0.000408275	0.000328565	Ephb2/Jsrp1/Fxyd6/Stac3/Dysf/Scn1b/Gper1/Atp1a2/Jph2/Cacnb1/Ednra	11	3.32093	0.35404	0.0836928	0.187823
GO:0006941	striated muscle contraction	9/195	174/28814	3.09e-06	0.000411277	0.000330981	Jsrp1/Jup/Snta1/Gsn/Stac3/Myh14/Scn1b/Atp1a2/Atp2a1	9	1.39983	0.375468	0.065039	0.582078
GO:0055001	muscle cell development	10/195	228/28814	3.82e-06	0.000486551	0.000391558	Hdac5/Lmna/Myog/Stac3/Myo18b/Dysf/Neb/Rgs4/Ednra/Synpo2l	10	1.41617	0.444279	0.0708046	0.725896
GO:0022898	regulation of transmembrane transporter activity	11/195	284/28814	4.13e-06	0.000499747	0.000402178	Ephb2/Jsrp1/Fxyd6/Stac3/Dysf/Scn1b/Gper1/Atp1a2/Jph2/Cacnb1/Ednra	11	1.46917	0.496849	0.0734789	0.848162
GO:2001257	regulation of cation channel activity	9/195	181/28814	4.27e-06	0.000499747	0.000402178	Ephb2/Jsrp1/Stac3/Dysf/Scn1b/Gper1/Jph2/Cacnb1/Ednra	9	2.98005	0.589046	0.137752	0.381823
GO:0045862	positive regulation of proteolysis	12/195	357/28814	6.4e-06	0.000706581	0.000568631	Ngfr/Atp2a3/Gsn/Tnfrsf1b/Stub1/Bbc3/Gper1/Ddrgk1/Rcn3/Pacsin3/Fgfr4/Vsir	12	3.46685	0.623414	0.130221	0.419244
GO:0032409	regulation of transporter activity	11/195	298/28814	6.52e-06	0.000706581	0.000568631	Ephb2/Jsrp1/Fxyd6/Stac3/Dysf/Scn1b/Gper1/Atp1a2/Jph2/Cacnb1/Ednra	11	2.41147	0.64305	0.0893994	2.21388
GO:0007517	muscle organ development	12/195	365/28814	8e-06	0.00083639	0.000673096	Scx/Cyp26b1/Hdac5/Igf2/Lmna/Myog/Stac3/Myh14/Dysf/Jph2/Ednra/Smyd1	12	3.00604	0.66745	0.0876641	2.36423
GO:0051147	regulation of muscle cell differentiation	8/195	151/28814	9.26e-06	0.0009348	0.000752293	Tmem119/Cyp26b1/Hdac5/Igf2/Myog/Gper1/Rgs4/Smyd1	8	3.00604	0.66745	0.0876641	2.36423
GO:0031589	cell-substrate adhesion	12/195	373/28814	9.95e-06	0.000970031	0.000780645	Emilin1/Gas6/Prex1/Ddr1/Jup/Sorbs3/Dmp1/Bcam/Lamb3/Ephb3/Lamb2/Smoc1	12	3.61044	0.723563	0.148471	0.551596
GO:0007519	skeletal muscle tissue development	9/195	206/28814	1.21e-05	0.00114535	0.000921731	Scx/Cyp26b1/Hdac5/Igf2/Myog/Stac3/Myh14/Dysf/Smyd1	9	1.25743	0.773309	0.152028	0.636435
GO:0010830	regulation of myotube differentiation	5/195	45/28814	1.32e-05	0.00120914	0.000973074	Tmem119/Cyp26b1/Hdac5/Myog/Smyd1	5	2.57549	0.819209	0.123282	3.64885
GO:0008637	apoptotic mitochondrial changes	7/195	120/28814	1.82e-05	0.00161508	0.00129975	Pink1/Lmna/Bbc3/Gper1/Atp2a1/Eya2/Nol3	7	2.44457	0.83497	0.164866	0.772041
GO:0060538	skeletal muscle organ development	9/195	218/28814	1.9e-05	0.00163776	0.00131801	Scx/Cyp26b1/Hdac5/Igf2/Myog/Stac3/Myh14/Dysf/Smyd1	9	1.56346	0.875847	0.1883	2.55396
GO:0051235	maintenance of location	11/195	342/28814	2.35e-05	0.00196436	0.00158085	Jsrp1/Pink1/Gsn/Bbc3/Dysf/Gper1/Jph2/Atp2a1/Nol3/Ednra/Fitm1	11	3.18207	0.886466	0.14393	4.6181
GO:0051651	maintenance of location in cell	9/195	225/28814	2.44e-05	0.00198455	0.00159709	Jsrp1/Pink1/Gsn/Bbc3/Gper1/Jph2/Atp2a1/Nol3/Ednra	9	2.94298	0.918773	0.204057	3.0653
GO:0030509	BMP signaling pathway	8/195	176/28814	2.81e-05	0.00222145	0.00178774	Gdf15/Scx/Htra3/Megf8/Dlx3/Vsir/Gdf6/Fbxl15	8	2.72091	0.92132	0.206359	1.08773
GO:0090199	regulation of release of cytochrome c from mitochondria	5/195	53/28814	2.97e-05	0.00228905	0.00184214	Pink1/Lmna/Bbc3/Gper1/Nol3	5	4.94061	0.940118	0.209125	1.20384
GO:1901019	regulation of calcium ion transmembrane transporter activity	6/195	89/28814	3.24e-05	0.0024125	0.00194149	Jsrp1/Stac3/Dysf/Atp1a2/Jph2/Cacnb1	6	1.44071	0.948069	0.203498	1.26436
GO:0010952	positive regulation of peptidase activity	8/195	180/28814	3.3e-05	0.0024125	0.00194149	Ngfr/Atp2a3/Gsn/Bbc3/Gper1/Ddrgk1/Rcn3/Vsir	8	3.65336	0.948671	0.219217	3.61548
GO:0071772	response to BMP	8/195	187/28814	4.32e-05	0.00301292	0.00242468	Gdf15/Scx/Htra3/Megf8/Dlx3/Vsir/Gdf6/Fbxl15	8	1.15088	0.949866	0.205653	3.64364
GO:0071773	cellular response to BMP stimulus	8/195	187/28814	4.32e-05	0.00301292	0.00242468	Gdf15/Scx/Htra3/Megf8/Dlx3/Vsir/Gdf6/Fbxl15	8	4.09458	0.950537	0.193258	3.65973
GO:0014889	muscle atrophy	3/195	11/28814	4.84e-05	0.00329252	0.0026497	Gsn/Myog/Nol3	3	1.65679	0.964848	0.20005	4.06693
GO:0052547	regulation of peptidase activity	12/195	443/28814	5.35e-05	0.00355659	0.00286221	Ngfr/Atp2a3/Gas6/Gsn/Bbc3/Gper1/Ddrgk1/Rcn3/Serpinb8/Vsir/Nol3/Psmb8	12	2.68483	0.967783	0.19322	4.1706
GO:0090092	regulation of transmembrane receptor protein serine/threonine kinase signaling pathway	9/195	256/28814	6.65e-05	0.00423164	0.00340547	Emilin1/Gdf15/Stub1/Htra3/Inhbb/Cilp/Vsir/Gdf6/Fbxl15	9	9.41892	0.975812	0.219738	7.76997
GO:0090257	regulation of muscle system process	9/195	256/28814	6.65e-05	0.00423164	0.00340547	Jup/Tnfrsf1b/Lmna/Myog/Gper1/Atp1a2/Rgs4/Atp2a1/Nol3	9	2.94341	0.977683	0.211522	7.93121
GO:0051153	regulation of striated muscle cell differentiation	6/195	104/28814	7.78e-05	0.0048464	0.0039002	Tmem119/Cyp26b1/Hdac5/Myog/Rgs4/Smyd1	6	1.21097	0.981878	0.210155	4.85189
GO:0001836	release of cytochrome c from mitochondria	5/195	66/28814	8.62e-05	0.00525608	0.0042299	Pink1/Lmna/Bbc3/Gper1/Nol3	5	1.45241	0.982284	0.250307	1.7201
GO:1902305	regulation of sodium ion transmembrane transport	5/195	67/28814	9.27e-05	0.00553371	0.00445333	Snta1/Fxyd6/Scn1b/Gper1/Atp1a2	5	1.96228	0.983454	0.21437	8.52788
GO:0062197	cellular response to chemical stress	10/195	336/28814	0.000105192	0.00609659	0.00490631	Ngfr/Pink1/Aldh2/Dysf/Aldh3b1/Apex1/Pdk2/Nol3/Ccs/Ednra	10	4.06175	0.989837	0.263565	1.95478
GO:0060349	bone morphogenesis	6/195	110/28814	0.000106263	0.00609659	0.00490631	Tmem119/Ltbp3/Scx/Cyp26b1/Dhrs3/Megf8	6	1.83702	0.996189	0.266136	11.4004
GO:2001233	regulation of apoptotic signaling pathway	11/195	406/28814	0.00010952	0.00615946	0.0049569	Ngfr/Camk2b/G0s2/Pink1/Lmna/Bbc3/Gper1/Inhbb/Eya2/Agap2/Nol3	11	2.627	0.996889	0.302876	2.45275
GO:0034599	cellular response to oxidative stress	9/195	274/28814	0.000111569	0.00615946	0.0049569	Ngfr/Pink1/Aldh2/Aldh3b1/Apex1/Pdk2/Nol3/Ccs/Ednra	9	2.0123	0.99721	0.278741	7.03413
GO:0086003	cardiac muscle cell contraction	5/195	70/28814	0.000114246	0.00619044	0.00498184	Jup/Snta1/Gsn/Scn1b/Atp1a2	5	6.53996	0.997717	0.273941	7.26525
GO:0010831	positive regulation of myotube differentiation	3/195	16/28814	0.000160169	0.00852101	0.0068574	Cyp26b1/Myog/Smyd1	3	2.43593	0.997796	0.275284	12.4488
GO:0051209	release of sequestered calcium ion into cytosol	6/195	119/28814	0.000163728	0.00855477	0.00688456	Jsrp1/Bbc3/Gper1/Jph2/Nol3/Ednra	6	1.23673	0.998239	0.271737	12.8746
GO:0051283	negative regulation of sequestering of calcium ion	6/195	120/28814	0.000171386	0.00879782	0.00708016	Jsrp1/Bbc3/Gper1/Jph2/Nol3/Ednra	6	8.38139	0.998476	0.317196	2.75176
GO:0052548	regulation of endopeptidase activity	10/195	358/28814	0.000176036	0.00888072	0.00714688	Ngfr/Atp2a3/Gas6/Gsn/Bbc3/Gper1/Serpinb8/Vsir/Nol3/Psmb8	10	1.90428	0.999066	0.294483	8.28784
GO:0051962	positive regulation of nervous system development	10/195	359/28814	0.000180033	0.0089284	0.00718524	Ephb2/Obsl1/Camk2b/Tnfrsf1b/Mme/Megf8/Ephb3/Gper1/Fbxo31/Lrrn1	10	1.56871	0.999137	0.324262	2.98942
GO:0051282	regulation of sequestering of calcium ion	6/195	122/28814	0.000187552	0.00914627	0.00736058	Jsrp1/Bbc3/Gper1/Jph2/Nol3/Ednra	6	1.21919	0.999313	0.293082	14.6397
GO:0003009	skeletal muscle contraction	4/195	43/28814	0.000204168	0.0093723	0.00754248	Jsrp1/Stac3/Myh14/Atp2a1	4	2.86386	0.999543	0.295014	15.3914
GO:0085029	extracellular matrix assembly	4/195	43/28814	0.000204168	0.0093723	0.00754248	Emilin1/Ltbp3/Lamb3/Lamb2	4	4.15541	0.999646	0.292117	15.8595
GO:0051208	sequestering of calcium ion	6/195	124/28814	0.000204897	0.0093723	0.00754248	Jsrp1/Bbc3/Gper1/Jph2/Nol3/Ednra	6	1.51452	0.999668	0.317144	9.45676
GO:0051896	regulation of protein kinase B signaling	7/195	176/28814	0.000204999	0.0093723	0.00754248	Ngfr/Gas6/Gdf15/Igf2/Gper1/Rcn3/Cavin3	7	1.19283	0.999683	0.285157	16.0616
GO:0051279	regulation of release of sequestered calcium ion into cytosol	5/195	82/28814	0.000241229	0.010859	0.00873895	Jsrp1/Gper1/Jph2/Nol3/Ednra	5	2.77348	0.999793	0.360032	3.58241
GO:0030048	actin filament-based movement	6/195	129/28814	0.000253827	0.0110625	0.00890267	Jup/Snta1/Gsn/Myh14/Scn1b/Atp1a2	6	2.20737	0.999868	0.360304	3.77089
GO:0043500	muscle adaptation	6/195	129/28814	0.000253827	0.0110625	0.00890267	Gsn/Tnfrsf1b/Lmna/Myog/Rgs4/Nol3	6	2.08824	0.99994	0.370688	4.09755
GO:0097191	extrinsic apoptotic signaling pathway	8/195	242/28814	0.000257091	0.0110625	0.00890267	G0s2/Tnfrsf1b/Lmna/Mknk2/Gper1/Eya2/Agap2/Nol3	8	3.07317	0.999954	0.364602	4.20121
GO:0097193	intrinsic apoptotic signaling pathway	9/195	308/28814	0.000266687	0.0112013	0.00901436	Atp2a3/Crip1/Pink1/Aldh2/Tnfrsf1b/Bbc3/Pdk2/Atp2a1/Nol3	9	3.36341	0.999955	0.365657	11.6778
GO:2001259	positive regulation of cation channel activity	5/195	84/28814	0.000269979	0.0112013	0.00901436	Ephb2/Stac3/Gper1/Jph2/Ednra	5	1.65207	0.999962	0.357244	4.27894
GO:0010720	positive regulation of cell development	10/195	378/28814	0.000271801	0.0112013	0.00901436	Prex1/Ephb2/Obsl1/Camk2b/Tnfrsf1b/Mme/Myog/Megf8/Gper1/Fbxo31	10	1.39164	0.999966	0.360963	11.99
GO:0001667	ameboidal-type cell migration	11/195	452/28814	0.000276618	0.0112415	0.00904671	Plekhg5/Jup/Hdac5/Tns1/Igf2/Megf8/Atoh8/Atp5a1/Lamtor2/Sema6c/Ednra	11	3.02707	0.999968	0.350453	12.0515
GO:0050767	regulation of neurogenesis	11/195	455/28814	0.000292583	0.0117274	0.00943775	Hes6/Ephb2/Pitx3/Obsl1/Camk2b/Tnfrsf1b/Mme/Megf8/Gper1/Fbxo31/Sema6c	11	3.02707	0.999968	0.350453	12.0515
GO:0001655	urogenital system development	10/195	387/28814	0.000327346	0.0129435	0.0104164	Lzts2/Ephb2/Hdac5/Ephb3/Ptk7/Notch3/Lamb2/Mpst/Gdf6/Ednra	10	1.22708	0.999974	0.344115	20.4789
GO:1902903	regulation of supramolecular fiber organization	10/195	388/28814	0.000334065	0.013033	0.0104885	Emilin1/Sorbs3/Gsn/Eml2/Pfdn6/Dysf/Dctn1/Arhgef10l/Rgs4/Synpo2l	10	2.22327	0.999987	0.373544	4.71381
GO:0007266	Rho protein signal transduction	6/195	138/28814	0.000364662	0.0139536	0.0112293	Ngfr/Plekhg5/Rtkn/Ednra/Synpo2l/Eps8l1	6	1.18935	0.999988	0.364204	4.75385
GO:1903053	regulation of extracellular matrix organization	4/195	50/28814	0.000367199	0.0139536	0.0112293	Emilin1/Ddr1/Tnfrsf1b/Fgfr4	4	3.25943	0.999989	0.355768	4.79897
GO:0050905	neuromuscular process	7/195	198/28814	0.000418495	0.0156989	0.0126339	Jsrp1/Camk2b/Stac3/Myh14/Dctn1/Atp2a1/Ednra	7	1.49927	0.999998	0.394357	24.674
GO:0048705	skeletal system morphogenesis	8/195	261/28814	0.000425861	0.015773	0.0126936	Tmem119/Ltbp3/Prrx2/Scx/Cyp26b1/Dhrs3/Mdfi/Megf8	8	1.15607	0.999999	0.40016	25.9102
GO:0034614	cellular response to reactive oxygen species	6/195	143/28814	0.0004408	0.0161223	0.0129746	Pink1/Apex1/Pdk2/Nol3/Ccs/Ednra	6	5.35088	0.999999	0.426964	15.8546
GO:0060401	cytosolic calcium ion transport	7/195	201/28814	0.000457878	0.0165401	0.0133109	Atp2a3/Jsrp1/Bbc3/Gper1/Jph2/Nol3/Ednra	7	2.40279	0.999999	0.404178	27.0276
GO:0002028	regulation of sodium ion transport	5/195	97/28814	0.000525059	0.0187357	0.0150778	Snta1/Fxyd6/Scn1b/Gper1/Atp1a2	5	2.48902	1	0.419821	6.12766
GO:0070252	actin-mediated cell contraction	5/195	98/28814	0.000550286	0.0190232	0.0153091	Jup/Snta1/Gsn/Scn1b/Atp1a2	5	2.05859	1	0.415218	6.25807
GO:1904063	negative regulation of cation transmembrane transport	5/195	98/28814	0.000550286	0.0190232	0.0153091	Ephb2/Dysf/Slc43a2/Atp1a2/Rgs4	5	1.29722	1	0.413927	6.44844
GO:1903829	positive regulation of protein localization	11/195	491/28814	0.000553253	0.0190232	0.0153091	Ngfr/Gas6/Ephb2/Jup/Stac3/Myo18a/Bbc3/Gper1/Ddrgk1/Cep131/Apbb1	11	1.27605	1	0.425887	29.5124
GO:0043491	protein kinase B signaling	7/195	208/28814	0.000561327	0.0190232	0.0153091	Ngfr/Gas6/Gdf15/Igf2/Gper1/Rcn3/Cavin3	7	2.23293	1	0.416503	29.6173
GO:2000649	regulation of sodium ion transmembrane transporter activity	4/195	56/28814	0.000567406	0.0190232	0.0153091	Fxyd6/Scn1b/Gper1/Atp1a2	4	1.35206	1	0.426192	6.91765
GO:0007409	axonogenesis	11/195	493/28814	0.000572126	0.0190232	0.0153091	Ngfr/Ephb2/Tubb2b/Megf8/Scn1b/Ephb3/Notch3/Lamb2/Sema6c/Ednra/Apbb1	11	4.32303	1	0.421539	7.03973
GO:0043281	regulation of cysteine-type endopeptidase activity involved in apoptotic process	7/195	210/28814	0.000594062	0.0194011	0.0156133	Ngfr/Atp2a3/Gas6/Gsn/Bbc3/Gper1/Nol3	7	1.96228	1	0.423909	31.0326
GO:1901861	regulation of muscle tissue development	4/195	57/28814	0.000607027	0.0194011	0.0156133	Hdac5/Igf2/Myog/Jph2	4	1.46278	1	0.484604	19.2417
GO:0007413	axonal fasciculation	3/195	25/28814	0.000628982	0.0194011	0.0156133	Ephb2/Megf8/Ephb3	3	5.88683	1	0.418203	31.3855
GO:0106030	neuron projection fasciculation	3/195	25/28814	0.000628982	0.0194011	0.0156133	Ephb2/Megf8/Ephb3	3	5.88683	1	0.418203	31.3855
GO:1903747	regulation of establishment of protein localization to mitochondrion	3/195	25/28814	0.000628982	0.0194011	0.0156133	Pink1/Bbc3/Nol3	3	3.43348	1	0.476065	19.4609
GO:2000738	positive regulation of stem cell differentiation	3/195	25/28814	0.000628982	0.0194011	0.0156133	Ltbp3/Vsir/Sp7	3	2.94341	1	0.44364	34.3281
GO:0030010	establishment of cell polarity	6/195	153/28814	0.000629907	0.0194011	0.0156133	Cyp26b1/Gsn/Lmna/Myo18a/Dctn1/Ptk7	6	1.54117	1	0.45536	8.02436
GO:0031032	actomyosin structure organization	7/195	213/28814	0.000645991	0.0196893	0.0158452	Sorbs3/Myo18a/Myh14/Neb/Arhgef10l/Rtkn/Synpo2l	7	4.90497	1	0.502316	21.5173
GO:0043502	regulation of muscle adaptation	5/195	102/28814	0.000660392	0.0197174	0.0158679	Tnfrsf1b/Lmna/Myog/Rgs4/Nol3	5	1.36903	1	0.447015	35.4504
GO:0060395	SMAD protein signal transduction	5/195	102/28814	0.000660392	0.0197174	0.0158679	Gdf15/Atoh8/Inhbb/Cilp/Gdf6	5	1.39114	1	0.457222	8.30904
GO:0097553	calcium ion transmembrane import into cytosol	6/195	155/28814	0.000674301	0.0199293	0.0160384	Jsrp1/Bbc3/Gper1/Jph2/Nol3/Ednra	6	5.02883	1	0.448831	8.34432
GO:0007528	neuromuscular junction development	4/195	59/28814	0.000692089	0.02005	0.0161355	Snta1/Dctn1/Lamb2/Cacnb1	4	1.7371	1	0.439437	35.613
GO:0050775	positive regulation of dendrite morphogenesis	4/195	59/28814	0.000692089	0.02005	0.0161355	Ephb2/Obsl1/Camk2b/Fbxo31	4	1.56565	1	0.430516	35.6276
GO:2001235	positive regulation of apoptotic signaling pathway	6/195	157/28814	0.000721081	0.0204892	0.016489	Ngfr/Camk2b/G0s2/Bbc3/Gper1/Inhbb	6	6.51886	1	0.440871	8.38133
GO:0010770	positive regulation of cell morphogenesis involved in differentiation	5/195	104/28814	0.000721255	0.0204892	0.016489	Prex1/Ephb2/Obsl1/Camk2b/Fbxo31	5	3.61044	1	0.452958	8.91896
GO:0050879	multicellular organismal movement	4/195	60/28814	0.000737635	0.0205554	0.0165423	Jsrp1/Stac3/Myh14/Atp2a1	4	1.72733	1	0.447751	9.01794
GO:0050881	musculoskeletal movement	4/195	60/28814	0.000737635	0.0205554	0.0165423	Jsrp1/Stac3/Myh14/Atp2a1	4	3.92455	1	0.467197	39.7252
GO:0034766	negative regulation of ion transmembrane transport	5/195	107/28814	0.000820286	0.0225246	0.018127	Ephb2/Dysf/Slc43a2/Atp1a2/Rgs4	5	3.92455	1	0.467197	39.7252
GO:0001649	osteoblast differentiation	7/195	222/28814	0.000823695	0.0225246	0.018127	Tmem119/Junb/Hdac5/Igf2/Lmna/Smoc1/Sp7	7	9.38715	1	0.463164	9.66897
GO:0014706	striated muscle tissue development	8/195	290/28814	0.000847653	0.0229651	0.0184815	Hdac5/Lmna/Myo18b/Neb/Rgs4/Jph2/Eya2/Ednra	8	1.70997	1	0.476867	10.3003
GO:0032469	endoplasmic reticulum calcium ion homeostasis	3/195	28/28814	0.000882619	0.023693	0.0190673	Atp2a3/Bbc3/Atp2a1	3	3.16937	1	0.590588	27.4692
GO:0031346	positive regulation of cell projection organization	10/195	443/28814	0.000928163	0.0245869	0.0197866	Ngfr/Ephb2/Obsl1/Camk2b/Megf8/Scn1b/Ptk7/Fbxo31/Apbb1/Eps8l1	10	2.56013	1	0.479513	10.628
GO:0033157	regulation of intracellular protein transport	7/195	227/28814	0.000937908	0.0245869	0.0197866	Gas6/Jup/Pink1/Bbc3/Gper1/Cep131/Nol3	7	4.52767	1	0.585586	27.9433
GO:0060393	regulation of pathway-restricted SMAD protein phosphorylation	4/195	64/28814	0.000941124	0.0245869	0.0197866	Emilin1/Gdf15/Inhbb/Gdf6	4	1.30583	1	0.576451	28.1262
GO:0010522	regulation of calcium ion transport into cytosol	5/195	111/28814	0.000967675	0.0250568	0.0201648	Jsrp1/Gper1/Jph2/Nol3/Ednra	5	1.29962	1	0.572188	28.6047
GO:0051148	negative regulation of muscle cell differentiation	4/195	65/28814	0.000997582	0.0254641	0.0204925	Tmem119/Hdac5/Igf2/Rgs4	4	8.83024	1	0.511097	44.6198
GO:0002027	regulation of heart rate	5/195	112/28814	0.00100741	0.0254641	0.0204925	Jup/Snta1/Scn1b/Rgs4/Ednra	5	8.83024	1	0.511097	44.6198
GO:0050769	positive regulation of neurogenesis	8/195	298/28814	0.00100951	0.0254641	0.0204925	Ephb2/Obsl1/Camk2b/Tnfrsf1b/Mme/Megf8/Gper1/Fbxo31	8	2.68903	1	0.493233	11.2977
GO:0090200	positive regulation of release of cytochrome c from mitochondria	3/195	30/28814	0.00108302	0.0267862	0.0215566	Pink1/Bbc3/Gper1	3	1.37925	1	0.487688	11.3826
GO:0010950	positive regulation of endopeptidase activity	6/195	170/28814	0.00108939	0.0267862	0.0215566	Ngfr/Atp2a3/Gsn/Bbc3/Gper1/Vsir	6	4.69358	1	0.482204	11.463
GO:2001236	regulation of extrinsic apoptotic signaling pathway	6/195	170/28814	0.00108939	0.0267862	0.0215566	G0s2/Lmna/Gper1/Eya2/Agap2/Nol3	6	3.53158	1	0.606947	31.7604
GO:0060389	pathway-restricted SMAD protein phosphorylation	4/195	68/28814	0.0011812	0.0288015	0.0231784	Emilin1/Gdf15/Inhbb/Gdf6	4	5.86697	1	0.513305	12.7424
GO:0021952	central nervous system projection neuron axonogenesis	3/195	31/28814	0.00119312	0.0288518	0.0232189	Ephb2/Scn1b/Ephb3	3	2.2816	1	0.506226	12.7688
GO:0060047	heart contraction	7/195	238/28814	0.00123311	0.0295744	0.0238004	Jup/Snta1/Gsn/Scn1b/Atp1a2/Rgs4/Ednra	7	1.54025	1	0.617866	33.3426
GO:0051897	positive regulation of protein kinase B signaling	5/195	118/28814	0.00127177	0.0302537	0.0243471	Ngfr/Gas6/Gdf15/Igf2/Gper1	5	1.76579	1	0.613948	33.8408
GO:2000116	regulation of cysteine-type endopeptidase activity	7/195	240/28814	0.00129383	0.0304216	0.0244822	Ngfr/Atp2a3/Gas6/Gsn/Bbc3/Gper1/Nol3	7	1.32491	1	0.577213	51.792
GO:0031214	biomineral tissue development	6/195	176/28814	0.00130152	0.0304216	0.0244822	Tmem119/Gas6/Ltbp3/Dmp1/Fbxl15/Sp7	6	2.94341	1	0.572129	52.1913
GO:0070296	sarcoplasmic reticulum calcium ion transport	3/195	32/28814	0.00131002	0.0304216	0.0244822	Cacng1/Atp2a1/Nol3	3	1.13513	1	0.565302	52.3986
GO:0043271	negative regulation of ion transport	6/195	177/28814	0.00133974	0.0308668	0.0248405	Ephb2/Dysf/Slc43a2/Atp1a2/Pacsin3/Rgs4	6	1.50302	1	0.557063	52.4446
GO:0001890	placenta development	6/195	178/28814	0.00137882	0.0312694	0.0251644	Junb/Tppp3/Igf2/Mdfi/Dlx3/Xist	6	2.4703	1	0.527501	13.7878
GO:1901653	cellular response to peptide	8/195	313/28814	0.00137922	0.0312694	0.0251644	Ngfr/Gdf15/Igf2/Gper1/Inhbb/Pdk2/Cacnb1/Ednra	8	2.17295	1	0.528596	14.1058
GO:0046777	protein autophosphorylation	7/195	243/28814	0.00138927	0.0312694	0.0251644	Ddr1/Camk2b/Pink1/Mknk2/Ephb3/Fgfr4/Dyrk1b	7	1.57352	1	0.538545	14.7595
GO:0060402	calcium ion transport into cytosol	6/195	179/28814	0.00141875	0.0312766	0.0251702	Jsrp1/Bbc3/Gper1/Jph2/Nol3/Ednra	6	2.35473	1	0.556291	53.2027
GO:0090100	positive regulation of transmembrane receptor protein serine/threonine kinase signaling pathway	5/195	121/28814	0.00142166	0.0312766	0.0251702	Gdf15/Inhbb/Vsir/Gdf6/Fbxl15	5	1.36133	1	0.555276	53.9213
GO:1904019	epithelial cell apoptotic process	5/195	121/28814	0.00142166	0.0312766	0.0251702	Col18a1/Gas6/Gsn/Gper1/Ednra	5	3.46284	1	0.548775	54.0785
GO:0010769	regulation of cell morphogenesis involved in differentiation	5/195	122/28814	0.0014744	0.0321948	0.0259092	Prex1/Ephb2/Obsl1/Camk2b/Fbxo31	5	3.73353	1	0.534876	14.9006
GO:0010614	negative regulation of cardiac muscle hypertrophy	3/195	34/28814	0.00156486	0.033917	0.0272951	Tnfrsf1b/Lmna/Rgs4	3	1.89257	1	0.531743	15.0578
GO:0032963	collagen metabolic process	5/195	124/28814	0.00158419	0.0340833	0.027429	Emilin1/Scx/Rcn3/Vsir/Adamts2	5	2.42771	1	0.538063	15.5867
GO:0051098	regulation of binding	9/195	397/28814	0.00161245	0.0344382	0.0277146	Atp2a3/Hdac5/Edf1/Mdfi/Stub1/Dysf/Gper1/Ddrgk1/Lfng	9	2.31123	1	0.537852	15.8581
GO:0003015	heart process	7/195	250/28814	0.0016334	0.0346328	0.0278712	Jup/Snta1/Gsn/Scn1b/Atp1a2/Rgs4/Ednra	7	1.55302	1	0.532678	15.9239
GO:0035051	cardiocyte differentiation	6/195	185/28814	0.00167721	0.0350267	0.0281882	Lmna/Myo18b/Neb/Gper1/Rgs4/Ednra	6	3.23695	1	0.534189	16.2616
GO:0110148	biomineralization	6/195	185/28814	0.00167721	0.0350267	0.0281882	Tmem119/Gas6/Ltbp3/Dmp1/Fbxl15/Sp7	6	7.82263	1	0.553886	17.3852
GO:0051149	positive regulation of muscle cell differentiation	4/195	75/28814	0.00169935	0.0350267	0.0281882	Cyp26b1/Myog/Gper1/Smyd1	4	7.82263	1	0.553886	17.3852
GO:0032414	positive regulation of ion transmembrane transporter activity	5/195	126/28814	0.00169986	0.0350267	0.0281882	Ephb2/Stac3/Gper1/Jph2/Ednra	5	7.82263	1	0.553886	17.3852
GO:0043280	positive regulation of cysteine-type endopeptidase activity involved in apoptotic process	5/195	127/28814	0.00175997	0.0360116	0.0289808	Ngfr/Atp2a3/Gsn/Bbc3/Gper1	5	2.27673	1	0.554144	17.683
GO:0014741	negative regulation of muscle hypertrophy	3/195	36/28814	0.00184873	0.0373062	0.0300226	Tnfrsf1b/Lmna/Rgs4	3	5.33361	1	0.558089	18.1472
GO:1904037	positive regulation of epithelial cell apoptotic process	3/195	36/28814	0.00184873	0.0373062	0.0300226	Col18a1/Gsn/Gper1	3	5.33361	1	0.558089	18.1472
GO:0042476	odontogenesis	5/195	129/28814	0.00188484	0.0377742	0.0303993	Ngfr/Dmp1/Dlx3/Ednra/Sp7	5	5.33361	1	0.558089	18.1472
GO:0060348	bone development	7/195	258/28814	0.00195195	0.0387489	0.0311837	Tmem119/Ltbp3/Scx/Cyp26b1/Lrrc17/Dhrs3/Megf8	7	3.5712	1	0.55691	18.38
GO:0000302	response to reactive oxygen species	6/195	191/28814	0.00196998	0.0387489	0.0311837	Pink1/Apex1/Pdk2/Nol3/Ccs/Ednra	6	3.5712	1	0.55691	18.38
GO:0006979	response to oxidative stress	9/195	409/28814	0.0019732	0.0387489	0.0311837	Ngfr/Pink1/Aldh2/Aldh3b1/Apex1/Pdk2/Nol3/Ccs/Ednra	9	3.12905	1	0.571441	19.3507
GO:0050808	synapse organization	10/195	494/28814	0.00207754	0.0403851	0.0325005	Ephb2/Obsl1/Camk2b/Snta1/Dctn1/Ephb3/Lamb2/Cacnb1/Lrrn1/Apbb1	10	3.12905	1	0.571441	19.3507
GO:0060048	cardiac muscle contraction	5/195	132/28814	0.00208413	0.0403851	0.0325005	Jup/Snta1/Gsn/Scn1b/Atp1a2	5	4.14139	1	0.570235	19.5859
GO:0016570	histone modification	10/195	495/28814	0.00210817	0.0405824	0.0326592	Hr/Pink1/Hdac5/Rps6ka4/Igf2/Lmna/Chd5/Eya2/Apbb1/Smyd1	10	1.9201	1	0.565141	19.6293
GO:0032970	regulation of actin filament-based process	9/195	414/28814	0.00214135	0.0409516	0.0329564	Jup/Sorbs3/Gsn/Arhgef19/Neb/Arhgef10l/Atp1a2/Rgs4/Synpo2l	9	1.24295	1	0.596342	21.4913
GO:1901385	regulation of voltage-gated calcium channel activity	3/195	38/28814	0.00216275	0.0410923	0.0330695	Stac3/Dysf/Cacnb1	3	3.4224	1	0.605413	22.2774
GO:0032411	positive regulation of transporter activity	5/195	134/28814	0.00222526	0.0420071	0.0338058	Ephb2/Stac3/Gper1/Jph2/Ednra	5	3.4224	1	0.605413	22.2774
GO:0001764	neuron migration	6/195	196/28814	0.00224219	0.0420555	0.0338447	Gas6/Camk2b/Tubb2b/Tubb2a/Fbxo31/Apbb1	6	1.88581	1	0.610379	22.8571
GO:0008016	regulation of heart contraction	6/195	197/28814	0.00229987	0.0428626	0.0344942	Jup/Snta1/Scn1b/Atp1a2/Rgs4/Ednra	6	4.88914	1	0.633936	24.4976
GO:1901652	response to peptide	9/195	420/28814	0.00235802	0.0436681	0.0351425	Ngfr/Gdf15/Igf2/Gper1/Inhbb/Pdk2/Atp2a1/Cacnb1/Ednra	9	2.70783	1	0.641403	25.2619
GO:0007265	Ras protein signal transduction	8/195	342/28814	0.00239462	0.0437521	0.0352101	Ngfr/Ephb2/Plekhg5/Ralgds/Rtkn/Ednra/Synpo2l/Eps8l1	8	2.93348	1	0.655511	26.4467
GO:0010968	regulation of microtubule nucleation	2/195	11/28814	0.00240741	0.0437521	0.0352101	Eml2/Dctn1	2	2.23504	1	0.655673	26.7932
GO:1990144	intrinsic apoptotic signaling pathway in response to hypoxia	2/195	11/28814	0.00240741	0.0437521	0.0352101	Pink1/Nol3	2	2.23504	1	0.655673	26.7932
GO:1905475	regulation of protein localization to membrane	6/195	200/28814	0.00247964	0.0447866	0.0360426	Ephb2/Camk2b/Gsn/Stac3/Bbc3/Gper1	6	6.70511	1	0.653064	26.9647
GO:0051154	negative regulation of striated muscle cell differentiation	3/195	40/28814	0.00250798	0.0450205	0.0362308	Tmem119/Hdac5/Rgs4	3	2.64014	1	0.674503	28.6798
GO:0072001	renal system development	8/195	345/28814	0.00252637	0.0450741	0.036274	Lzts2/Hdac5/Ptk7/Notch3/Lamb2/Mpst/Gdf6/Ednra	8	1.55074	1	0.675503	29.0899
GO:0022411	cellular component disassembly	9/195	427/28814	0.00263247	0.0466824	0.0375683	Ddr1/Pink1/Gsn/Map1lc3a/Dysf/Dctn1/Gper1/Ddrgk1/Fgfr4	9	2.20011	1	0.675796	29.4522
GO:0010811	positive regulation of cell-substrate adhesion	5/195	140/28814	0.00269045	0.0471392	0.0379359	Emilin1/Prex1/Jup/Dmp1/Smoc1	5	3.70545	1	0.678722	29.9928
GO:0034763	negative regulation of transmembrane transport	5/195	140/28814	0.00269045	0.0471392	0.0379359	Ephb2/Dysf/Slc43a2/Atp1a2/Rgs4	5	3.70545	1	0.678722	29.9928
GO:0048736	appendage development	6/195	204/28814	0.00273552	0.0473617	0.038115	Prrx2/Scx/Cyp26b1/Megf8/Kremen1/Smoc1	6	2.84459	1	0.679786	30.4075
GO:0060173	limb development	6/195	204/28814	0.00273552	0.0473617	0.038115	Prrx2/Scx/Cyp26b1/Megf8/Kremen1/Smoc1	6	3.15914	1	0.68608	31.1897
GO:0014874	response to stimulus involved in regulation of muscle adaptation	2/195	12/28814	0.00287606	0.0482441	0.038825	Myog/Nol3	2	4.51305	1	0.687232	31.6141
GO:0048251	elastic fiber assembly	2/195	12/28814	0.00287606	0.0482441	0.038825	Emilin1/Ltbp3	2	4.51305	1	0.687232	31.6141
GO:0060430	lung saccule development	2/195	12/28814	0.00287606	0.0482441	0.038825	Ltbp3/Fgfr4	2	4.51305	1	0.687232	31.6141
GO:1903960	negative regulation of anion transmembrane transport	2/195	12/28814	0.00287606	0.0482441	0.038825	Slc43a2/Rgs4	2	11.7339	1	0.69077	32.211
GO:0110110	positive regulation of animal organ morphogenesis	3/195	42/28814	0.00288541	0.0482441	0.038825	Ngfr/Fgfr4/Ednra	3	11.7339	1	0.69077	32.211
GO:1902108	regulation of mitochondrial membrane permeability involved in apoptotic process	3/195	42/28814	0.00288541	0.0482441	0.038825	Bbc3/Eya2/Nol3	3	11.7339	1	0.69077	32.211

## Sheet: Down-regulated genes
Supplementary Table S1: Transcriptomic profiling in Sugt1 iKO SCs from young and aged mice.
Down-regulated genes in iKO ASC
Gene_name	Ctrl_FPKM	iKO_FPKM	Log2(FoldChange)
Flrt2	13.3859	3.30965	-2.17314
Cdk6	10.1724	5.07227	-1.55349
Ccl2	67.446	14.523	-2.05815
Hmga2	80.601	23.4487	-1.76308
Tfrc	133.5	47.3477	-1.35686
Inhba	17.5565	2.52412	-2.81464
Ptgs2	20.9621	3.04001	-2.62697
Pdk4	21.9777	13.3446	-1.31213
Cd44	218.067	104.603	-1.17945
Efnb2	12.0828	5.0578	-1.35537
Mapk6	79.8505	38.2497	-1.12771
Asb5	172.952	76.7971	-1.15273
Rsbn1	13.9416	4.56302	-1.58773
Phldb2	14.6923	6.24988	-1.25154
Cers6	8.19782	4.29814	-1.33042
Zfp280c	20.4138	7.60771	-1.25364
Dcn	22.6351	5.45894	-1.80994
Wincr1	49.255	9.10536	-2.25176
Npnt	19.8837	7.78788	-1.22252
Gpd2	21.7178	9.94592	-1.31342
Cldn12	36.3618	17.1544	-1.21502
Ddah1	14.8749	3.62685	-1.94678
Myf5	75.9531	35.559	-1.12293
Rhobtb3	21.1405	8.75873	-1.18735
Cxcl5	6.04666	0.966661	-2.54843
Xpo4	21.8434	10.3936	-1.11107
mt-Nd2	2277.27	969.904	-1.20279
Ivns1abp	125.512	63.108	-1.03444
Gls	84.7348	41.1617	-1.11177
Vgll3	94.5814	55.9959	-1.09977
Ccl7	27.2812	6.66904	-1.97886
Cd34	64.2257	28.5874	-1.16475
Eif3j1	32.7214	15.622	-1.0936
Cse1l	96.6462	43.8873	-1.06006
Rgs16	34.0672	11.1439	-1.49212
Peg10	12.0193	4.25505	-1.43245
Tnc	83.8744	41.1821	-1.00044
Ell2	21.8043	11.5094	-1.2744
Plau	72.4493	34.9993	-1.0482
Cep170	56.1163	17.3155	-1.17613
Mtap	81.9583	34.3042	-1.21342
Ankrd1	318.007	156.645	-1.00616
mt-Nd6	1262.14	642.726	-1.0373
Eif4e	141.877	89.0422	-1.04305
Il1r1	10.6617	4.51363	-1.22248
Prg4	14.633	2.35362	-2.42549
Ugcg	142.465	71.5606	-1.05904
Mir17hg	13.6481	4.68107	-1.4444
Lpp	9.66	5.99101	-1.06051
Larp4	36.3857	21.007	-1.14589
Gm49336	36.514	19.4582	-1.13082
Otud4	54.225	27.7184	-1.01043
mt-Nd1	4200.83	2014.88	-1.0469
Abce1	118.029	56.1564	-1.03891
Has2	2.65485	0.556055	-2.04585
Serpine1	418.123	189.458	-1.0414
Tomm70a	51.2399	23.952	-1.06173
Amd1	63.3222	28.828	-1.1273
Pik3cb	4.88572	1.49798	-1.40528
Kpna3	47.3064	22.4817	-1.03434
Cxcl12	42.3713	20.1117	-1.0877
mt-Nd4l	1383.07	937.645	-2.3509
Ampd3	39.7802	20.0793	-1.27003
Rbpj	38.6144	21.3653	-1.0095
Rps27a	597.971	300.012	-1.03306
Snhg4	10.8143	5.77488	-1.16092
Sumo2	205.353	86.4978	-1.36809
Apoo	33.4556	11.961	-1.48107
Sacs	16.9179	8.74068	-1.01781
Wdr77	50.9052	31.1233	-1.08672
Mir100hg	68.1424	34.6359	-1.03986
Klf6	47.9293	24.9201	-1.01125
Ammecr1	8.24816	3.69766	-1.19093
Rif1	13.4639	7.50696	-1.01264
Ube3a	24.9064	24.341	-1.00255
Axl	121.6	62.4947	-1.027
Rpf2	47.0212	19.2336	-1.15925
Timp1	222.129	101.685	-1.06095
Naf1	15.1793	6.1346	-1.27809
Fgf2	11.5003	3.46544	-1.59164
Lypla1	42.4783	22.5574	-1.05523
Naa15	52.6822	26.8758	-1.06033
Ndufaf4	31.1484	13.9678	-1.24303
Slc25a46	15.7374	8.38554	-1.04127
Phlda1	37.4564	21.4745	-1.22388
Ccne2	25.0873	12.2603	-1.07797
Basp1	5.25474	0.895887	-2.07203
Hs6st2	17.9246	11.6476	-1.00845
Egfr	23.1312	12.7109	-1.20437
Nrcam	6.73489	2.64367	-1.6191
Adam19	17.0097	7.69851	-1.06549
Nop10	111.347	42.373	-1.29801
Tmem69	24.0851	9.07134	-1.33765
Mex3c	33.0782	16.0931	-1.01223
Purb	70.0757	35.1138	-1.01456
Sinhcaf	28.1144	10.4917	-1.36393
Lin7c	35.7452	19.5487	-1.03667
Tmem171	10.401	2.80795	-1.75482
Serpinb2	5.21086	0.643192	-2.77905
B3gnt5	9.00623	4.67659	-1.19238
Cnih4	62.8017	24.6233	-1.08055
Pcdh19	1.49254	0.52023	-1.53457
Ccn2	59.3696	25.7875	-1.26584
Zc3h11a	6.67157	6.37923	-1.17026
Mbnl3	3.14952	1.87678	-2.03259
Wdr75	60.8089	33.8792	-1.00001
Sms	34.4315	17.2581	-1.01671
Abcc4	8.24986	3.79498	-1.0259
Elovl6	6.99507	3.15941	-1.07647
Katnbl1	17.9168	9.13999	-1.08592
Pno1	63.6835	34.2229	-1.04064
Ak4	9.40977	4.99202	-1.07463
Snhg1	226.325	105.095	-1.08016
Gnai1	7.92226	3.26188	-1.1985
Tex30	37.6896	13.5574	-1.24735
Vat1l	4.32845	3.20857	-1.5085
Lrrc32	5.13655	1.53644	-1.53935
Aif1l	28.3453	8.86666	-1.41271
Rpp30	50.8577	23.6211	-1.03239
Cnot4	13.406	6.58446	-1.01784
Ankrd49	19.2782	10.1445	-1.01303
Gk	5.09179	1.65455	-1.2274
Mettl4	12.4566	6.28618	-1.04494
mt-Rnr2	1572.59	717.931	-1.07563
Smim15	47.856	25.6837	-1.04822
Depdc1a	10.9322	5.27064	-1.12602
Mmachc	14.1316	6.51864	-1.05734
Bmpr1b	1.5785	0.465779	-1.78165
Steap1	16.8949	7.29166	-1.17721
Loxl2	1.45942	0.350102	-2.38776
Fastkd2	18.4451	8.23249	-1.08197
Sarnp	25.7449	11.251	-1.16084
Dusp5	30.5422	11.5108	-1.38154
mt-Atp6	2984.95	1471.91	-1.88855
Fmnl2	5.7294	2.7975	-1.02302
Tmed5	33.9055	21.7743	-1.04588
Ifrd1	227.76	103.17	-1.11327
Prorp	6.67496	2.89955	-1.24474
Gask1b	6.16728	2.9212	-1.19705
Ccbe1	2.92815	1.2054	-1.99034
Gm10222	1495.98	973.13	-2.0143
Hprt	126.963	60.0051	-1.00772
Fhl1	32.5672	16.4991	-1.05706
Naa16	21.5315	7.97669	-1.08346
Stk39	8.77672	3.90294	-1.09801
Cd80	9.2688	4.89861	-1.08194
Lsm5	66.7104	31.2253	-1.11217
Snrpe	268.731	97.7625	-1.14959
Itgb6	4.58212	1.35414	-1.44903
Coq10b	38.4305	19.6077	-1.00798
Sema3c	5.24508	1.4401	-1.45368
Slc38a4	7.95965	1.62604	-1.85604
Lbhd1	28.697	3.83715	-1.153
Pigw	11.4513	4.72153	-1.11918
Gxylt2	5.65815	2.12025	-1.29523
Baiap2l1	9.92216	4.28308	-1.06248
Tm4sf1	51.4042	19.5699	-1.3882
Cxcl1	9.96287	1.97807	-1.84849
Gdnf	6.16687	2.64691	-1.19131
Rpp40	6.72714	3.58848	-1.33712
Kcnq1ot1	0.578816	0.259574	-1.06405
Pla2g4a	3.38045	0.487776	-1.90029
Slc35d1	5.52129	2.52813	-1.01447
Zcchc10	24.7184	10.9422	-1.04802
Nabp1	31.2188	12.3305	-1.21817
Mmd	31.5555	17.2908	-1.06056
Orc4	43.9233	21.5599	-1.05523
Mfsd2a	9.47511	4.03111	-1.06082
Nanos1	2.46591	0.976314	-1.38009
Tmem251	4.12926	1.70033	-1.17729
Lpar6	4.24595	1.70736	-1.27529
Prkaa2	2.16813	0.778666	-1.3845
Elovl4	8.80963	3.50119	-1.48902
8030451A03Rik	6.38785	2.38375	-1.31912
Fgf7	3.27154	0.767136	-1.81365
Smoc2	4.82736	2.31361	-1.38326
Tfpi2	4.85298	1.1407	-1.83875
Kbtbd11	2.69829	1.58828	-1.03927
mt-Co2	3280.74	1889.74	-1.55598
Pigf	23.8229	9.65674	-1.302
S1pr1	2.05887	0.392813	-2.13413
Ppih	27.0128	7.78492	-1.2511
Apbb1ip	4.2154	1.44892	-1.22191
Prkg2	4.06547	1.44788	-1.25799
Lif	7.65553	5.80021	-1.01387
Kcnq5	2.34313	1.33362	-1.08942
Gm45716	5.34997	1.68165	-1.66144
Zfp850	3.67907	2.20296	-1.06682
4933434E20Rik	3.91631	2.62404	-1.09823
Smim26	22.1535	7.744	-1.58242
Gm7072	5.33362	2.1416	-1.09065
Gfra1	3.71326	4.59936	-1.05772
4632427E13Rik	1.42101	0.451982	-1.60996
Lum	4.70442	0.95199	-2.15195
Lrch2	2.25599	0.944755	-1.20192
Ereg	1.78789	0.331792	-2.14611
Ddx31	8.75343	3.80143	-1.00027
Gm14295	7.16223	12.9632	-1.24379
Postn	2.67468	1.05085	-1.38827
Bcl2l15	5.4566	2.45596	-1.58245
Slc25a13	2.3104	1.20311	-1.24314
E2f5	10.4147	4.51673	-1.11033
Prrg4	14.7356	6.07844	-1.11153
Gm12346	40.5862	23.3834	-1.13839
Dclk1	2.2958	1.09115	-1.37918
Fst	6.18787	3.62752	-1.04779
mt-Co3	1856.67	1068.79	-1.43079
Trdmt1	5.16115	2.37974	-1.12639
Kbtbd8	1.51321	2.10742	-1.37829
Zfp932	14.0675	6.06255	-1.0532
Atp1b1	4.5471	2.47175	-1.26774
Gm17066	9.55228	3.52622	-1.15954
Tpd52	18.7176	6.55481	-1.04853
Fut4	3.58876	1.59988	-1.02692
Alcam	5.31577	3.14498	-1.06605
Gm42547	2.68658	1.04615	-1.2891
Dcun1d4	3.5481	1.89239	-1.02695
Chrm3	2.76662	0.889182	-1.32275
Sox11	5.25235	2.4307	-1.03417
Grem2	2.92251	1.15243	-1.11037
Adgrl2	2.56288	1.17267	-1.02788
Fam78b	3.80682	2.17683	-1.01518
Gm13577	9.17049	21.7378	-1.5568
Itgb3	1.32395	0.366539	-1.5954
Rbm4	8.03204	14.2239	-1.33732
Gm8355	34.691	25.4749	-1.05844
Enpp1	2.34754	0.863786	-1.33689
Smim3	6.03161	2.72997	-1.03621
Gulp1	3.06732	0.911368	-1.24858
Podxl	4.85528	2.1359	-1.0673
Gm28438	1047.94	555.683	-1.68297
Slc4a4	1.06699	1.38926	-1.09527
Gm13461	21.2478	10.3225	-1.29658
Tyw5	13.0619	5.12157	-1.21506
Il1rl1	35.931	4.34654	-2.81767
Fastkd5	10.502	4.85938	-1.00844
2310001H17Rik	2.35224	1.23175	-1.19659
1110002L01Rik	13.5661	6.26396	-1.08271
Cd93	1.88682	0.503847	-1.7268

## Sheet: Down-GO
Supplementary Table S1: Transcriptomic profiling in Sugt1 iKO SCs from young and aged mice.
GO of down-regulated genes in iKO ASC
ID	Description	GeneRatio	BgRatio	pvalue	p.adjust	qvalue	geneID	Count	Fold Enrichment	Bonferroni	Benjamini	FDR
GO:0022613	ribonucleoprotein complex biogenesis	74/913	406/28814	9.55e-35	4.9e-31	3.34e-31	Npm1/Abce1/Rpf2/Naf1/Dis3/Ddx3x/Dhx9/Nop10/Wdr43/Nop58/Heatr1/Wdr75/Wdr36/Snu13/Srsf10/Eif2a/Rpp30/Eif5/Rsl1d1/Ptges3/Dkc1/Rrn3/mt-Rnr2/Nmd3/Xpo1/Nol11/Fastkd2/Utp20/Snrpe/Eif2s2/Hsp90aa1/Rrp8/Utp15/Heatr3/Rpp40/Rsl24d1/Mrpl1/Cul4b/Pten/Ddx52/Utp4/Cdc73/Nol10/Gtpbp4/Tfb2m/Nol8/Ddx31/Rbis/Ptbp2/Gtpbp10/Brix1/Tent4b/Nifk/Mcts1/Atm/Prpf39/mt-Rnr1/Mbnl1/Eri1/Ddx18/Riok2/Urb2/Zcchc4/Ythdf2/Pwp1/Wdr3/N…	74	20.0005	1.33139e-36	1.33139e-36	6.03283e-36
GO:0042254	ribosome biogenesis	56/913	299/28814	3.76e-27	9.64e-24	6.58e-24	Npm1/Abce1/Rpf2/Naf1/Dis3/Ddx3x/Nop10/Wdr43/Nop58/Heatr1/Wdr75/Wdr36/Snu13/Eif2a/Rpp30/Rsl1d1/Dkc1/Rrn3/mt-Rnr2/Nmd3/Xpo1/Nol11/Fastkd2/Utp20/Rrp8/Utp15/Heatr3/Rpp40/Rsl24d1/Mrpl1/Cul4b/Pten/Ddx52/Utp4/Nol10/Gtpbp4/Tfb2m/Nol8/Ddx31/Rbis/Gtpbp10/Brix1/Tent4b/Nifk/mt-Rnr1/Eri1/Ddx18/Riok2/Urb2/Zcchc4/Ythdf2/Pwp1/Wdr3/Mdn1/Wdr12/Isg20l2	56	19.0326	4.2627e-33	4.2627e-33	4.7552e-33
GO:0034470	ncRNA processing	58/913	393/28814	1.31e-22	2.25e-19	1.53e-19	Npm1/Rpf2/Naf1/Dis3/Ddx3x/Egfr/Nop10/Wdr43/Heatr1/Wdr75/Wdr36/Snu13/Ints8/Rpp30/Rsl1d1/Dkc1/Nol11/Pus10/Prorp/Utp20/Tprkb/Rrp8/Utp15/Rpp40/Mrpl1/Ddx52/Utp4/Zmpste24/Nol10/Gtpbp4/Trnt1/Tfb2m/Nol8/Pum2/Tarbp1/Ints6/Brix1/Tent4b/Nifk/Trdmt1/Eri1/Trmt10c/Ddx18/Riok2/Qtrt2/Zcchc4/Dus4l/Ythdf2/Pwp1/Wdr3/Alkbh8/Mdn1/Ssb/Thada/Dph3/Wdr12/Tyw5/Trmt6	58	36.7792	4.034e-26	2.017e-26	4.50009e-26
GO:2000112	regulation of cellular macromolecule biosynthetic process	57/913	481/28814	1.19e-17	1.53e-14	1.04e-14	Npm1/Eif4e/Larp4/Abce1/Ptcd3/Ddx3x/Dhx9/Rock2/Pnpt1/Etf1/Eif2a/Eif5/Elavl1/Eif3e/Bzw1/Fastkd2/Sarnp/Thbs1/Ppp1cb/Noct/Eif1/Dhx36/Magoh/Nanos1/Ireb2/Otud6b/Eif2s1/Cnot7/Eif4g2/Patl1/Csde1/Pum2/Cnbp/Dph6/Syncrip/Tent4b/Kbtbd8/Rc3h1/Ythdf3/Mapk1/Arfgef1/Trmt10c/Cpeb4/Zcchc4/Rbm4/Ythdf2/Soat1/Guf1/Rc3h2/Enpp1/Ncbp1/Dph3/Tardbp/Dyrk2/Lrpprc/Fktn/Rock1	57	35.6647	1.08993e-25	3.6331e-26	1.21586e-25
GO:0006417	regulation of translation	51/913	395/28814	1.75e-17	1.79e-14	1.22e-14	Npm1/Eif4e/Larp4/Abce1/Ptcd3/Ddx3x/Dhx9/Rock2/Pnpt1/Etf1/Eif2a/Eif5/Elavl1/Eif3e/Bzw1/Fastkd2/Sarnp/Thbs1/Noct/Eif1/Dhx36/Magoh/Nanos1/Ireb2/Otud6b/Eif2s1/Cnot7/Eif4g2/Patl1/Csde1/Pum2/Cnbp/Dph6/Syncrip/Tent4b/Kbtbd8/Rc3h1/Ythdf3/Mapk1/Trmt10c/Cpeb4/Zcchc4/Rbm4/Ythdf2/Guf1/Rc3h2/Ncbp1/Dph3/Tardbp/Lrpprc/Rock1	51	35.6647	1.08993e-25	3.6331e-26	1.21586e-25
GO:0006364	rRNA processing	37/913	214/28814	3.6e-17	3.08e-14	2.1e-14	Npm1/Rpf2/Naf1/Dis3/Nop10/Wdr43/Heatr1/Wdr75/Wdr36/Snu13/Rpp30/Rsl1d1/Dkc1/Nol11/Utp20/Rrp8/Utp15/Rpp40/Mrpl1/Ddx52/Utp4/Nol10/Gtpbp4/Tfb2m/Nol8/Brix1/Tent4b/Nifk/Eri1/Ddx18/Riok2/Zcchc4/Ythdf2/Pwp1/Wdr3/Mdn1/Wdr12	37	26.1794	6.34513e-23	1.58628e-23	7.07824e-23
GO:0034248	regulation of cellular amide metabolic process	54/913	453/28814	6.76e-17	4.95e-14	3.38e-14	Pdk4/Npm1/Eif4e/Larp4/Abce1/Ptcd3/Ddx3x/Dhx9/Rock2/Pnpt1/Picalm/Etf1/Eif2a/Eif5/Elavl1/Eif3e/Bzw1/Fastkd2/Sarnp/Thbs1/Noct/Eif1/Dhx36/Magoh/Nanos1/Ireb2/Otud6b/Eif2s1/Cnot7/Eif4g2/Patl1/Csde1/Pum2/Cnbp/Dph6/Syncrip/Tent4b/Kbtbd8/Rc3h1/Ythdf3/Mapk1/Trmt10c/Cpeb4/Zcchc4/Rbm4/Ythdf2/Guf1/Rc3h2/Ccn1/Ncbp1/Dph3/Tardbp/Lrpprc/Rock1	54	24.0354	1.72914e-22	8.64568e-23	7.83514e-22
GO:0016072	rRNA metabolic process	39/913	248/28814	1.44e-16	9.25e-14	6.31e-14	Npm1/Rpf2/Naf1/Dis3/Nop10/Wdr43/Heatr1/Wdr75/Wdr36/Snu13/Rpp30/Rsl1d1/Dkc1/Nol11/Utp20/Rrp8/Utp15/Rpp40/Mrpl1/Ddx52/Top1/Utp4/Polr1b/Nol10/Gtpbp4/Tfb2m/Nol8/Brix1/Tent4b/Nifk/Eri1/Ddx18/Riok2/Zcchc4/Ythdf2/Pwp1/Wdr3/Mdn1/Wdr12	39	21.3988	1.7527e-19	3.50539e-20	1.9552e-19
GO:0006401	RNA catabolic process	40/913	285/28814	3.18e-15	1.81e-12	1.24e-12	Npm1/Naf1/Dis3/Dhx9/Rock2/Pnpt1/Etf1/Elavl1/Eif3e/Dkc1/Smg7/Fastkd2/Lsm5/Noct/Gdnf/Dhx36/Magoh/Nanos1/Mtpap/Cnot7/Patl1/Csde1/Pum2/Tent2/Syncrip/Tent4b/Rbm7/Trdmt1/Atm/Rc3h1/Ythdf3/Ythdf2/Rc3h2/Ncbp1/Ssb/Tardbp/Fastkd1/Lrpprc/Fastkd5/Rock1	40	23.9166	4.95814e-18	1.65271e-18	2.24665e-17
GO:0006403	RNA localization	31/913	173/28814	4.71e-15	2.42e-12	1.65e-12	Npm1/Peg10/Nup153/Hnrnpa3/Seh1l/Dhx9/Nop58/Zc3h11a/Pnpt1/Nup160/Dkc1/Xpo1/Sarnp/Fyttd1/Dhx36/Ndc1/Magoh/Nup37/Thoc2/Cct4/Nup98/Atm/Ranbp2/Ahctf1/Thoc1/Srsf3/G3bp2/Ncbp1/Ssb/Lrpprc/Atr	31	10.4666	3.26406e-14	8.21565e-15	1.44329e-13
GO:0006913	nucleocytoplasmic transport	43/913	334/28814	6.72e-15	2.87e-12	1.96e-12	Ptgs2/Xpo4/Npm1/Cse1l/Ipo7/Abce1/Kpna3/Nup153/Dhx9/Zc3h11a/Nup160/Elavl1/Nmd3/Xpo1/Tnpo1/Ppp3r1/Sarnp/Ywhae/Fyttd1/Heatr3/Sumo1/Thoc2/Mdm2/Kpna1/Nup98/Ipo11/Six2/Ranbp2/Ppp2ca/Kpna4/Thoc1/Styx/Mapk1/Riok2/Kpna2/Rbm4/Stk3/Srsf3/Ncbp1/Ssb/Xpo7/Tardbp/Ctdspl2	43	9.48959	1.34337e-12	1.34337e-12	3.9746e-12
GO:0051169	nuclear transport	43/913	334/28814	6.72e-15	2.87e-12	1.96e-12	Ptgs2/Xpo4/Npm1/Cse1l/Ipo7/Abce1/Kpna3/Nup153/Dhx9/Zc3h11a/Nup160/Elavl1/Nmd3/Xpo1/Tnpo1/Ppp3r1/Sarnp/Ywhae/Fyttd1/Heatr3/Sumo1/Thoc2/Mdm2/Kpna1/Nup98/Ipo11/Six2/Ranbp2/Ppp2ca/Kpna4/Thoc1/Styx/Mapk1/Riok2/Kpna2/Rbm4/Stk3/Srsf3/Ncbp1/Ssb/Xpo7/Tardbp/Ctdspl2	43	45.2667	1.81721e-12	3.02869e-13	2.03171e-12
GO:1903311	regulation of mRNA metabolic process	41/913	308/28814	9.09e-15	3.59e-12	2.45e-12	Npm1/Dhx9/Rock2/Mbnl3/Pnpt1/Srsf10/Elavl1/Fastkd2/Ptbp3/Papola/Prdx6/Noct/Gdnf/Dhx36/Magoh/Nanos1/Ccnt1/Cdc73/Cnot7/Patl1/Csde1/Pum2/Nup98/Syncrip/Tent4b/Rbm7/Rc3h1/Ythdf3/Hnrnpc/Mbnl1/Rbm4/Srsf2/Ythdf2/Rc3h2/Srsf3/Ncbp1/Tardbp/Hnrnpk/Fastkd1/Fastkd5/Rock1	41	34.6157	1.14154e-10	1.63077e-11	1.27343e-10
GO:0006397	mRNA processing	51/913	472/28814	2.69e-14	9.86e-12	6.73e-12	Npm1/Dhx15/Hnrnpa3/Dhx9/Mbnl3/Prpf40a/Snu13/Pnpt1/Srsf10/Rbm26/Hnrnpll/Lsm5/Snrpe/Ptbp3/Papola/Ppp4r2/Zranb2/Prdx6/Dhx36/Magoh/Thoc2/Mtpap/Ccnt1/Cdc73/Ppil3/Nup98/Tent2/Ptbp2/Syncrip/Tent4b/Rbm27/Rbm7/Snrpb2/Prpf39/Hnrnpc/Thoc1/Mbnl1/Rnpc3/Rbm4/Srsf2/Srsf3/Ncbp1/Ppwd1/Tardbp/Rnmt/Prmt5/Hnrnpk/Cmtr2/Fastkd5/Ddx20/Psip1	51	23.5387	1.68026e-08	2.10033e-09	1.8744e-08
GO:0044270	cellular nitrogen compound catabolic process	47/913	428/28814	1.56e-13	5.32e-11	3.63e-11	Npm1/Ampd3/Naf1/Dis3/Dhx9/Rock2/Pnpt1/Etf1/Elavl1/Eif3e/Dkc1/Smg7/Fastkd2/Hprt/Lsm5/Hmox1/Noct/Aasdhppt/Gdnf/Dhx36/Magoh/Nanos1/Mtpap/Nudt4/Cnot7/Patl1/Csde1/Pum2/Tent2/Syncrip/Tent4b/Rbm7/Trdmt1/Atm/Rc3h1/Ythdf3/Ythdf2/Rc3h2/Enpp1/Ncbp1/Ssb/Tardbp/Fastkd1/Lrpprc/Fastkd5/Nudt5/Rock1	47	3.43957	1.99685e-08	3.99371e-09	9.04823e-08
GO:0046700	heterocycle catabolic process	47/913	429/28814	1.7e-13	5.44e-11	3.71e-11	Npm1/Ampd3/Naf1/Dis3/Dhx9/Rock2/Pnpt1/Etf1/Elavl1/Eif3e/Dkc1/Smg7/Fastkd2/Hprt/Lsm5/Hmox1/Noct/Aasdhppt/Gdnf/Dhx36/Magoh/Nanos1/Mtpap/Nudt4/Cnot7/Patl1/Csde1/Pum2/Tent2/Syncrip/Tent4b/Rbm7/Trdmt1/Atm/Rc3h1/Ythdf3/Ythdf2/Rc3h2/Enpp1/Ncbp1/Ssb/Tardbp/Fastkd1/Lrpprc/Fastkd5/Nudt5/Rock1	47	17.3504	6.61231e-08	7.34701e-09	7.37629e-08
GO:0034655	nucleobase-containing compound catabolic process	45/913	399/28814	2e-13	6.04e-11	4.12e-11	Npm1/Ampd3/Naf1/Dis3/Dhx9/Rock2/Pnpt1/Etf1/Elavl1/Eif3e/Dkc1/Smg7/Fastkd2/Hprt/Lsm5/Noct/Gdnf/Dhx36/Magoh/Nanos1/Mtpap/Nudt4/Cnot7/Patl1/Csde1/Pum2/Tent2/Syncrip/Tent4b/Rbm7/Trdmt1/Atm/Rc3h1/Ythdf3/Ythdf2/Rc3h2/Enpp1/Ncbp1/Ssb/Tardbp/Fastkd1/Lrpprc/Fastkd5/Nudt5/Rock1	45	2.10517	2.0798e-07	1.0399e-07	6.1597e-07
GO:0051236	establishment of RNA localization	27/913	152/28814	3.4e-13	9.7e-11	6.61e-11	Npm1/Peg10/Nup153/Hnrnpa3/Seh1l/Dhx9/Zc3h11a/Pnpt1/Nup160/Xpo1/Sarnp/Fyttd1/Ndc1/Magoh/Nup37/Thoc2/Nup98/Atm/Ranbp2/Ahctf1/Thoc1/Srsf3/G3bp2/Ncbp1/Ssb/Lrpprc/Atr	27	2.08949	5.12585e-07	8.54309e-08	2.32265e-06
GO:0006402	mRNA catabolic process	34/913	243/28814	4.18e-13	1.13e-10	7.69e-11	Npm1/Dhx9/Rock2/Pnpt1/Etf1/Elavl1/Eif3e/Smg7/Fastkd2/Lsm5/Noct/Gdnf/Dhx36/Magoh/Nanos1/Mtpap/Cnot7/Patl1/Csde1/Pum2/Tent2/Syncrip/Tent4b/Atm/Rc3h1/Ythdf3/Ythdf2/Rc3h2/Ncbp1/Ssb/Tardbp/Fastkd1/Fastkd5/Rock1	34	13.7262	2.19837e-06	7.32791e-07	6.51089e-06
GO:0019439	aromatic compound catabolic process	47/913	451/28814	1.05e-12	2.64e-10	1.8e-10	Npm1/Ampd3/Naf1/Dis3/Dhx9/Rock2/Pnpt1/Etf1/Elavl1/Eif3e/Dkc1/Smg7/Fastkd2/Hprt/Lsm5/Hmox1/Noct/Aasdhppt/Gdnf/Dhx36/Magoh/Nanos1/Mtpap/Nudt4/Cnot7/Patl1/Csde1/Pum2/Tent2/Syncrip/Tent4b/Rbm7/Trdmt1/Atm/Rc3h1/Ythdf3/Ythdf2/Rc3h2/Enpp1/Ncbp1/Ssb/Tardbp/Fastkd1/Lrpprc/Fastkd5/Nudt5/Rock1	47	4.03125	2.16192e-05	3.08848e-06	9.79627e-05
GO:0015931	nucleobase-containing compound transport	30/913	197/28814	1.09e-12	2.64e-10	1.8e-10	Npm1/Peg10/Nup153/Hnrnpa3/Seh1l/Dhx9/Zc3h11a/Abcc4/Pnpt1/Nup160/Slc35a3/Xpo1/Sarnp/Fyttd1/Slc35d1/Ndc1/Magoh/Nup37/Thoc2/Nup98/Ranbp2/Gja1/Ahctf1/Thoc1/Slc25a36/Srsf3/G3bp2/Ncbp1/Ssb/Lrpprc	30	4.03422	6.87101e-05	1.7178e-05	0.000203505
GO:0001667	ameboidal-type cell migration	47/913	452/28814	1.13e-12	2.64e-10	1.8e-10	Ptgs2/Efnb2/Dcn/Has2/Serpine1/Pik3cb/Cxcl12/Timp1/Fgf2/Rock2/Nus1/Foxp1/Loxl2/Ccbe1/Thbs1/Pak1/Met/Sema3c/Nckap1/Hmox1/Smurf2/Plk2/Gdnf/Cdc42/Spred1/Nanos1/Ets1/Fgf7/Smoc2/Pten/Hif1a/Actr3/Pdcd10/Ythdf3/Sgpl1/Sirt1/Pik3c2a/Itgb3/Pdlim1/Pkn2/Nr2f2/Zeb2/Itgav/Itgb1/Rock1/Synj2bp/Pafah1b1	47	1.36187	0.00220714	0.000276159	0.0100116
GO:0043487	regulation of RNA stability	28/913	174/28814	1.56e-12	3.48e-10	2.37e-10	Npm1/Naf1/Dhx9/Rock2/Pnpt1/Elavl1/Dkc1/Fastkd2/Noct/Gdnf/Dhx36/Nanos1/Cnot7/Patl1/Csde1/Pum2/Tent2/Syncrip/Tent4b/Trdmt1/Rc3h1/Ythdf3/Ythdf2/Rc3h2/Tardbp/Fastkd1/Fastkd5/Rock1	28	4.2458	0.0190341	0.00191992	0.0214357
GO:0008380	RNA splicing	43/913	404/28814	4.84e-12	1.04e-09	7.07e-10	Ivns1abp/Npm1/Dhx15/Hnrnpa3/Dhx9/Mbnl3/Prpf40a/Snu13/Srsf10/Mettl4/Hnrnpll/Lsm5/Snrpe/Ptbp3/Slc38a2/Ppp4r2/Zranb2/Prdx6/Magoh/Thoc2/Ppil3/Ccnl1/Nup98/Ptbp2/Syncrip/Rbm7/Snrpb2/Prpf39/Hnrnpc/Thoc1/Mbnl1/Rnpc3/Zfp638/Rbm4/Srsf2/Srsf3/Ncbp1/Ppwd1/Tardbp/Prmt5/Hnrnpk/Ddx20/Psip1	43	3.18652	0.0266305	0.00538376	0.0799084
GO:1901361	organic cyclic compound catabolic process	47/913	477/28814	7.66e-12	1.57e-09	1.07e-09	Npm1/Ampd3/Naf1/Dis3/Dhx9/Rock2/Pnpt1/Etf1/Elavl1/Eif3e/Dkc1/Smg7/Fastkd2/Hprt/Lsm5/Hmox1/Noct/Aasdhppt/Gdnf/Dhx36/Magoh/Nanos1/Mtpap/Nudt4/Cnot7/Patl1/Csde1/Pum2/Tent2/Syncrip/Tent4b/Rbm7/Trdmt1/Atm/Rc3h1/Ythdf3/Ythdf2/Rc3h2/Enpp1/Ncbp1/Ssb/Tardbp/Fastkd1/Lrpprc/Fastkd5/Nudt5/Rock1	47	4.83528	0.0277173	0.00311832	0.127286
GO:0050657	nucleic acid transport	25/913	149/28814	9.44e-12	1.79e-09	1.22e-09	Npm1/Peg10/Nup153/Hnrnpa3/Seh1l/Dhx9/Zc3h11a/Pnpt1/Nup160/Xpo1/Sarnp/Fyttd1/Ndc1/Magoh/Nup37/Thoc2/Nup98/Ranbp2/Ahctf1/Thoc1/Srsf3/G3bp2/Ncbp1/Ssb/Lrpprc	25	5.71328	0.0329375	0.00304011	0.0373548
GO:0050658	RNA transport	25/913	149/28814	9.44e-12	1.79e-09	1.22e-09	Npm1/Peg10/Nup153/Hnrnpa3/Seh1l/Dhx9/Zc3h11a/Pnpt1/Nup160/Xpo1/Sarnp/Fyttd1/Ndc1/Magoh/Nup37/Thoc2/Nup98/Ranbp2/Ahctf1/Thoc1/Srsf3/G3bp2/Ncbp1/Ssb/Lrpprc	25	4.8235	0.133491	0.0118692	0.159709
GO:0022618	ribonucleoprotein complex assembly	26/913	162/28814	1.03e-11	1.9e-09	1.29e-09	Rpf2/Naf1/Dhx9/Snu13/Srsf10/Eif5/Ptges3/mt-Rnr2/Fastkd2/Snrpe/Eif2s2/Hsp90aa1/Cdc73/Ptbp2/Brix1/Mcts1/Atm/Prpf39/mt-Rnr1/Mbnl1/Ncbp1/Mdn1/Prmt5/Ddx20/Atr/Psip1	26	1.47061	0.1908	0.0209483	0.954717
GO:1903829	positive regulation of protein localization	47/913	491/28814	2.1e-11	3.71e-09	2.53e-09	Ccl2/Tfrc/Ptgs2/Xpo4/Npm1/Ankrd1/Tomm70a/Egfr/Rock2/Gnai1/Dkc1/Nmd3/Ppid/Ppia/Pak1/Prkci/Ywhae/Slc5a3/Prkaa1/Cdc42/Dnm1l/Prkaa2/Gnl3/Cct4/Vps35/Lif/Ppp3cb/Hif1a/Mdm2/Actr3/Pdcd10/Snx27/Ier3ip1/Golph3/Cct8/Ccdc88a/Gja1/Mapk1/Sirt1/Tmem30a/Abhd17c/Tardbp/Ctdspl2/Itgb1/Hnrnpk/Sec24a/Synj2bp	47	2.18978	0.442587	0.0928144	1.71606
GO:0031331	positive regulation of cellular catabolic process	45/913	461/28814	2.94e-11	5.03e-09	3.43e-09	Dcn/Sumo2/Dhx9/Rock2/Pnpt1/Scoc/Wac/Hsp90aa1/Hmox1/Plk2/Prkaa1/Noct/Dhx36/Nanos1/Sumo1/Prkaa2/Arih1/Pten/Vps35/Mtdh/Tmtc3/Socs4/Hif1a/Mdm2/Cnot7/Patl1/Csde1/Socs5/Syncrip/Tent4b/Ube2v2/Atm/Rc3h1/Ythdf3/Cop1/Sirt1/Pik3c2a/Cav1/Ythdf2/Rc3h2/Gnai3/Slc4a4/Tardbp/Tnfaip3/Rock1	45	12.7374	0.560238	0.0612386	0.912252
GO:0071826	ribonucleoprotein complex subunit organization	26/913	170/28814	3.17e-11	5.24e-09	3.58e-09	Rpf2/Naf1/Dhx9/Snu13/Srsf10/Eif5/Ptges3/mt-Rnr2/Fastkd2/Snrpe/Eif2s2/Hsp90aa1/Cdc73/Ptbp2/Brix1/Mcts1/Atm/Prpf39/mt-Rnr1/Mbnl1/Ncbp1/Mdn1/Prmt5/Ddx20/Atr/Psip1	26	2.05476	0.575282	0.0593333	0.950721
GO:0016358	dendrite development	36/913	317/28814	4.27e-11	6.85e-09	4.67e-09	Mapk6/Ube3a/Slc25a46/Rock2/Picalm/Uba6/Marcks/Hprt/Pak1/Met/Actr2/Abitram/Plk2/Cdc42/Dhx36/Dnm1l/Mfsd2a/Pten/Pak2/Pdlim5/Actr3/D16Ertd472e/Abi2/Dclk1/Map1b/Pbrm1/Wasl/Klf7/Crk/Abi1/Camsap2/Septin7/Itgb1/Hnrnpk/Btbd3/Pafah1b1	36	13.032	0.617361	0.0836282	4.25962
GO:0072594	establishment of protein localization to organelle	42/913	426/28814	9.87e-11	1.54e-08	1.05e-08	Ptgs2/Cse1l/Ipo7/Tomm70a/Kpna3/Nup153/Spcs3/Elavl1/Dkc1/Tnpo1/Ppp3r1/Ywhaz/Vps13a/Hsp90aa1/Rab8b/Heatr3/Prkaa1/Sumo1/Timm8a1/Hspd1/Man1a/Cct4/Kpna1/Nup98/Ipo11/Cct8/Six2/Ranbp2/Ppp2ca/Spcs1/Kpna4/Hspa4/Mapk1/Tomm22/Kpna2/Maip1/Immp1l/Stk3/Zfand6/Pex13/Tardbp/Tnfaip3	42	11.6602	0.736536	0.105198	5.86492
GO:0051028	mRNA transport	21/913	118/28814	1.37e-10	2.07e-08	1.41e-08	Peg10/Hnrnpa3/Seh1l/Dhx9/Zc3h11a/Nup160/Xpo1/Sarnp/Fyttd1/Ndc1/Magoh/Nup37/Thoc2/Nup98/Ranbp2/Ahctf1/Thoc1/Srsf3/G3bp2/Ncbp1/Lrpprc	21	5.94412	0.809759	0.104731	1.83417
GO:0043488	regulation of mRNA stability	24/913	160/28814	2.72e-10	3.99e-08	2.72e-08	Npm1/Dhx9/Rock2/Pnpt1/Elavl1/Fastkd2/Noct/Gdnf/Dhx36/Nanos1/Cnot7/Patl1/Csde1/Pum2/Syncrip/Tent4b/Rc3h1/Ythdf3/Ythdf2/Rc3h2/Tardbp/Fastkd1/Fastkd5/Rock1	24	4.65103	0.84857	0.236362	5.43717
GO:0061013	regulation of mRNA catabolic process	25/913	178/28814	4.85e-10	6.75e-08	4.6e-08	Npm1/Dhx9/Rock2/Pnpt1/Elavl1/Fastkd2/Noct/Gdnf/Dhx36/Magoh/Nanos1/Cnot7/Patl1/Csde1/Pum2/Syncrip/Tent4b/Rc3h1/Ythdf3/Ythdf2/Rc3h2/Tardbp/Fastkd1/Fastkd5/Rock1	25	2.08598	0.899412	0.249556	6.57597
GO:0010631	epithelial cell migration	34/913	313/28814	4.86e-10	6.75e-08	4.6e-08	Ptgs2/Efnb2/Dcn/Has2/Serpine1/Pik3cb/Fgf2/Rock2/Nus1/Foxp1/Loxl2/Ccbe1/Thbs1/Met/Hmox1/Plk2/Spred1/Nanos1/Ets1/Fgf7/Smoc2/Pten/Hif1a/Pdcd10/Sirt1/Pik3c2a/Itgb3/Pkn2/Nr2f2/Zeb2/Itgav/Itgb1/Rock1/Synj2bp	34	2.1219	0.919261	0.243925	7.18221
GO:0090132	epithelium migration	34/913	315/28814	5.76e-10	7.57e-08	5.16e-08	Ptgs2/Efnb2/Dcn/Has2/Serpine1/Pik3cb/Fgf2/Rock2/Nus1/Foxp1/Loxl2/Ccbe1/Thbs1/Met/Hmox1/Plk2/Spred1/Nanos1/Ets1/Fgf7/Smoc2/Pten/Hif1a/Pdcd10/Sirt1/Pik3c2a/Itgb3/Pkn2/Nr2f2/Zeb2/Itgav/Itgb1/Rock1/Synj2bp	34	2.67213	0.92063	0.177079	10.846
GO:0051054	positive regulation of DNA metabolic process	33/913	299/28814	5.8e-10	7.57e-08	5.16e-08	Tfrc/Npm1/Otud4/Rif1/Naf1/Fgf2/Egfr/Dhx9/Cacybp/Smarca5/Ptges3/Dkc1/Met/Hsp90aa1/Actr2/Cdc42/Slf1/Dhx36/Smoc2/Gnl3/Cct4/Actb/Baz1a/Ereg/Cct8/Ube2v2/Atm/Ube2n/Mapk1/Sirt1/Brcc3/Smchd1/Atr	33	3.17553	0.975155	0.308927	10.3661
GO:0034250	positive regulation of cellular amide metabolic process	24/913	166/28814	5.9e-10	7.57e-08	5.16e-08	Npm1/Larp4/Ddx3x/Dhx9/Rock2/Picalm/Elavl1/Eif3e/Fastkd2/Thbs1/Dhx36/Otud6b/Csde1/Cnbp/Syncrip/Tent4b/Ythdf3/Mapk1/Trmt10c/Zcchc4/Rbm4/Ythdf2/Guf1/Ccn1	24	4.72258	0.985284	0.318547	11.7457
GO:0090130	tissue migration	34/913	317/28814	6.8e-10	8.52e-08	5.81e-08	Ptgs2/Efnb2/Dcn/Has2/Serpine1/Pik3cb/Fgf2/Rock2/Nus1/Foxp1/Loxl2/Ccbe1/Thbs1/Met/Hmox1/Plk2/Spred1/Nanos1/Ets1/Fgf7/Smoc2/Pten/Hif1a/Pdcd10/Sirt1/Pik3c2a/Itgb3/Pkn2/Nr2f2/Zeb2/Itgav/Itgb1/Rock1/Synj2bp	34	13.3743	0.988569	0.243811	4.86568
GO:0043516	regulation of DNA damage response, signal transduction by p53 class mediator	12/913	37/28814	8.51e-10	1.04e-07	7.1e-08	Cd44/Npm1/Ankrd1/Eef1e1/Spred1/Mdm2/Zmpste24/Atm/Sirt1/Marchf7/Atr/Kmt5a	12	8.10561	0.991066	0.24234	5.12684
GO:0060996	dendritic spine development	21/913	130/28814	8.82e-10	1.05e-07	7.18e-08	Mapk6/Ube3a/Uba6/Marcks/Pak1/Actr2/Plk2/Cdc42/Dhx36/Dnm1l/Pten/Pak2/Pdlim5/Actr3/D16Ertd472e/Abi2/Pbrm1/Wasl/Septin7/Hnrnpk/Pafah1b1	21	4.80102	0.993111	0.241601	5.40159
GO:0042060	wound healing	37/913	374/28814	1.17e-09	1.37e-07	9.33e-08	Ccl2/Cd44/Phldb2/Cd34/Plau/Serpine1/Pik3cb/Axl/Timp1/Fgf2/Serpinb2/Cflar/Ppia/Slc12a2/Thbs1/Pak1/Itgb6/Hmox1/Pla2g4a/Lox/Fgf7/Smoc2/Tfpi2/Pten/Hif1a/Pdcd10/Cxadr/Gja1/Lnpk/Arfgef1/Cav1/Crk/Itgb3/Ccn1/Itgb1/Dcbld2/Gna13	37	2.26065	0.995293	0.318025	21.5583
GO:0051168	nuclear export	23/913	159/28814	1.33e-09	1.51e-07	1.03e-07	Xpo4/Npm1/Cse1l/Abce1/Nup153/Dhx9/Zc3h11a/Nup160/Nmd3/Xpo1/Sarnp/Ywhae/Fyttd1/Thoc2/Mdm2/Thoc1/Styx/Riok2/Srsf3/Ncbp1/Ssb/Xpo7/Ctdspl2	23	5.68459	0.995845	0.366795	14.9903
GO:2001020	regulation of response to DNA damage stimulus	30/913	262/28814	1.46e-09	1.56e-07	1.07e-07	Hmga2/Cd44/Npm1/Ankrd1/Cxcl12/Rif1/Ppp4r3b/Egfr/Dhx9/Actr2/Ppp4r2/Eef1e1/Slf1/Ddias/Spred1/Mdm2/Actb/Zmpste24/Ube2v2/Atm/Ube2n/Thoc1/Dek/Sirt1/Marchf7/Brcc3/Smchd1/Hnrnpk/Atr/Kmt5a	30	1.15552	0.997202	0.324244	23.3856
GO:0000956	nuclear-transcribed mRNA catabolic process	20/913	121/28814	1.46e-09	1.56e-07	1.07e-07	Dhx9/Etf1/Eif3e/Smg7/Noct/Dhx36/Magoh/Nanos1/Mtpap/Cnot7/Patl1/Csde1/Tent2/Syncrip/Tent4b/Atm/Rc3h1/Rc3h2/Ncbp1/Ssb	20	5.56101	0.99731	0.365716	16.078
GO:0006413	translational initiation	20/913	121/28814	1.46e-09	1.56e-07	1.07e-07	Npm1/Eif4e/Abce1/Ddx3x/Eif1a/Eif2a/Eif4a2/Eif5/Eif3e/Bzw1/Eif2s2/Eif1/Dhx33/Eif2s1/Eif4g2/Mcts1/Eif3m/Rbm4/Ythdf2/Ncbp1	20	3.12662	0.999384	0.369999	28.4643
GO:0017038	protein import	28/913	233/28814	1.72e-09	1.8e-07	1.23e-07	Ptgs2/Cse1l/Ipo7/Tomm70a/Kpna3/Nup153/Elavl1/Tnpo1/Ppp3r1/Hsp90aa1/Rab8b/Heatr3/Sumo1/Hspd1/Kpna1/Nup98/Ipo11/Six2/Ranbp2/Ppp2ca/Kpna4/Hspa4/Mapk1/Tomm22/Kpna2/Stk3/Pex13/Tardbp	28	2.47997	0.999844	0.402909	32.7826
GO:0045727	positive regulation of translation	21/913	138/28814	2.7e-09	2.77e-07	1.89e-07	Npm1/Larp4/Ddx3x/Dhx9/Elavl1/Eif3e/Fastkd2/Thbs1/Dhx36/Otud6b/Csde1/Cnbp/Syncrip/Tent4b/Ythdf3/Mapk1/Trmt10c/Zcchc4/Rbm4/Ythdf2/Guf1	21	22.9273	0.999963	0.415628	10.7621
GO:0002181	cytoplasmic translation	18/913	101/28814	2.77e-09	2.78e-07	1.9e-07	Dhx9/Etf1/Eif4a2/Eif5/Rpl39/Eif2s2/Dhx36/Csde1/Cnbp/Dph6/Syncrip/Mcts1/Eif3m/Cpeb4/Rbm4/Ythdf2/Dph3/Rpl22l1	18	55.3859	0.999977	0.447617	38.3738
GO:0050673	epithelial cell proliferation	42/913	476/28814	2.9e-09	2.86e-07	1.95e-07	Cdk6/Ccl2/Hmga2/Efnb2/Cd34/Npm1/Plau/Has2/Pik3cb/Cxcl12/Errfi1/Wdr77/Fgf2/Egfr/B2m/Azin1/Foxp1/Cflar/Loxl2/Thbs1/Hmox1/Cdc42/Fgf7/Pten/Nfib/Nras/Cdc73/Pdcd10/Ereg/Cxadr/Fst/Gja1/Mapk1/Sirt1/Sox11/Cav1/Itgb3/Ccnd2/Nr2f2/Chuk/Tnfaip3/Synj2bp	42	11.8065	0.999997	0.592502	31.0802
GO:0018105	peptidyl-serine phosphorylation	34/913	339/28814	3.88e-09	3.76e-07	2.56e-07	Hmga2/Tfrc/Ptgs2/Cd44/Egfr/Rock2/Wnk1/Pak1/Stk39/Met/Prkci/Hsp90aa1/Plk2/Prkaa1/Csnk2a1/Pten/Prkg2/Lif/Pak2/Top1/Pdcd10/Dclk1/Atm/Csnk1g3/Mapk1/Csnk1g1/Cav1/Tlk1/Pkn2/Pwp1/Chuk/Dyrk2/Rock1/Atr	34	1.13595	0.999998	0.502966	45.2217
GO:0043542	endothelial cell migration	27/913	228/28814	4.62e-09	4.39e-07	2.99e-07	Ptgs2/Efnb2/Dcn/Pik3cb/Fgf2/Rock2/Nus1/Foxp1/Loxl2/Ccbe1/Thbs1/Met/Hmox1/Plk2/Spred1/Ets1/Smoc2/Pten/Hif1a/Pdcd10/Sirt1/Pik3c2a/Itgb3/Nr2f2/Itgav/Itgb1/Synj2bp	27	5.94412	0.999999	0.515122	14.9132
GO:0042273	ribosomal large subunit biogenesis	15/913	71/28814	5.08e-09	4.73e-07	3.23e-07	Npm1/Rpf2/Snu13/Rsl1d1/mt-Rnr2/Fastkd2/Heatr3/Rsl24d1/Mrpl1/Gtpbp4/Brix1/Nifk/Ddx18/Mdn1/Wdr12	15	1.93207	0.999999	0.51555	48.149
GO:1903313	positive regulation of mRNA metabolic process	21/913	143/28814	5.21e-09	4.73e-07	3.23e-07	Dhx9/Rock2/Pnpt1/Prdx6/Noct/Dhx36/Nanos1/Cdc73/Cnot7/Patl1/Csde1/Nup98/Syncrip/Tent4b/Rc3h1/Ythdf3/Ythdf2/Rc3h2/Ncbp1/Tardbp/Rock1	21	3.59649	1	0.513879	49.6594
GO:0007264	small GTPase mediated signal transduction	39/913	431/28814	5.3e-09	4.73e-07	3.23e-07	Rhobtb3/Pik3cb/Rock2/Kras/Met/Nckap1/Hmox1/Chml/Plk2/Rras2/Rap1b/Cdc42/Lpar6/Nras/Abi2/Cul3/Dlc1/Ccdc88a/Rap2c/Rasa2/Arfgef1/Gdi2/Ppp2cb/Ralgapb/Spry4/Crk/Sos1/Rhot1/Rabif/G3bp2/Chuk/Ywhaq/Itgav/Itgb1/Rock1/Synj2bp/Rsu1/Cbl/Gna13	39	2.62366	1	0.665597	38.5311
GO:1901796	regulation of signal transduction by p53 class mediator	16/913	82/28814	5.35e-09	4.73e-07	3.23e-07	Cd44/Npm1/Ankrd1/Rpf2/Rrn3/Eef1e1/Spred1/Mdm2/Zmpste24/Atm/Sirt1/Prmt6/Marchf7/Hnrnpk/Atr/Kmt5a	16	17.8323	1	0.557287	17.3773
GO:0140694	non-membrane-bounded organelle assembly	36/913	381/28814	6.66e-09	5.79e-07	3.95e-07	Npm1/Rpf2/Ddx3x/Cfl2/Eif2a/Kif2a/mt-Rnr2/Foxp1/Cflar/Fastkd2/Plk2/Prkaa1/Noct/Haus6/Prkaa2/Eif2s1/Cnot7/Patl1/Stag1/Csde1/Pum2/Haus3/Zfp207/Brix1/Rc3h1/mt-Rnr1/Ythdf3/Cep76/Ythdf2/G3bp2/Mdn1/Mzt1/Itgb1/Poc1b/Haus2/Rnf4	36	5.57261	1	0.561292	18.3073
GO:0018209	peptidyl-serine modification	35/913	364/28814	6.88e-09	5.89e-07	4.02e-07	Hmga2/Tfrc/Ptgs2/Cd44/Dcn/Egfr/Rock2/Wnk1/Pak1/Stk39/Met/Prkci/Hsp90aa1/Plk2/Prkaa1/Csnk2a1/Pten/Prkg2/Lif/Pak2/Top1/Pdcd10/Dclk1/Atm/Csnk1g3/Mapk1/Csnk1g1/Cav1/Tlk1/Pkn2/Pwp1/Chuk/Dyrk2/Rock1/Atr	35	9.59274	1	0.689791	42.5738
GO:0061157	mRNA destabilization	17/913	95/28814	7.13e-09	6e-07	4.09e-07	Dhx9/Rock2/Pnpt1/Noct/Dhx36/Nanos1/Cnot7/Patl1/Csde1/Syncrip/Tent4b/Rc3h1/Ythdf3/Ythdf2/Rc3h2/Tardbp/Rock1	17	51.1613	1	0.673948	43.1217
GO:0034504	protein localization to nucleus	32/913	320/28814	1.19e-08	9.87e-07	6.73e-07	Tfrc/Ptgs2/Npm1/Cse1l/Ipo7/Kpna3/Rpf2/Nup153/Elavl1/Nmd3/Xpo1/Tnpo1/Ppp3r1/Ywhae/Heatr3/Sumo1/Lif/Mdm2/Kpna1/Nol8/Nup98/Ipo11/Dclk1/Six2/Ranbp2/Ppp2ca/Kpna4/Mapk1/Sirt1/Kpna2/Stk3/Tardbp	32	51.1613	1	0.673948	43.1217
GO:0006275	regulation of DNA replication	20/913	137/28814	1.33e-08	1.09e-06	7.41e-07	Npm1/Egfr/Dhx9/Cacybp/Smarca5/Mettl4/Orc5/Met/Cdc42/Pds5a/Baz1a/Zmpste24/Gtpbp4/Ereg/Ccdc88a/Wapl/Jade3/Zbtb38/Esco1/Atr	20	2.19576	1	0.661369	43.857
GO:0050779	RNA destabilization	17/913	99/28814	1.36e-08	1.09e-06	7.46e-07	Dhx9/Rock2/Pnpt1/Noct/Dhx36/Nanos1/Cnot7/Patl1/Csde1/Syncrip/Tent4b/Rc3h1/Ythdf3/Ythdf2/Rc3h2/Tardbp/Rock1	17	7.92549	1	0.584309	20.1663
GO:0043161	proteasome-mediated ubiquitin-dependent protein catabolic process	38/913	430/28814	1.57e-08	1.24e-06	8.46e-07	Sumo2/Usp14/Plaa/Xpo1/Ube2d3/Wac/Cdc27/Smurf2/Plk2/Ube2g1/Sumo1/Cul5/Cul4b/Arih1/Appbp2/Cul2/Psmc6/Man1a/Socs4/Mdm2/Atxn3/Ube2w/Ascc3/Pcnp/Ube2j1/Cul3/Socs5/Ube2v2/Styx/Cop1/Sirt1/Clock/Ppp2cb/Yod1/Cav1/Ltn1/Spopl/Rnf4	38	4.26046	1	0.604378	60.3229
GO:0061014	positive regulation of mRNA catabolic process	17/913	100/28814	1.59e-08	1.24e-06	8.46e-07	Dhx9/Rock2/Pnpt1/Noct/Dhx36/Nanos1/Cnot7/Patl1/Csde1/Syncrip/Tent4b/Rc3h1/Ythdf3/Ythdf2/Rc3h2/Tardbp/Rock1	17	2.08566	1	0.595903	61.1057
GO:0017148	negative regulation of translation	24/913	196/28814	1.71e-08	1.31e-06	8.94e-07	Eif4e/Ddx3x/Dhx9/Rock2/Pnpt1/Noct/Dhx36/Nanos1/Ireb2/Otud6b/Eif2s1/Cnot7/Patl1/Csde1/Syncrip/Tent4b/Rc3h1/Ythdf3/Cpeb4/Rbm4/Ythdf2/Rc3h2/Tardbp/Rock1	24	16.0491	1	0.585851	21.0228
GO:0090398	cellular senescence	14/913	67/28814	1.91e-08	1.45e-06	9.86e-07	Cdk6/Hmga2/B2m/Kras/Pnpt1/Rsl1d1/Eef1e1/Plk2/Nampt/Zmpste24/Sirt1/Prmt6/Cav1/Hmga1	14	1.39336	1	0.597949	62.8759
GO:2000113	negative regulation of cellular macromolecule biosynthetic process	25/913	217/28814	2.97e-08	2.21e-06	1.51e-06	Eif4e/Ddx3x/Dhx9/Rock2/Pnpt1/Noct/Dhx36/Nanos1/Ireb2/Otud6b/Eif2s1/Cnot7/Patl1/Csde1/Syncrip/Tent4b/Rc3h1/Ythdf3/Cpeb4/Rbm4/Ythdf2/Rc3h2/Enpp1/Tardbp/Rock1	25	1.42498	1	0.691428	48.3999
GO:0048813	dendrite morphogenesis	23/913	187/28814	3.11e-08	2.28e-06	1.56e-06	Ube3a/Rock2/Picalm/Marcks/Hprt/Met/Actr2/Abitram/Cdc42/Dhx36/Dnm1l/Pten/Pdlim5/Actr3/Abi2/Dclk1/Wasl/Klf7/Abi1/Septin7/Itgb1/Btbd3/Pafah1b1	23	14.5901	1	0.640566	24.8258
GO:0009451	RNA modification	20/913	144/28814	3.16e-08	2.28e-06	1.56e-06	Naf1/Nop10/Mettl4/Dkc1/Pus10/Tprkb/Tfb2m/Tarbp1/Syncrip/Trdmt1/Hnrnpc/Trmt10c/Qtrt2/Zcchc4/Alkbh8/Thada/Dph3/Tyw5/Cmtr2/Trmt6	20	8.0781	1	0.725833	53.5361
GO:0010594	regulation of endothelial cell migration	22/913	174/28814	3.74e-08	2.67e-06	1.82e-06	Ptgs2/Dcn/Pik3cb/Fgf2/Rock2/Nus1/Foxp1/Ccbe1/Thbs1/Met/Hmox1/Plk2/Spred1/Ets1/Smoc2/Hif1a/Pdcd10/Sirt1/Pik3c2a/Itgb3/Nr2f2/Synj2bp	22	6.15399	1	0.645903	69.151
GO:2000772	regulation of cellular senescence	11/913	41/28814	4.03e-08	2.83e-06	1.93e-06	Cdk6/Hmga2/B2m/Kras/Pnpt1/Rsl1d1/Eef1e1/Plk2/Nampt/Zmpste24/Sirt1	11	1.83728	1	0.711741	53.8672
GO:0010595	positive regulation of endothelial cell migration	17/913	109/28814	5.99e-08	4.16e-06	2.83e-06	Ptgs2/Pik3cb/Fgf2/Rock2/Nus1/Foxp1/Ccbe1/Thbs1/Met/Hmox1/Plk2/Ets1/Smoc2/Hif1a/Sirt1/Pik3c2a/Itgb3	17	22.1544	1	0.642033	70.1893
GO:0010632	regulation of epithelial cell migration	26/913	241/28814	6.07e-08	4.16e-06	2.83e-06	Ptgs2/Dcn/Has2/Serpine1/Pik3cb/Fgf2/Rock2/Nus1/Foxp1/Ccbe1/Thbs1/Met/Hmox1/Plk2/Spred1/Ets1/Fgf7/Smoc2/Pten/Hif1a/Pdcd10/Sirt1/Pik3c2a/Itgb3/Nr2f2/Synj2bp	26	22.1544	1	0.642033	70.1893
GO:0060537	muscle tissue development	40/913	493/28814	6.93e-08	4.68e-06	3.19e-06	Efnb2/Myf5/Ankrd1/Tomm70a/Rbpj/Fgf2/Cfl2/Cacybp/Cops2/Foxp1/Cflar/Ifrd1/Pak1/Met/Sema3c/Flnb/Prkaa1/Cdc42/Lox/Pten/S1pr1/Nras/Pdlim5/Zmpste24/G6pdx/Tiparp/Nfatc3/Cxadr/Gja1/Fkbp1a/Mbnl1/Mapk1/Sirt1/Sox11/Cav1/Akirin1/Atg5/Nr2f2/Foxn2/Itgb1	40	7.13294	1	0.645492	25.9759
GO:0006260	DNA replication	28/913	277/28814	7.69e-08	5.13e-06	3.5e-06	Npm1/Ccne2/Egfr/Dhx9/Orc2/Cacybp/Smarca5/Mettl4/Orc5/Met/Rbms1/Cdc42/Orc4/Nfib/Pds5a/Top1/Baz1a/Zmpste24/Gtpbp4/Ereg/Ccdc88a/Thoc1/Wapl/Jade3/Zbtb38/Polk/Esco1/Atr	28	2.53676	1	0.634318	70.7931
GO:0071479	cellular response to ionizing radiation	14/913	75/28814	8.67e-08	5.71e-06	3.89e-06	Hmga2/Itgb6/Ddias/Hus1/Tank/Mdm2/Zmpste24/Atm/Sirt1/Clock/Brcc3/Ccnd2/Atr/Rnf4	14	3.69239	1	0.64403	73.0315
GO:0043543	protein acylation	27/913	263/28814	9.52e-08	6.19e-06	4.22e-06	Naa15/Ddx3x/Zdhhc21/Nmt2/Naa16/Naa50/Prkaa1/Prkaa2/Hat1/Naa30/Lif/Bmi1/Actb/Golga7/Zmpste24/Zdhhc13/Dr1/Msl2/Naa20/Taok1/Eid1/Jade3/Sirt1/Clock/Esco1/Atg5/Naa25	27	2.15164	1	0.739743	58.4
GO:0050678	regulation of epithelial cell proliferation	35/913	405/28814	1e-07	6.37e-06	4.35e-06	Cdk6/Ccl2/Hmga2/Efnb2/Npm1/Plau/Has2/Cxcl12/Errfi1/Wdr77/Fgf2/Egfr/B2m/Azin1/Foxp1/Cflar/Thbs1/Hmox1/Cdc42/Fgf7/Pten/Nfib/Nras/Cdc73/Pdcd10/Cxadr/Gja1/Sirt1/Sox11/Cav1/Itgb3/Ccnd2/Nr2f2/Tnfaip3/Synj2bp	35	2.74078	1	0.773362	63.6201
GO:0009895	negative regulation of catabolic process	30/913	315/28814	1.01e-07	6.37e-06	4.35e-06	Timp1/Naf1/Usp14/Egfr/Dhx9/Elavl1/Azin1/Dkc1/Wac/Hmox1/Prkaa1/Noct/Gdnf/Dhx36/Nampt/Mfsd2a/Csnk2a1/Vps35/Pde3b/Eif4g2/Csde1/Tent2/Syncrip/Tent4b/Trdmt1/Styx/Marchf7/Tardbp/Lrpprc/Tnfaip3	30	12.3455	1	0.731657	32.7141
GO:2001233	regulation of apoptotic signaling pathway	35/913	406/28814	1.06e-07	6.65e-06	4.54e-06	Inhba/Ptgs2/Cd44/Ivns1abp/Serpine1/Pik3cb/Cxcl12/Ddx3x/Rrn3/Cflar/Bmpr1b/Hells/Ppia/Thbs1/Hmox1/Eef1e1/Gdnf/Ddias/Dnm1l/Psme3/Pten/Bmi1/Pak2/Hif1a/Mdm2/Tnfrsf22/Sirt1/Marchf7/Cav1/Stk3/Gnai3/Bcl10/Itgav/Hnrnpk/Tnfaip3	35	3.19758	1	0.773274	65.1753
GO:0031330	negative regulation of cellular catabolic process	26/913	249/28814	1.17e-07	7.24e-06	4.93e-06	Timp1/Naf1/Usp14/Dhx9/Elavl1/Dkc1/Wac/Hmox1/Noct/Gdnf/Dhx36/Nampt/Mfsd2a/Csnk2a1/Vps35/Eif4g2/Csde1/Tent2/Syncrip/Tent4b/Trdmt1/Styx/Marchf7/Tardbp/Lrpprc/Tnfaip3	26	1.79513	1	0.769027	66.2116
GO:0048608	reproductive structure development	39/913	484/28814	1.21e-07	7.38e-06	5.03e-06	Hmga2/Inhba/Ptgs2/Cd44/Rhobtb3/Peg10/Tnc/Serpine1/Rbpj/Wdr77/Ube3a/Axl/Egfr/Prdx3/Bmpr1b/Vcam1/Met/Eif2s2/Pla2g4a/Fgf7/Pten/Lif/Zfx/Hif1a/Sp3/Tiparp/Ereg/Pbrm1/Fst/Atm/Gja1/Sgpl1/Mapk1/Sirt1/Stk3/Ccn1/Nr2f2/Itgav/Hnrnpk	39	3.1581	1	0.758757	66.5446
GO:0010634	positive regulation of epithelial cell migration	20/913	156/28814	1.22e-07	7.39e-06	5.04e-06	Ptgs2/Has2/Serpine1/Pik3cb/Fgf2/Rock2/Nus1/Foxp1/Ccbe1/Thbs1/Met/Hmox1/Plk2/Ets1/Fgf7/Smoc2/Hif1a/Sirt1/Pik3c2a/Itgb3	20	11.4637	1	0.768839	36.7125
GO:0034063	stress granule assembly	9/913	28/28814	1.24e-07	7.42e-06	5.06e-06	Ddx3x/Prkaa1/Prkaa2/Eif2s1/Csde1/Pum2/Ythdf3/Ythdf2/G3bp2	9	11.4637	1	0.768839	36.7125
GO:0043489	RNA stabilization	13/913	66/28814	1.29e-07	7.61e-06	5.19e-06	Naf1/Dhx9/Elavl1/Dkc1/Noct/Gdnf/Dhx36/Csde1/Tent2/Syncrip/Tent4b/Trdmt1/Tardbp	13	10.0307	1	0.839135	44.6287
GO:0034249	negative regulation of cellular amide metabolic process	24/913	219/28814	1.45e-07	8.36e-06	5.7e-06	Eif4e/Ddx3x/Dhx9/Rock2/Pnpt1/Noct/Dhx36/Nanos1/Ireb2/Otud6b/Eif2s1/Cnot7/Patl1/Csde1/Syncrip/Tent4b/Rc3h1/Ythdf3/Cpeb4/Rbm4/Ythdf2/Rc3h2/Tardbp/Rock1	24	10.0307	1	0.839135	44.6287
GO:1902369	negative regulation of RNA catabolic process	14/913	78/28814	1.45e-07	8.36e-06	5.7e-06	Naf1/Dhx9/Elavl1/Dkc1/Noct/Gdnf/Dhx36/Csde1/Tent2/Syncrip/Tent4b/Trdmt1/Tardbp/Lrpprc	14	1.88655	1	0.836211	45.4178
GO:0061458	reproductive system development	39/913	488/28814	1.49e-07	8.53e-06	5.82e-06	Hmga2/Inhba/Ptgs2/Cd44/Rhobtb3/Peg10/Tnc/Serpine1/Rbpj/Wdr77/Ube3a/Axl/Egfr/Prdx3/Bmpr1b/Vcam1/Met/Eif2s2/Pla2g4a/Fgf7/Pten/Lif/Zfx/Hif1a/Sp3/Tiparp/Ereg/Pbrm1/Fst/Atm/Gja1/Sgpl1/Mapk1/Sirt1/Stk3/Ccn1/Nr2f2/Itgav/Hnrnpk	39	53.497	1	0.835709	46.4517
GO:0000470	maturation of LSU-rRNA	9/913	29/28814	1.75e-07	9.88e-06	6.74e-06	Npm1/Rpf2/Snu13/Rsl1d1/Mrpl1/Gtpbp4/Nifk/Ddx18/Wdr12	9	53.497	1	0.835709	46.4517
GO:0051098	regulation of binding	34/913	397/28814	1.88e-07	1.05e-05	7.16e-06	Hmga2/B2m/Dhx9/Eif3e/Nmd3/Met/Btaf1/Hmox1/Plk2/Cdc42/Lox/Sumo1/Nfib/Lif/Eif2s1/Actb/Actr3/Zmpste24/Gtpbp4/Ppp2ca/Styx/Wapl/Hspa4/Sirt1/Sox11/Grem2/Ppp2cb/Cav1/Crk/Stk3/Ncbp1/Hnrnpk/Rock1/Atr	34	2.81563	1	0.838687	47.8614
GO:0008033	tRNA processing	17/913	118/28814	1.97e-07	1.08e-05	7.4e-06	Rpp30/Pus10/Prorp/Tprkb/Rpp40/Trnt1/Tarbp1/Trdmt1/Trmt10c/Qtrt2/Dus4l/Alkbh8/Ssb/Thada/Dph3/Tyw5/Trmt6	17	5.21922	1	0.84591	49.7661
GO:0071478	cellular response to radiation	21/913	177/28814	2.27e-07	1.24e-05	8.46e-06	Hmga2/Npm1/Timp1/Ppid/Itgb6/Ddias/Dhx36/Hus1/Cul4b/Tank/Eif2s1/Mdm2/Zmpste24/Atm/Sirt1/Clock/Polk/Brcc3/Ccnd2/Atr/Rnf4	21	4.97647	1	0.871421	54.0672
GO:0000959	mitochondrial RNA metabolic process	11/913	48/28814	2.35e-07	1.27e-05	8.67e-06	Pnpt1/Mettl4/Fastkd2/Prorp/Prkaa1/Trnt1/Tfb2m/Trmt10c/Fastkd1/Lrpprc/Fastkd5	11	1.67795	1	0.874918	55.5871
GO:0044772	mitotic cell cycle phase transition	35/913	420/28814	2.41e-07	1.29e-05	8.77e-06	Ccl2/Hmga2/Inhba/Eif4e/Ddx3x/Ccne2/Egfr/Fhl1/Wac/Cdc27/Plk2/Nabp1/Psme3/Hus1/Cul4b/Pten/Ccng1/Mdm2/Cdc73/Cul3/Cdk17/E2f5/Zfp207/Taok1/Atm/Cacul1/Ppp2ca/Riok2/Abcb1b/Npat/Ccnh/Brcc3/Ccnd2/Nae1/Itgb1	35	8.4469	1	0.869478	55.8568
GO:0006606	protein import into nucleus	21/913	178/28814	2.5e-07	1.32e-05	9.02e-06	Ptgs2/Cse1l/Ipo7/Kpna3/Nup153/Elavl1/Tnpo1/Ppp3r1/Heatr3/Sumo1/Kpna1/Nup98/Ipo11/Six2/Ranbp2/Ppp2ca/Kpna4/Mapk1/Kpna2/Stk3/Tardbp	21	4.75529	1	0.879484	58.2456
GO:0033002	muscle cell proliferation	26/913	259/28814	2.55e-07	1.33e-05	9.1e-06	Ptgs2/Rbpj/Fgf2/Foxp1/Cflar/Thbs1/Pak1/Hmox1/Nampt/Pten/S1pr1/Hif1a/Mdm2/Kpna1/Ereg/Cxadr/Gja1/Mapk1/Sirt1/Cav1/Akirin1/Itgb3/Enpp1/Gnai3/Tnfaip3/Gna13	26	35.6647	1	0.890319	60.8161
GO:0071214	cellular response to abiotic stimulus	30/913	330/28814	2.77e-07	1.42e-05	9.68e-06	Hmga2/Ptgs2/Npm1/Ankrd1/Timp1/Ddx3x/Ppid/Stk39/Itgb6/Ddias/Dhx36/Hus1/Cul4b/Pten/Prkg2/Tank/Eif2s1/Mdm2/Actb/Zmpste24/Atm/Gja1/Sirt1/Clock/Cav1/Polk/Brcc3/Ccnd2/Atr/Rnf4	30	35.6647	1	0.890319	60.8161
GO:0104004	cellular response to environmental stimulus	30/913	330/28814	2.77e-07	1.42e-05	9.68e-06	Hmga2/Ptgs2/Npm1/Ankrd1/Timp1/Ddx3x/Ppid/Stk39/Itgb6/Ddias/Dhx36/Hus1/Cul4b/Pten/Prkg2/Tank/Eif2s1/Mdm2/Actb/Zmpste24/Atm/Gja1/Sirt1/Clock/Cav1/Polk/Brcc3/Ccnd2/Atr/Rnf4	30	35.6647	1	0.890319	60.8161
GO:0010810	regulation of cell-substrate adhesion	24/913	227/28814	2.82e-07	1.44e-05	9.79e-06	Cdk6/Phldb2/Npnt/Myf5/Plau/Has2/Serpine1/Pik3cb/Thbs1/Nid1/Cdc42/Smoc2/Pten/Atxn3/Postn/Dlc1/Peak1/Spry4/Crk/Itgb3/Ccn1/Itgb1/Rock1/Rsu1	24	2.33867	1	0.888624	61.5145
GO:0031647	regulation of protein stability	29/913	313/28814	2.93e-07	1.47e-05	1e-05	Npm1/Naa15/Kras/Ptges3/Naa16/Hsp90aa1/Nckap1/Sumo1/Hspd1/Pten/Cct4/Vps35/Mosmo/Mdm2/Cdc73/Golga7/Pdcd10/Gtpbp4/Apbb2/Cul3/Zfp207/Cct8/Sugt1/Atp1b1/Sirt1/Marchf7/Ccnh/Stk3/Tardbp	29	4.45809	1	0.899984	64.2055
GO:0031123	RNA 3'-end processing	16/913	108/28814	3.02e-07	1.47e-05	1.01e-05	Pnpt1/Ints8/Dkc1/Papola/Dhx36/Mtpap/Ccnt1/Cdc73/Trnt1/Tent2/Ints6/Tent4b/Eri1/Trmt10c/Ncbp1/Ssb	16	3.34357	1	0.903256	65.6399
GO:0090407	organophosphate biosynthetic process	38/913	482/28814	3.03e-07	1.47e-05	1.01e-05	Pdk4/Pik3cb/Ampd3/Fgf2/Selenoi/Ak4/Gk/Nus1/Agpat5/Hprt/Gmps/Pank3/Pigw/Dgkh/Pigm/Pla2g4a/Nampt/Fgf7/Pigf/Far1/Fam126b/Socs4/G6pdx/Lclat1/Ctps/Socs5/Slc25a13/Cept1/Mapk1/Pik3c2a/Uprt/Adss/Ppat/Impa1/Cmpk1/Prps1/Socs6/Ppip5k2	38	4.36711	1	0.900595	66.0954
GO:0050684	regulation of mRNA processing	19/913	150/28814	3.05e-07	1.47e-05	1.01e-05	Npm1/Dhx9/Mbnl3/Srsf10/Ptbp3/Papola/Prdx6/Dhx36/Magoh/Ccnt1/Cdc73/Nup98/Rbm7/Mbnl1/Rbm4/Srsf2/Srsf3/Ncbp1/Hnrnpk	19	3.22271	1	0.917078	69.7096
GO:0072331	signal transduction by p53 class mediator	19/913	150/28814	3.05e-07	1.47e-05	1.01e-05	Cd44/Npm1/Ankrd1/Rpf2/Rrn3/Eef1e1/Rrp8/Spred1/Mdm2/Zmpste24/Atm/Sirt1/Prmt6/Marchf7/Eda2r/Dyrk2/Hnrnpk/Atr/Kmt5a	19	26.7485	1	0.921537	71.3278
GO:0051170	import into nucleus	21/913	182/28814	3.64e-07	1.73e-05	1.18e-05	Ptgs2/Cse1l/Ipo7/Kpna3/Nup153/Elavl1/Tnpo1/Ppp3r1/Heatr3/Sumo1/Kpna1/Nup98/Ipo11/Six2/Ranbp2/Ppp2ca/Kpna4/Mapk1/Kpna2/Stk3/Tardbp	21	26.7485	1	0.921537	71.3278
GO:0071897	DNA biosynthetic process	21/913	182/28814	3.64e-07	1.73e-05	1.18e-05	Npm1/Ankrd1/Naf1/Fgf2/Nop10/Ccn2/Ptges3/Dkc1/Hsp90aa1/Lox/Smoc2/Cct4/Tent4b/Cct8/Atm/Gja1/Jade3/Mapk1/Sirt1/Polk/Atr	21	26.7485	1	0.921537	71.3278
GO:0045786	negative regulation of cell cycle	32/913	372/28814	3.89e-07	1.83e-05	1.25e-05	Cdk6/Ccl2/Hmga2/Inhba/Ptgs2/Npm1/Smarca5/Fhl1/Wac/Rrp8/Nabp1/Ets1/Hus1/Pten/Ccng1/Lif/Mdm2/Cdc73/Apbb2/Zfp207/Taok1/Atm/Thoc1/Btg3/Wapl/Sirt1/Clock/Brcc3/Nr2f2/Nae1/Tnfaip3/Atr	32	26.7485	1	0.921537	71.3278
GO:0042770	signal transduction in response to DNA damage	20/913	168/28814	4.14e-07	1.93e-05	1.32e-05	Hmga2/Cd44/Npm1/Ankrd1/Wac/Eef1e1/Spred1/Hus1/Ccng1/Mdm2/Zmpste24/Taok1/Atm/Thoc1/Sirt1/Marchf7/Clock/Brcc3/Atr/Kmt5a	20	26.7485	1	0.921537	71.3278
GO:1904951	positive regulation of establishment of protein localization	30/913	337/28814	4.33e-07	2e-05	1.37e-05	Ccl2/Ptgs2/Xpo4/Ankrd1/Tomm70a/Dkc1/Ppid/Ppia/Pak1/Ywhae/Prkaa1/Cdc42/Dnm1l/Cct4/Vps35/Ppp3cb/Hif1a/Mdm2/Actr3/Pdcd10/Ier3ip1/Golph3/Cct8/Gja1/Mapk1/Sirt1/Tmem30a/Tardbp/Ctdspl2/Sec24a	30	6.68713	1	0.918581	71.6083
GO:0060997	dendritic spine morphogenesis	13/913	73/28814	4.43e-07	2.02e-05	1.38e-05	Ube3a/Marcks/Actr2/Cdc42/Dhx36/Dnm1l/Pten/Pdlim5/Actr3/Abi2/Wasl/Septin7/Pafah1b1	13	25.5806	1	0.756182	67.6507
GO:0042176	regulation of protein catabolic process	33/913	393/28814	4.45e-07	2.02e-05	1.38e-05	Asb5/Sumo2/Ube3a/Timp1/Usp14/Egfr/Azin1/Xpo1/Wac/Hsp90aa1/Smurf2/Plk2/Psme3/Sumo1/Csnk2a1/Cul4b/Arih1/Pten/Vps35/Tmtc3/Socs4/Mdm2/Tiparp/Socs5/Ube2v2/Gja1/Ppp2ca/Styx/Cop1/Odc1/Marchf7/Cav1/Tnfaip3	33	25.5806	1	0.756182	67.6507
GO:0000963	mitochondrial RNA processing	7/913	17/28814	4.62e-07	2.08e-05	1.42e-05	Pnpt1/Fastkd2/Prorp/Trnt1/Trmt10c/Fastkd1/Fastkd5	7	2.65275	1	0.922641	73.1068
GO:0035051	cardiocyte differentiation	21/913	185/28814	4.78e-07	2.14e-05	1.46e-05	Efnb2/Tomm70a/Rbpj/Egfr/Cacybp/Foxp1/Vcam1/Pak1/Met/Sema3c/Cdc42/Dhx36/Pdlim5/Zmpste24/G6pdx/Cxadr/Pbrm1/Mapk1/Sirt1/Atg5/Itgb1	21	2.64627	1	0.747876	68.1011
GO:0006360	transcription by RNA polymerase I	11/913	52/28814	5.6e-07	2.48e-05	1.69e-05	Wdr43/Heatr1/Wdr75/Smarca5/Rrn3/Nol11/Utp15/Dhx33/Zmpste24/Gtf2h1/Pwp1	11	6.41964	1	0.924721	74.2347
GO:0048771	tissue remodeling	22/913	203/28814	5.74e-07	2.51e-05	1.71e-05	Tfrc/Pdk4/Rbpj/Klf6/Axl/Timp1/Rock2/Sema3c/S1pr1/Lif/Hif1a/Mdm2/Nfatc3/Pbrm1/Gja1/Cav1/Abcb1b/Itgb3/Enpp1/Atg5/Itgav/Rock1	22	3.07454	1	0.923308	74.7169
GO:0030324	lung development	24/913	236/28814	5.77e-07	2.51e-05	1.71e-05	Hmga2/Tnc/Errfi1/Rbpj/Fgf2/Kras/Ccn2/Ptges3/Foxp1/Ppp3r1/Ywhaz/Ccbe1/Itgb6/Cdc42/Lox/Fgf7/Nfib/Lif/Tmtc3/Sp3/Mapk1/Sox11/Tns3/Rc3h2	24	6.17274	1	0.930304	76.6826
GO:0006997	nucleus organization	18/913	142/28814	6.14e-07	2.65e-05	1.81e-05	Nup153/Seh1l/Smarca5/Rrn3/Agfg1/Rrp8/Ndc1/Sumo1/Ets1/Reep3/Polr1b/Zmpste24/Nup205/Nup98/Ahctf1/Sirt1/Tardbp/Pafah1b1	18	6.13935	1	0.77171	71.8803
GO:0000209	protein polyubiquitination	25/913	254/28814	6.24e-07	2.65e-05	1.81e-05	Ube3a/Ddx3x/Zfp91/Plaa/Ube2d3/Ppia/Wsb1/Cdc27/Ube2l3/Smurf2/Ube2g1/Arih1/Ube2w/Ube2j1/Cul3/Ube2v2/Rc3h1/Ube2n/Rnf115/Marchf7/Rc3h2/Ube3c/Tnfaip3/Cbl/Rnf4	25	2.87619	1	0.950203	81.2353

## Sheet: Basic statistics (aged mice)
Supplementary Table S1: Transcriptomic profiling in Sugt1 iKO SCs from young and aged mice.
Basic statistics
Sample	Raw Fragments	Pre-processed fragements	%	Mappable Fragments	%
Aged Ctrl Total RNA (2 replicates mixed)	62007781	60040497	96.82	55672155	92.72
Aged iKO Total RNA (2 replicates mixed)	43478271	42593853	97.96	39772622	93.37

## Sheet: Up-regulated genes (aged mice)
Supplementary Table S1: Transcriptomic profiling in Sugt1 iKO SCs from young and aged mice.
Up-regulated genes in aged iKO ASC
Gene_name	Ctrl_FPKM	iKO_FPKM	Log2(FoldChange)
Xist	0.0224949	205.211	12.606
Agtr2	0.00871839	4.51993	8.30426
Mme	0.41442	14.1466	5.15659
Ednra	0.0940622	5.24456	5.28247
Pgr	0.0670818	2.07667	5.3208
Parm1	0.219902	5.29082	4.36212
Sema3a	0.951988	22.104	4.01244
Serpinb8	0.295926	5.74183	4.17637
Gm43719	0.0812003	1.82344	4.36084
Rgs4	0.762549	10.1857	3.53393
Abca8a	1.26718	4.36667	3.55599
Gm49600	0	0.279754	7.99317
Gm38047	0	0.629518	7.93781
Gm43196	0	0.144727	7.84881
Gm37311	0	0.312277	7.76837
Zcchc12	0	0.272033	7.68825
Olfr1490	0	0.106337	7.4978
Tceal5	0.0328843	0.351795	7.49354
Gm15807	0	0.295834	7.39839
Atg4a	2.45481	2.82945	7.38407
Gm15066	0	0.0854492	7.36982
Gm14849	0	0.140573	7.26843
Usp26	0	0.0690515	7.25219
3110062G12Rik	0	0.178528	7.22642
Gm48360	0	0.313152	7.19688
Gm16420	0	0.0236803	7.12054
Gm44862	0	0.273866	7.04503
Gm11234	0	0.0396338	6.99344
Gm38944	0	0	6.97875
A730046J19Rik	0	0.0411115	6.92637
Gm32926	0	0	6.91063
Igkc	0	0.921755	6.8901
Gm15188	0	0	6.83516
Gm37407	0	0.258925	6.79939
Gm8863	0	0.380043	6.79863
Gpr174	0	0.0403167	6.76245
Gm15193	0	0.430854	6.76245
Iglv3	0	0	6.74421
Gm5493	0	0.0604556	6.74109
Gm17743	0	0.150659	6.74109
Gm16436	0.00775125	0.0979186	6.7399
Gm25059	0	0	6.72791
Gm37824	0	0.0959829	6.68341
Gm24945	0	0	6.66018
Gm17873	0	0.410816	6.65769
Zfp474	0	0.136968	6.63795
Batf	0	0.270622	6.63714
Hmgb1-ps8	0	0.182071	6.61564
Gm6781	0	0.246292	6.61532
Vmn2r-ps82	0	0.0816455	6.59736
Gm9939	0.395507	0.189514	6.59583
Gm37215	0	0.0288453	6.57462
Gm18095	0	0.258395	6.57166
Gm44193	0	0.101738	6.5507
Gm31306	0.194878	0.551821	6.55013
Gm44086	0	0.11696	6.54915
Gm16938	0	0.426038	6.54782
Gm42734	0	0.376642	6.53464
Olfr600	0	0.0936449	6.5285
Gm4894	0	0.0601225	6.5277
Gm22060	0	0	6.5277
Gm23483	0	0	6.50878
Krtap11-1	0	0.251985	6.50878
Gm7720	0	0.200161	6.50878
Gm12103	0	0.542917	6.5062
Gm18713	0	0	6.50503
Gm23848	0	0	6.48218
Gm43810	0	0	6.48126
Gm15218	0	0	6.45931
Vmn2r108	0	0.0194787	6.45789
Gm29478	0	0.105517	6.45715
Mab21l2	0.0633163	0.15825	6.45674
Gm38381	0	0.0896431	6.45618
Gm42482	0	0.101024	6.43438
Gm48617	0	0.125476	6.43438
4933413L06Rik	0	0	6.43328
Gm48651	0	0	6.43024
Zscan4d	0.011122	0	6.411
Glra2	0	0.00851875	6.40919
Gm25889	0	0	6.40833
Gm42874	0	0.11543	6.40833
Gm7041	0	0.506323	6.40833
Xlr4a	0	0.441115	6.40787
Cd226	0	0.0663095	6.38503
Gm15916	0	0.173002	6.38503
Vmn1r206	0	0.019977	6.38503
Olfr613	0	0.0355697	6.38368
Gm22471	0	0	6.383
Gm43093	0	0.180779	6.3824
Gal3st2b	0.0281578	0.167787	6.3821
Gm28792	0	0	6.36135
Gm44177	0	0.0815685	6.36135
0610006L08Rik	0	0.0727575	6.36135
F9	0	0.0158581	6.35884
Gm43070	0	0.616555	6.35884
Gm22353	0	0	6.3578
Gm47272	0	0.270263	6.3578
Eif2s3x-ps1	0.0101451	0.145346	6.3578
Gm24907	0	7.85985	6.35676
Gm42843	0	0.0484999	6.33154
Csnk2a1-ps	0	0.0783654	6.33115
Gm18115	0	0.198547	6.33115
Gm47797	0	1.46462	6.30675
Gm18626	0	0.155007	6.30486
Tmem210	0	0	6.30434
Prdm12	0	0.0662885	6.30339
Gm37616	0	0	6.27914
Gm42444	0	0.0356557	6.27914
Brs3	0	0.0253996	6.27819
Platr26	0	0	6.27774
Olfr126	0.0367006	0	6.27774
Gm50126	0	0.337871	6.27727
Gm29157	0	0.352834	6.25285
Gm38451	0	0.067854	6.25285
Gm31401	0	0.0480929	6.25285
Gm48798	0	0.285479	6.25285
Gm22152	0	0	6.25118
Gpr34	0	0.0267097	6.25047
Gm3519	0	0.102665	6.24965
1700092C02Rik	0	0	6.224
Gm28826	0	0.0910695	6.224
Gm19395	0	0	6.224
Gm4991	0	0.0929192	6.2228
Gm42521	1.16627e-06	0.162791	6.19482
Gm48775	0	0.0634585	6.19482
Gm18234	0	0.203606	6.19395
Gm14880	0	0.378468	6.19339
Gm47232	0	0.139854	6.19339
Olfr914	0	0.0921113	6.19314
Slc6a14	0	0.0155349	6.16523
Gm19168	0	0	6.16523
Gm16107	0	0.147557	6.1646
Hhex	0.480615	0.463238	6.13514
Gm15968	0	0.204752	6.13514
Gm38140	0	0.0708256	6.13514
Gm48586	0	0.0840665	6.13514
Gm16423	0	0.130286	6.13471
Gm36372	0	0.187104	6.13471
Slmapos2	0	0.05294	6.13385
Gm32014	0	0.105171	5.51986
Tent5d	0	0.500693	5.12002
Gm29904	0	0	5.07633
Rhox4a	0.0127438	0.0714028	5.05328
A430019L02Rik	0	0.146551	5.01869
Gm14308	2.19921	4.88811	5.01859
Gm11335	0	0.303863	4.87677
Slc9c1	0	0	4.86275
Gm37498	0.00705378	0.203299	4.83024
Gm49910	0	0	4.82504
Gm12580	0	0.406802	4.82174
Gm49188	0	0.136197	4.79544
Gm48365	0	0.0118615	4.77973
Gm43745	0	0.0779099	4.66381
Gm16759	0.0215015	0.0985856	4.59982
Gm44957	0	0.116551	4.56668
Gm11007	14.9561	5.66234	4.55035
Gm47853	0	0.0960706	4.55008
Gm37261	0	0.419964	4.51203
Gm15789	0	0.214185	4.4955
Gm44228	0	0.129698	4.43399
Gm13715	0	0	4.32863
Cysltr1	0.00541463	0.211093	4.24829
Cr2	0	0.153655	4.1404
Galr3	0	0.303134	4.13673
A830019P07Rik	0	0.32303	4.13036
Gm37589	0.0282752	0.535845	4.12779
S100a8	0.635115	11.799	4.06712
Gm18329	0	1.39023	4.02029
Gm11868	0.0962604	0.82061	4.01651
9430031K09Rik	0.0385658	0.585285	3.99104
Gm37268	0.0111714	0.170717	3.97779
Gm4540	0.815368	3.12716	3.97644
Ndst4	0.00739857	0.466259	3.91627
Gm48621	0.0776868	1.16967	3.91444
Gm6754	0	0.408844	3.89013
Gm38344	0.0237855	0.246015	3.89013
Olfr1124	0	0.235557	3.84056
Entpd4b	5.03403	5.0424	3.83998
Rad9a	14.9815	8.6442	3.80556
Mstn	0.0835764	1.13885	3.75586
Adgrf4	0.0852357	1.4444	3.75558
St6galnac2	0.0775693	0.894792	3.7093
Gm10440	0	0.0885468	3.704
Cthrc1	1.05707	3.4644	3.70313
Gm44130	0.0191945	0.25625	3.69024
Gm14002	0.0510282	0.637261	3.66626
Ace2	0	0.0635392	3.64592
Gm43311	0.0124081	0.355895	3.62618
Ngfr	1.89926	25.8541	3.62121
Kif11	16.5274	26.5618	3.61594
Gm14216	0	0.179547	3.60223
Gm36962	0	0.591714	3.59333
Gm37866	0	0.418307	3.55833
Tmem150a	10.981	3.98858	3.53958
4930447K03Rik	0	0.128555	3.51435
Zfp389	0.121068	0.482664	3.45631
Akr1c14	0.0732368	2.63856	3.4402
Gm45714	0.021372	0.2311	3.42134
Sucnr1	0.0398015	0.475617	3.41425
Desi2	9.58281	18.5885	3.4076
Gm19385	0	0.190779	3.40273
Kctd12b	0.168489	2.09898	3.40217
Gm47601	0.041124	0.599591	3.35464
S100a9	1.24854	17.5447	3.34873
Abca9	0.0388867	1.01819	3.34159
Scn7a	0.0224419	0.347631	3.32787
Gm5398	0.0355229	0.723239	3.30122
Gm14820	1.66733	0.000206659	3.29703
Gm47968	0.0146888	0.166173	3.28996
Gm18113	0	0.340079	3.28026
Gm36638	0	0.085036	3.27702
9530003O04Rik	0.0790835	0.622792	3.26265
Gm26672	0.0572415	0.838216	3.24306
Inpp4b	0.167656	1.55229	3.24034
Abca6	0.183248	1.76418	3.23658
Plp1	0.527813	5.74646	3.22584
Acss3	0.0117649	0.559055	3.22073
Chil3	0.344228	2.73597	3.20801
Fabp7	1.35676	12.6914	3.1895
Gm28941	0.068043	0.71874	3.17516
9330159F19Rik	0.077022	1.42594	3.16123
Pde7b	1.00798	10.5788	3.14511
Clca3a1	0.0298313	0.356049	3.12787
Fetub	0.550236	4.65181	3.1259
Fkbp1b	0.107721	2.10487	3.10492
Armh4	0.0648559	1.33024	3.1024
Gm29237	0.514142	6.50026	3.09886
Smoc1	0.215632	2.86977	3.08677
Pdlim3	0.736362	6.70455	3.07558
Rgs5	0.302808	2.97511	3.07438
Znf41-ps	0.149486	0.923612	3.07312
Carmn	0.0172289	0.45235	3.06035
Lrrn2	0.0499339	0.59088	3.04973
Myog	0.443148	3.90675	3.04518
D430041D05Rik	0.144696	2.00645	3.01857
Gm13212	0.0783993	0.571527	3.00629
Btla	0.339084	2.08837	2.99209
Pirt	0.0201043	0.166563	2.97455
Ms4a4b	0.0251313	0.309216	2.9662
Gm45257	0.0282451	0.219178	2.95695
Susd5	0.324547	4.23469	2.95233
Usp39	38.535	22.283	2.94601
Prelp	0.290889	3.35436	2.94389
Gpr141	0.0537528	0.429188	2.94115
Dhrs3	0.807884	13.7498	2.94008
Gbp6	2.29681	13.1217	2.92736
Lix1	1.05112	9.99662	2.92438
Gm43071	0.266255	1.87837	2.9075
Gm14794	0	0	2.87102
AW551984	0.139947	3.07845	2.86258
Tmem119	5.74757	44.4652	2.84833
Mgst1	1.46069	15.7828	2.837
Cd53	0.194048	1.92163	2.81631
Scn9a	0.0306977	0.451487	2.81466
Gm6665	0.377826	2.66104	2.8049
Gm45324	0.0245872	0.219106	2.7928
Gm9419	0.481361	2.73495	2.78118
Sgcg	0.150972	1.01822	2.76649
Gm37755	0.0820363	0.541965	2.75188
Ephb2	1.12702	7.31613	2.75133
Gm25630	0	3.52359	2.74476
Gm3604	0.220026	1.01026	2.7343
Abca8b	0.562532	3.67089	2.72898
C1qtnf1	0.0116567	0.644479	2.72322
Slc7a4	0.0565553	0.768105	2.72214
Serpinb1a	0.458387	3.63594	2.70527
Glt28d2	0.220639	1.72553	2.70466
4833412C15Rik	0.0868652	0.435988	2.70305
Igfbp5	3.4943	24.9474	2.69788
Kitl	2.05915	5.42974	2.68661
Hspa4l	7.72278	9.135	2.68558
Adh7	0.417474	1.26532	2.68517
Gm43747	0.0971427	1.17978	2.6737
Pabpc4l	0.0426521	0.503767	2.67129
Reps2	0.149977	1.20324	2.66179
Lmod3	0.13424	0.83094	2.64714
Cacng1	1.33763	9.28865	2.64504
Ngp	1.02396	7.69907	2.63815
Slc40a1	0.80008	5.52262	2.6335
Gm15726	0.0194175	0.465284	2.63057
E130102H24Rik	0.157871	1.39705	2.6304
Zim1	1.80672	14.4847	2.61975
Cnr1	0.224109	1.51601	2.6026
Kantr	0.852767	5.50633	2.60209
Gm37694	0.112034	0.974546	2.59567
Cfap126	0.150413	1.7007	2.59239
Idh1	5.98589	31.445	2.58723
Calcrl	1.28696	8.81733	2.58507
Myl1	0.748313	4.17321	2.58379
Gm44509	0.170937	1.11422	2.57339
Gm16386	0.184355	0.964641	2.56934
A930003A15Rik	0.39251	3.64636	2.55599
Pde1a	3.18379	18.0175	2.54386
Gm5454	0.120069	1.05714	2.53309
Gbp10	0.566378	5.57965	2.53165
Gm43128	0.153458	0.978059	2.51685
Gm43314	0.10653	0.602119	2.51173
Myh1	0.330286	1.34471	2.49214
Tph2	0.0333458	0.4368	2.48733
Mgp	2.85919	17.3991	2.4846
Cdo1	0.415496	1.38681	2.48228
Zdhhc15	0.40302	2.62852	2.47913
Gm8700	0.136691	0.871552	2.47469
9530056E24Rik	0.0782856	0.422127	2.46097
Zfp820	0.116945	0.863919	2.4578
Gm50399	0.3549	2.90064	2.45757
Zfp759	0.225472	1.3541	2.45535
Bgn	49.9939	393.237	2.44299
Gm16185	0.456013	2.67982	2.44114
Gprin3	0.0426173	0.235437	2.43887
5830408C22Rik	0.655162	0.842758	2.43493
Esrrg	0.0472732	0.339361	2.42866
Fbln1	2.70889	15.661	2.41604
Gm15834	0.0994885	0.936225	2.40934
Zfp945	0.56831	3.76658	2.40373
Gm20658	0.531824	2.8238	2.40153
Alg6	5.60969	8.46251	2.39065
Pcdhb19	0.0577307	0.331309	2.37373
Mamdc2	0.392874	2.45239	2.37147
Olfml2a	0.193898	1.64661	2.35355
Btc	0.100627	0.822157	2.3514
Gm47826	0.164716	0.940881	2.35079
Cth	3.71834	22.2572	2.34974
Coro2b	0.349138	1.90545	2.34848
Pygo1	0.207529	1.29185	2.34702
Klhl33	0.0777741	0.486167	2.34092
Eya2	1.22712	5.01319	2.33388
Grin2a	0.118365	0.47635	2.33125
Otulinl	0.113192	0.804647	2.31808
Gm38057	0.196977	1.208	2.31016
Gas1	3.25997	15.4831	2.30075
Camk1g	0.137897	2.72939	2.29872
Efna1	0.790231	4.44796	2.29355
Zmat1	0.224356	1.17474	2.29014
Fkbp14	2.3518	12.6258	2.28602
Islr	0.389831	2.71297	2.28443
Prr9	1.65533	8.30701	2.27924
Tril	0.0953125	0.50037	2.25744
Col6a1	1.20216	6.48859	2.25128
Nox4	0.164181	0.38844	2.24628
Dpyd	0.0936403	1.1058	2.23864
Gdf6	0.249851	1.30788	2.23459
Itga6	4.9834	23.1382	2.23136
Klhl41	0.382322	1.90308	2.22947
Smpdl3a	0.970255	5.4748	2.2254
Gm5141	0.545123	1.38531	2.22383
Casp12	0.346003	2.38143	2.21735
Vldlr	2.27633	9.96895	2.21223
Trim55	0.946588	2.72249	2.2074
Slc7a3	2.1892	11.5874	2.19628
Mr1	0.386178	2.08753	2.19615
Ypel3	2.51192	16.1373	2.17793
Sorbs3	1.84555	9.35084	2.16026
Slc6a15	0.523523	2.39345	2.15434
Serping1	1.0127	4.23911	2.13644
Gm44667	0.24843	1.24263	2.13045
Tlr4	1.49679	7.48566	2.12102
Col6a2	0.711513	3.95777	2.1198
Aldh1l2	4.10909	21.798	2.11643
Cd59a	0.466276	2.46143	2.11567
Gprc5c	0.186517	1.35221	2.11494
Gbp9	4.36397	19.9389	2.1144
Hacd4	0.16566	1.56805	2.10962
Efr3b	0.385892	2.22884	2.10257
F13a1	0.156092	0.742248	2.10066
Asic3	0.208372	2.05627	2.10014
Selenop	2.48565	14.9973	2.09778
Cep83os	0.345705	1.33534	2.08799
Shisa2	1.19802	5.41153	2.06983
AI504432	0.154413	0.713641	2.06537
Cfh	0.292889	1.68897	2.05607
Dmp1	2.37491	10.5679	2.05361
Cilp	0.271274	1.49878	2.02778
Etl4	1.07305	4.721	2.0247
Sox5	0.342859	2.15478	2.02019
Gm42793	1.96405	9.1902	2.01452
Ppp1r14c	0.379348	1.78542	2.01237
Mgst2	0.320812	7.13741	2.00343
Dram2	9.10762	32.086	1.99566
Plscr4	1.17467	5.09637	1.99307
P2ry14	4.87667	22.8016	1.99178
Ccng2	3.08889	14.347	1.98942
Olfml3	0.442025	2.35636	1.98324
Mmp19	0.572031	2.82624	1.94185
Mypn	0.192454	1.10161	1.94089
Klhl24	2.6199	11.0242	1.9366
Lrrn1	6.94792	29.2232	1.92628
Aox1	0.605539	2.78972	1.92542
Siae	1.40548	5.56358	1.9225
Tmtc1	0.104339	0.714747	1.91858
Mybpc1	1.74435	7.75112	1.91744
Shroom2	2.0979	12.9152	1.91741
Ptgs1	5.31976	20.013	1.91325
Lrrc17	11.194	43.7841	1.90823
Prr33	0.847643	3.12301	1.90404
Kcnn3	0.62855	2.20808	1.86661
Rell1	8.66399	32.3132	1.84095
Nqo1	11.902	46.1516	1.79644

## Sheet: Up-GO (aged mice)
Supplementary Table S1: Transcriptomic profiling in Sugt1 iKO SCs from young and aged mice.
GO of up-regulated genes in aged iKO ASC
ID	Description	GeneRatio	BgRatio	pvalue	p.adjust	qvalue	geneID	Count	Fold Enrichment	Bonferroni	Benjamini	FDR
GO:0043161	proteasome-mediated ubiquitin-dependent protein catabolic process	98/1974	423/29008	2.06653e-27	1.22174e-23	7.58744e-24	Trim25/Kctd10/Ube2c/Akt1/Bcap31/Rad23a/Calr/Cul3/Sgta/Psmd4/Ctnnb1/Psmd2/Ppp2cb/Nfe2l2/Kctd2/Ppp2r5c/Gabarap/Gipc1/Psen1/Hsp90b1/Fbxw11/Mapk9/Rack1/Ascc2/Rnf185/Rnf187/Psmc5/Sumo2/Sel1l/Mta1/Dab2/Psmb5/Eif3h/Derl1/Sharpin/Ube2j2/Agap3/Hsp90ab1/Ddb1/Syvn1/Anapc11/Csnk1d/Tbl1x/Zfand2b/Psmd1/Hspa5/Psmd14/Nsfl1c/Aurka/Gid8/Wwtr1/Gba/Ube2j1/Rad23b/Dcaf12/Vcp/Rnf19b/Psmc2/Ube4b/Park7/Dvl1/Anapc7/Anapc5…	98	1.61452	2.54666e-11	2.54666e-11	5.53446e-11
GO:0022613	ribonucleoprotein complex biogenesis	89/1974	412/29008	9.3328e-23	1.85851e-19	1.1542e-19	Nhp2/Ddx18/Crnkl1/Snrpd1/Snrnp200/Ruvbl2/Utp20/Prpf31/Rpl10/Rps25/Rps5/Gtf3a/Eif3d/Aatf/Ddx39b/Ltv1/Pes1/Prpf8/Hsp90aa1/Utp23/Prkdc/Hsp90ab1/Snrpc/Polr2d/Rps14/Rcl1/Pa2g4/Rpl14/Xrcc5/Ddx31/Snrpb/Rps6/Mrto4/Zcchc4/Ran/Rpl6/Ruvbl1/Bms1/Wbp11/Ercc2/Lsm4/Rpusd4/Rpsa/Pwp2/Fam207a/Noc4l/Rrp12/Surf6/Rpl10a/Nop2/Suv39h1/Prpf18/Mybbp1a/Ckap5/Snrpd2/Rps19/Ago1/Nop53/Wdr74/Setx/Rpl7/Rps2/Fbl/Rps8/Rpp38/Ddx1…	89	2.27276	1.66253e-06	8.31264e-07	3.61302e-06
GO:0031647	regulation of protein stability	75/1974	307/29008	9.43086e-23	1.85851e-19	1.1542e-19	Cct3/Smo/Fbxo7/Prkd1/Rad23a/Calr/Phb2/Cul3/Nf2/Chp1/Zswim7/Pfn1/Septin8/Gipc1/Ncln/Fbxw11/Xbp1/Kat2a/Hsp90aa1/Cct5/Derl1/Prkdc/Hsp90ab1/Syvn1/Tbl1x/Get4/Gsn/Aurka/Src/Mfsd1/Efna1/Lmna/Bag1/Ddost/Stx12/Park7/Dvl1/Cct7/Bag3/Plk1/Otud5/Flna/Hcfc1/Lamp1/Casp3/Cryab/Ppib/Atp1b3/Cct2/Pml/Cd81/Mylip/Phb/Wfs1/Stub1/Mul1/Nop53/Zbed3/Tmem183a/Dpm3/Id1/Cenpe/Wdr81/Aak1/Rpl5/Usp47/Rpl11/Trp53/Rps7/Flot2/Tcp1…	75	2.28265	5.00327e-06	1.66776e-06	1.08732e-05
GO:1903829	positive regulation of cellular protein localization	70/1974	277/29008	3.16759e-22	4.6817e-19	2.90751e-19	Ngfr/Cct3/Itga3/Akt1/Smo/Tgfb1/Prkd1/Abhd17a/Akt2/Apc/Tek/Epha2/Tsg101/Sqstm1/Brca1/Myo1c/Fis1/Cdk1/Psen1/Rack1/Xbp1/Hnrnpk/Cct5/Hsp90ab1/Rbm22/Jak2/Hras/Stom/Src/Wwtr1/Larp7/Ephb2/Park7/Ran/Tcaf2/Cct7/Tnfrsf1a/Iqgap1/Ipo5/Pak1/Bag3/Msn/Flna/Rdx/Ptpn9/Cct2/Myo5a/Abca7/Tcaf1/Cnpy4/Pml/Mavs/Cd81/Ormdl3/Mesd/Kat7/Lrp1/Stac3/Wrap53/Lgals3/Ezr/Yap1/Mapk14/Cfl1/Gsk3a/Musk/Numa1/Tcp1/Ddrgk1/Rhog	70	3.35255	1.02165e-05	1.02165e-05	4.39505e-06
GO:0097193	intrinsic apoptotic signaling pathway	74/1974	307/29008	4.30362e-22	5.0886e-19	3.16022e-19	Mapk7/Akt1/Bcap31/Ier3/Map2k1/Hspb1/Trap1/Crip1/Epha2/Hipk1/Nfe2l2/Brca1/Serinc3/Ppp2r5c/Fis1/Ubb/Ddit4/Hint1/Rack1/Xbp1/Ern1/Slc9a3r1/Hnrnpk/Vdac2/Grina/Prkdc/Snai2/Tmbim6/Ralbp1/Jak2/Syvn1/P4hb/Hras/Shisa5/Ppm1f/Bok/Creb3l1/Chac1/E2f1/Src/Tnfrsf1b/Park7/Triap1/Hsph1/Tnfrsf1a/Nupr1/Nono/Casp3/Mif/Tmem109/Arl6ip5/Melk/Pml/Armc10/Wfs1/Mybbp1a/Phlda3/Atf4/Selenok/Snai1/Ackr3/S100a9/Spop/Fbh1/Eno1b/…	74	1.41714	7.05942e-05	1.7649e-05	0.000153421
GO:2001233	regulation of apoptotic signaling pathway	86/1974	402/29008	9.75988e-22	9.61673e-19	5.97236e-19	Ngfr/Mapk7/Akt1/Bcap31/Ier3/Map2k1/Hspb1/Trap1/Ctnnb1/Ppp2r1a/Nfe2l2/Brca1/Serinc3/Aatf/Fis1/Ubb/Psen1/Mapk9/Rack1/Xbp1/Slc9a3r1/Prelid1/Hnrnpk/Vdac2/Dab2/Grina/Snai2/Tmbim6/Tnfrsf12a/Ralbp1/Jak2/Syvn1/Rela/P4hb/Maged1/Bok/Acvr1/Traf2/Creb3l1/Pdia3/Src/Lmna/Cth/Map3k7/Park7/Slc35f6/Triap1/Hsph1/Ret/Ltbr/Maz/Nupr1/Cttn/Igbp1/Nono/Cx3cl1/Ppp2r1b/Gnai2/Qars/Mif/Pml/Ctnna1/Armc10/Wfs1/Ghitm/Snai1/Ack…	86	2.72859	0.000140563	0.000140563	0.000174324
GO:0032386	regulation of intracellular transport	77/1974	335/29008	1.4026e-21	1.18459e-18	7.35678e-19	Sec24b/Smo/Bcap31/Supt6/Tgfb1/Akap8l/Prkd1/Ier3/Akt2/Ppp1cc/Map2k1/Tek/Chp1/Nolc1/Gdi1/Brca1/Myo1c/Septin8/Akap1/Fis1/Mrln/Cdk1/Psen1/Xbp1/Nsun2/Dab2/Hsp90ab1/Rbm22/Jak2/Hras/Stom/Arhgap1/Src/Ube2j1/Anp32b/Scp2/Khdrbs1/Park7/Ran/Tcaf2/Tnfrsf1a/Ipo5/Pak1/Bag3/Msn/Flna/Lamp1/Gas6/Pcm1/Rdx/Cryab/Anxa2/Thoc5/Tmem30b/Dbn1/Oaz1/Pkig/Tcaf1/Ldlrap1/Mavs/Cd81/Cep131/Os9/Oaz2/Ubac2/Snx12/Arf1/Ezr/Gas1/Mapk…	77	1.3121	0.000175722	3.51468e-05	0.000381912
GO:0007346	regulation of mitotic cell cycle	93/1974	462/29008	1.89593e-21	1.4011e-18	8.70134e-19	Tom1l2/Poldip2/Ube2c/Akt1/Fbxo7/Tgfb1/Tpra1/Ier3/Phb2/Cul3/Apc/Cdk4/Ctnnb1/Ttll12/Brca1/Timp2/Ppp2r5c/Aatf/Zwint/Cdk1/Prmt2/Rad50/Slc9a3r1/Aurkb/Stat5b/Rnaseh2b/Trim35/Rad21/Hsf1/Prkdc/Sik1/Ercc3/Ik/Lmnb1/Anxa1/Ddb1/Cdca5/Lrp5/Anapc11/Gbf1/Ctdsp1/Nusap1/Ttl/E2f1/Ints3/Larp7/Plrg1/Cks1b/Anp32b/Rps6/Stil/Cdc7/Anapc7/Anapc5/Mad1l1/Asns/Xpc/Ercc2/Iqgap1/Plk1/Mki67/Eif4ebp1/Rdx/Kank2/Zwilch/Pebp1/Fanc…	93	4.26689	0.000262579	0.000131298	0.000112973
GO:0002181	cytoplasmic translation	39/1974	96/29008	5.49471e-21	3.56108e-18	2.21157e-18	Rpl8/Rplp1/Rpl15/Eif3d/Rpl19/Rwdd1/Drg2/Rps26/Rplp2/Zc3h15/Eif3i/Rpl22/Rpl6/Eif4ebp1/Aars/Pkm/Rpsa/Eef2/Rpl10a/Ckap5/Rps2/Rpl18a/Rpl9/Rpl29/Rps23/Rpl38/Rpl32/Rpl36/Eif4b/Rpl18/Rpl11/Rpl26/Rpl17/Rplp0/Rps28/Rpl31/Rpl13a/Rpl36a/Rpl41	39	1.14168	0.0084071	0.00140612	0.0183459
GO:0042176	regulation of protein catabolic process	83/1974	389/29008	6.02348e-21	3.56108e-18	2.21157e-18	Akt1/Bcap31/Snx9/Ier3/Rad23a/Sgta/Apc/Psmd2/Odc1/Psmd3/Timp2/Gabarap/Gipc1/Ubb/Psen1/Sumo3/Mapk9/Rack1/Rnf185/Xbp1/Sumo2/Hsp90aa1/Dab2/Eif3h/Hsp90ab1/Ndfip1/Smad4/Ddb1/Rela/Csnk1d/Psmd1/Serpine2/Psmd14/Aurka/Fam83d/Efna1/Gba/Alad/Rad23b/Vcp/Laptm5/Tnfrsf1b/Pithd1/Rnf19b/Park7/Dvl1/Nupr1/Rnf40/Plk1/Msn/Flna/Gabarapl2/Rdx/Anxa2/Snx1/Fbxw8/Oaz1/Pml/Socs5/Cd81/Mylip/Nfe2l1/Phb/Stub1/Plekhg5/Lrp1/Oaz2…	83	5.04511	0.0115144	0.00577388	0.0143608
GO:0034976	response to endoplasmic reticulum stress	64/1974	254/29008	2.29396e-20	1.2329e-17	7.65678e-18	Trim25/Bcap31/Eif2b5/Calr/Sgta/Ppp2cb/Gorasp2/Atf6b/Nfe2l2/Serinc3/H13/Hsp90b1/Rnf185/Xbp1/Pdia6/Ern1/Sel1l/Dnajc3/Derl1/Grina/Tmbim6/Ube2j2/Syvn1/P4hb/Pdia4/Get4/Bok/Atf6/Hspa5/Creb3l1/Pdia3/Chac1/Ube2j1/Erp44/Vcp/Ube4b/Park7/Fbxo17/Nupr1/Erlin2/Casp3/Amfr/Stt3b/Abca7/Pml/Nfe2l1/Creb3l2/Wfs1/Stub1/Os9/Ubac2/Atf4/Selenok/Eif4g1/Ubqln2/Jun/Vapb/Spop/Trp53/Ufc1/Ddrgk1/Ccnd1/Rnf121/Selenos	64	1.36211	0.0116584	0.00167386	0.0254817
GO:0034504	protein localization to nucleus	71/1974	317/29008	2.46191e-19	1.2129e-16	7.53258e-17	Ngfr/Kpnb1/Akt1/Smo/Tgfb1/Prkd1/Calr/Akt2/Phb2/Hdgf/Tek/Nf2/Chp1/Nolc1/Sqstm1/Nup50/Brca1/Kpna2/Akap1/Rpain/Ctdnep1/Cdk1/Psen1/Sumo3/Xbp1/Agap3/Hsp90ab1/Rbm22/Jak2/Maged1/Tor1b/Src/Wwtr1/Larp7/Plrg1/Lmna/Park7/Dvl1/Dnajb6/Ran/Sec13/Tnfrsf1a/Ipo5/Bag3/Plk1/Flna/Wrn/Arl2bp/Nup93/Pkig/Tmem98/Abca7/Sun1/Pml/Mavs/Ctnna1/Ormdl3/Kat7/Wrap53/Nop53/Sun2/Ing1/Nup107/Yap1/Pom121/Mapk14/Cfl1/Ilrun/Rpl11/Trp5…	71	2.37372	0.070673	0.00911998	0.159158
GO:0006979	response to oxidative stress	82/1974	407/29008	4.36355e-19	1.98441e-16	1.23239e-16	Ngfr/Fer/Mapk7/Akr1b3/Akt1/Fbxo7/Prkd1/Ercc1/Psap/Map2k1/Hspb1/Trap1/Ctnnb1/Ppp2cb/Aldh3a2/Etv5/Nfe2l2/Gpx3/Atox1/Rwdd1/Psen1/Txnrd1/Mapk9/Rack1/Xbp1/Pxdn/Camk2g/Psmb5/Oxr1/Hsf1/Agap3/Ralbp1/Ercc3/Anxa1/Jak2/Rela/Capn1/Prdx5/P4hb/Prdx4/Pde8a/Idh1/Lancl1/Ptprn/Cat/Src/Park7/Hsph1/Ercc2/Nono/Wrn/Casp3/Cryab/Srxn1/Atp7a/Fancd2/Arl6ip5/Melk/Sigmar1/Pnpla8/Pml/Nfe2l1/Gfer/Lonp1/Atf4/Selenok/Setx/Foxo1…	82	3.19239	0.110376	0.0382354	0.144932
GO:0044770	cell cycle phase transition	92/1974	492/29008	5.57519e-19	2.35432e-16	1.46212e-16	Ube2c/Akt1/Fbxo7/Tgfb1/Akap8l/Tpra1/Ier3/Phb2/Cul3/Apc/Cdk4/E2f4/Brca1/Ppp2r5c/Ddx39b/Zwint/Cdk1/Prmt2/Aurkb/Mnat1/Nsun2/Camk2g/Rnaseh2b/Rad21/Hsf1/Prkdc/Ccny/Ercc3/Ik/Lmnb1/Anxa1/Ddb1/Cdca5/Anapc11/Ctdsp1/Acvr1/Kat14/E2f1/Aurka/Fam83d/Ints3/Larp7/Plrg1/Cks1b/Anp32b/Rps6/Stil/Cdc7/Anapc7/Anapc5/Mad1l1/Xpc/Ercc2/Plk1/Cdk16/Eif4ebp1/Rdx/Kank2/Ccnb2/Zwilch/Ctdp1/Chmp2a/Fancd2/Ccnd3/Thoc5/Mad2l1bp/Pm…	92	2.63191	0.113746	0.0394513	0.0519323
GO:0034660	ncRNA metabolic process	87/1974	453/29008	8.89024e-19	3.50394e-16	2.17608e-16	Nhp2/Snd1/Ddx18/Rtcb/Utp20/Osgep/Vars/Dus3l/Rps25/Nolc1/Rars/Pes1/Nsun2/Rtraf/Elp3/Tars/Utp23/Pop1/Trmu/Prkdc/Aars2/Lars/Rps14/Rcl1/Rela/Hsd17b10/Pa2g4/Hras/Rpl14/Eprs/Ints3/Larp7/Tars2/Rps6/Mrto4/Yars/Ints11/Zcchc4/Gars/Bms1/Wbp11/Ercc2/Thumpd1/Ints10/Kars/Aars/Rpusd4/Qars/Pwp2/Fam207a/Ints14/Trmt5/Rrp12/Ddx1/Srrt/Rpl10a/Iars/Nop2/Suv39h1/Mars1/Rps19/Ago1/Nop53/Wdr74/Rpl7/Fbl/Rps8/Rpp38/Ddx10/Rp…	87	1.32079	0.114982	0.0300753	0.15136
GO:0042254	ribosome biogenesis	66/1974	296/29008	5.78912e-18	2.13908e-15	1.32845e-15	Nhp2/Ddx18/Utp20/Rpl10/Rps25/Rps5/Gtf3a/Aatf/Ltv1/Pes1/Utp23/Prkdc/Rps14/Rcl1/Pa2g4/Rpl14/Xrcc5/Ddx31/Rps6/Mrto4/Zcchc4/Ran/Rpl6/Bms1/Wbp11/Ercc2/Rpusd4/Rpsa/Pwp2/Fam207a/Noc4l/Rrp12/Surf6/Rpl10a/Nop2/Suv39h1/Mybbp1a/Rps19/Nop53/Wdr74/Rpl7/Rps2/Fbl/Rps8/Rpp38/Ddx10/Rpl38/Rpl23a/Rpl5/Rpl11/Rpl3/Rpl26/Rrp1/Nol10/Rps7/Rps17/Rpl7a/Rpl35/Rpl27/Rps15/Utp14a/Rplp0/Rps28/Utp3/Pin4/Noc2l	66	1.17374	0.117602	0.0247119	0.155031
GO:0048193	Golgi vesicle transport	63/1974	274/29008	6.53243e-18	2.27175e-15	1.41084e-15	Trappc10/Sec24b/Bcap31/Trappc6a/Prkd1/Ykt6/Kdelr1/Cul3/Ergic3/Tmem115/Rack1/Arf5/Gosr2/Sec23a/Mia2/Vti1b/Trip11/Golga5/Tmed10/Lman2/Pdcd6/Tfg/Arl3/Gbf1/Copa/Rab14/Sec23b/Vcp/Laptm5/Pef1/Trappc3/Nrbp1/Uso1/Exoc4/Sec13/Ccdc91/Yif1b/Lamp1/Gabarapl2/Csk/Tmed3/Snx1/Copb2/Myo5a/Creb3l2/Golga4/Lyplal1/Sec24c/Lman1/Snx12/Golph3l/Arf1/Trappc1/Arf3/Gas1/Arfgap3/Vapb/Cope/Mia3/Rab31/Rp2/Sec22c/Kdelr2	63	3.92455	0.178498	0.0216099	0.426387
GO:0006281	DNA repair	90/1974	495/29008	8.75747e-18	2.73342e-15	1.69756e-15	Rpa1/Poldip2/Uhrf1/Mcm2/Ier3/Ercc1/Rad23a/Ruvbl2/Mcm5/Gtf2h1/Cdk9/Zswim7/Brca1/Rpain/Rad50/Ascc2/Pttg1/Pold2/Mnat1/Mta1/Nipbl/Rad21/Hsf1/Prkdc/Mcm4/Chaf1b/Rfc2/Pot1b/Ercc3/Ddb1/Cdca5/Smc3/Sfr1/Nhej1/Xrcc5/Mcm6/Psmd14/Ssrp1/Pcna/Ints3/Smc2/Rad23b/Vcp/Exo5/Park7/Rfc1/Cdc7/Mcm7/Ruvbl1/Xpc/Recql/Ercc2/Kif22/Ppp4c/Nsmce1/Nono/Morf4l2/Gins4/Wrn/Sprtn/Fancd2/Brip1/Ddx11/Pml/Ddx1/Kat7/Suv39h1/Smarcal1/St…	90	1.12475	0.183923	0.0201195	0.440723
GO:1903362	regulation of cellular protein catabolic process	59/1974	246/29008	8.78468e-18	2.73342e-15	1.69756e-15	Akt1/Bcap31/Rad23a/Sgta/Gabarap/Gipc1/Ubb/Psen1/Sumo3/Mapk9/Rack1/Rnf185/Xbp1/Sumo2/Hsp90aa1/Dab2/Eif3h/Hsp90ab1/Csnk1d/Psmd14/Aurka/Efna1/Gba/Alad/Rad23b/Vcp/Laptm5/Pithd1/Rnf19b/Park7/Dvl1/Nupr1/Rnf40/Plk1/Msn/Gabarapl2/Rdx/Anxa2/Fbxw8/Pml/Socs5/Cd81/Mylip/Nfe2l1/Stub1/Lrp1/Nop53/Ubqln2/Ezr/Gsk3a/Rpl5/Rpl11/Rnf14/Rps7/Hspbp1/Gpx1/Ddrgk1/Rpl23/Psme3	59	5.04511	0.228632	0.0423423	0.321398
GO:0071826	ribonucleoprotein complex subunit organization	49/1974	178/29008	1.27321e-17	3.7636e-15	2.33734e-15	Crnkl1/Snrpd1/Snrnp200/Ruvbl2/Prpf31/Rpl10/Rps25/Rps5/Eif3d/Ddx39b/Prpf8/Hsp90aa1/Klc1/Prkdc/Hsp90ab1/Snrpc/Polr2d/Rps14/Xrcc5/Snrpb/Vcp/Mrto4/Tfip11/Rpl6/Ruvbl1/Lsm4/Rpsa/Pwp2/Dhx8/Nop2/Prpf18/Ckap5/Snrpd2/Rps19/Ago1/Nop53/Setx/Rps2/Usp39/Rpl38/Rpl23a/Rpl5/Eif4b/Rpl11/Rpl3/Rps15/Rplp0/Rps28/Rpl13a	49	2.49216	0.257901	0.0718559	0.128231
GO:0072594	establishment of protein localization to organelle	80/1974	418/29008	2.78979e-17	7.85393e-15	4.87759e-15	Cct3/Kpnb1/Akt1/Smo/Fbxo7/Bcap31/Tgfb1/Prkd1/Ruvbl2/Phb2/Sgta/Tek/M6pr/Rala/Chp1/Tsg101/Nolc1/Sqstm1/Nup50/Brca1/Kpna2/Akap1/Rpain/Fis1/Cdk1/Psen1/Xbp1/Srp68/Timm22/Hsp90aa1/Ap3b1/Nipbl/Cct5/Samm50/Agap3/Hsp90ab1/Pot1b/Rbm22/Jak2/Hgs/Zfand2b/Hspa5/Lmna/Laptm5/Scarb2/Ran/Hsph1/Cct7/Sec13/Tnfrsf1a/Ipo5/Bag3/Flna/Lamp1/Srprb/Nup93/Cct2/Pkig/Gnptab/Pml/Hk1/Mavs/Chmp4b/Wrap53/Tspo/Spidr/Ing1/Lonp2/Vps…	80	3.32093	0.35404	0.0836928	0.187823
GO:1901987	regulation of cell cycle phase transition	75/1974	378/29008	3.49171e-17	9.38319e-15	5.82732e-15	Ube2c/Akt1/Fbxo7/Tgfb1/Tpra1/Ier3/Phb2/Cul3/Apc/Cdk4/Brca1/Ppp2r5c/Ddx39b/Zwint/Cdk1/Prmt2/Aurkb/Nsun2/Rnaseh2b/Rad21/Hsf1/Prkdc/Ercc3/Ik/Lmnb1/Anxa1/Ddb1/Cdca5/Anapc11/Ctdsp1/E2f1/Aurka/Fam83d/Ints3/Larp7/Plrg1/Anp32b/Rps6/Stil/Cdc7/Anapc7/Anapc5/Mad1l1/Xpc/Ercc2/Plk1/Rdx/Kank2/Zwilch/Fancd2/Ccnd3/Thoc5/Mad2l1bp/Pml/Cdk5rap2/Timeless/Bub1b/Rcc2/Ccnb1/Nop53/Foxo4/Cenpe/Eif4g1/Plpp2/Gas1/Mapk14/Us…	75	1.39983	0.375468	0.065039	0.582078
GO:0006457	protein folding	46/1974	163/29008	4.32305e-17	1.11121e-14	6.90105e-15	Dnajc5/Pfdn5/Cct3/Calr/Dnajb11/Sgta/Hspb1/Dnajb1/Trap1/Hsp90b1/Pofut2/Ahsa1/Hsp90aa1/Dnajc3/Cct5/Hsp90ab1/Pfdn6/Pfdn1/Hspa9/Ppic/P4hb/Prdx4/Hspa4l/Pdia4/Tor1b/Hspa5/Pdia3/Erp44/Bag1/Nudc/Ube4b/Dnajb6/Hsph1/Fkbp9/Cct7/Fkbp4/Dnaja2/Cryab/Ppib/Fkbp1a/Cct2/Mesd/Stub1/Ppig/Tcp1/Ppia	46	1.41617	0.444279	0.0708046	0.725896
GO:1901653	cellular response to peptide	66/1974	308/29008	4.9484e-17	1.21896e-14	7.57018e-15	Ngfr/Fer/Akt1/Akt2/Sh2b2/Apc/Cdk4/Ctnnb1/Nfe2l2/Myo1c/Fis1/Atp2b1/Psen1/Eif4ebp2/Grb10/Xbp1/Stat5b/Hnrnpk/Slc39a14/Hsf1/Prkdc/Rhoq/Jak2/Rela/Gpam/Eprs/Vim/Slc2a8/Src/Anxa5/Zbtb7b/Arhgef2/Uso1/Pxn/Cyfip1/Nucb2/Pak1/Ano1/Eif4ebp1/Leprotl1/Pkm/Csk/Gnai2/Ptprf/Ccnd3/Myo5a/Leprot/Wdtc1/H2az1/Gdf15/Adrm1/Timeless/Lrp1/Mars1/Pck2/Ripk2/Foxo4/Foxo1/Igf2/Ywhag/Cfl1/Rab31/Gsk3a/Slc27a4/Trp53/Rpl23	66	1.46917	0.496849	0.0734789	0.848162
GO:0044772	mitotic cell cycle phase transition	78/1974	406/29008	5.57604e-17	1.26557e-14	7.8597e-15	Ube2c/Akt1/Fbxo7/Tgfb1/Tpra1/Ier3/Phb2/Cul3/Apc/Cdk4/E2f4/Brca1/Ppp2r5c/Zwint/Cdk1/Prmt2/Aurkb/Mnat1/Camk2g/Rnaseh2b/Rad21/Prkdc/Ccny/Ercc3/Ik/Lmnb1/Anxa1/Ddb1/Cdca5/Anapc11/Ctdsp1/Acvr1/Kat14/E2f1/Ints3/Larp7/Plrg1/Cks1b/Anp32b/Rps6/Cdc7/Anapc7/Anapc5/Mad1l1/Xpc/Ercc2/Plk1/Cdk16/Eif4ebp1/Rdx/Kank2/Ccnb2/Zwilch/Ctdp1/Chmp2a/Ccnd3/Mad2l1bp/Pml/Chmp4b/Cdk5rap2/Bub1b/Rcc2/Ccnb1/Nop53/Foxo4/Cenpe/Eif…	78	2.98005	0.589046	0.137752	0.381823
GO:0140694	non-membrane-bounded organelle assembly	74/1974	373/29008	5.71101e-17	1.26557e-14	7.8597e-15	Kpnb1/Tubb5/Flii/Rpl10/Rps25/Kif11/Rps5/Mapk9/Dbnl/Prkar1a/Aurkb/Kat2a/Sqle/Plec/Prkdc/Racgap1/Smad4/Rps14/Sac3d1/Smc3/Csnk1d/Tubgcp2/Xrcc5/Csrp1/Gsn/Tpx2/Aurka/Src/Arhgef2/Stil/Mrto4/Cenpa/Fscn1/Rpl6/Plk1/Pqbp1/Msn/Flna/Haus7/Tnks/Cenpn/Lsm4/Ccnb2/Rpsa/Atxn2l/Pwp2/Chmp2a/Surf6/Nop2/Chmp4b/Cdk5rap2/Rps19/Smc1a/Nop53/Rps2/Cenpe/Cltc/Rps23/Ezr/Rpl38/Rpl23a/Rpl5/Cds2/Rpl11/Rpl3/Tnnt3/Actg1/Rps15/Cen…	74	3.46685	0.623414	0.130221	0.419244
GO:0140014	mitotic nuclear division	62/1974	278/29008	5.77985e-17	1.26557e-14	7.8597e-15	Tom1l2/Ube2c/Kpnb1/Tgfb1/Akap8l/Phb2/Cul3/Apc/Ppp2r1a/Ncaph2/Kif11/Zwint/Pttg1/Aurkb/Nipbl/Rad21/Racgap1/Ik/Cdca5/Lrp5/Smc3/Anapc11/Dctn2/Nuf2/Nusap1/Knstrn/Nsfl1c/Tpx2/Aurka/Smc2/Kif2c/Nudc/Ran/Anapc7/Anapc5/Mad1l1/Kif22/Plk1/Mki67/Flna/Tnks/Zwilch/Pebp1/Ctdp1/Chmp2a/Mad2l1bp/Tubg1/Chmp4b/Nfe2l1/Cdk5rap2/Bub1b/Smc1a/Ccnb1/Cenpe/Cltc/Champ1/Igf2/Kif18b/Nsmce2/Numa1/Ccdc61/Kifc1	62	2.41147	0.64305	0.0893994	2.21388
GO:0000070	mitotic sister chromatid segregation	45/1974	159/29008	8.39027e-17	1.77155e-14	1.1002e-14	Ube2c/Kpnb1/Akap8l/Cul3/Apc/Ppp2r1a/Ncaph2/Zwint/Pttg1/Aurkb/Nipbl/Rad21/Racgap1/Ik/Cdca5/Smc3/Anapc11/Dctn2/Nuf2/Nusap1/Knstrn/Smc2/Kif2c/Nudc/Ran/Anapc7/Anapc5/Mad1l1/Kif22/Plk1/Tnks/Zwilch/Chmp2a/Mad2l1bp/Tubg1/Chmp4b/Cdk5rap2/Bub1b/Smc1a/Ccnb1/Cenpe/Champ1/Kif18b/Nsmce2/Numa1	45	3.00604	0.66745	0.0876641	2.36423
GO:0032388	positive regulation of intracellular transport	49/1974	186/29008	9.06469e-17	1.84795e-14	1.14765e-14	Smo/Bcap31/Tgfb1/Prkd1/Akt2/Tek/Brca1/Myo1c/Fis1/Cdk1/Psen1/Xbp1/Dab2/Hsp90ab1/Rbm22/Jak2/Hras/Stom/Anp32b/Scp2/Khdrbs1/Ran/Tcaf2/Tnfrsf1a/Ipo5/Pak1/Bag3/Msn/Flna/Gas6/Pcm1/Rdx/Anxa2/Tmem30b/Oaz1/Tcaf1/Ldlrap1/Mavs/Cd81/Cep131/Oaz2/Arf1/Ezr/Mapk14/Gsk3a/Numa1/B3gat3/Ehd2/Wipf1	49	3.00604	0.66745	0.0876641	2.36423
GO:1901652	response to peptide	78/1974	412/29008	1.32292e-16	2.60704e-14	1.61907e-14	Ngfr/Fer/Serpinf1/Akt1/Eif2b5/Akt2/Eif2b2/Sh2b2/Apc/Cdk4/Ctnnb1/Nfe2l2/Myo1c/Adora2b/Fis1/Atp2b1/Psen1/Eif4ebp2/Grb10/Xbp1/Stat5b/Hnrnpk/Erbin/Slc39a14/Hsf1/Prkdc/Rhoq/Anxa1/Jak2/Rela/Capn1/Gpam/Eprs/Vim/Slc2a8/Src/Anxa5/Zbtb7b/Arhgef2/Mtor/Uso1/Pxn/Cyfip1/Nucb2/Pak1/Ano1/Eif4ebp1/Leprotl1/Pkm/Csk/Gnai2/Cdo1/Ptprf/Ccnd3/Myo5a/Leprot/Wdtc1/H2az1/Gdf15/Kat7/Adrm1/Timeless/Lrp1/Mars1/Pck2/Ripk2/Foxo…	78	3.61044	0.723563	0.148471	0.551596
GO:0000819	sister chromatid segregation	49/1974	188/29008	1.45195e-16	2.76901e-14	1.71966e-14	Ube2c/Kpnb1/Akap8l/Phb2/Cul3/Apc/Ctnnb1/Ppp2r1a/Ncaph2/Top2b/Zwint/Pttg1/Aurkb/Nipbl/Rad21/Racgap1/Ik/Cdca5/Smc3/Anapc11/Dctn2/Nuf2/Nusap1/Knstrn/Smc2/Kif2c/Nudc/Ran/Anapc7/Anapc5/Mad1l1/Kif22/Plk1/Tnks/Zwilch/Chmp2a/Mad2l1bp/Tubg1/Ddx11/Chmp4b/Cdk5rap2/Bub1b/Smc1a/Ccnb1/Cenpe/Champ1/Kif18b/Nsmce2/Numa1	49	1.25743	0.773309	0.152028	0.636435
GO:0034248	regulation of cellular amide metabolic process	82/1974	448/29008	1.70797e-16	3.15547e-14	1.95967e-14	Hnrnpd/Akt1/Eif2b5/Calr/Akt2/Trap1/Rps9/Cdk4/Rplp1/Rpl10/Nolc1/Nfe2l2/Rxra/Eif3d/Ddx39b/Hbs1l/Eif4ebp2/Rack1/Ascc2/Cnot8/Tmed10/Dnajc3/Pabpc1/Prkdc/Lrpprc/Uqcc2/Polr2d/Bin1/Rtn3/Rps6kb2/Rela/Pa2g4/Shmt2/Eif4a3/Eif5b/Igfbp5/Eif4e2/Eprs/Vim/Olfm1/Efna1/Rps3a1/Aco1/Khdrbs1/Rpl22/Mtor/Zcchc4/Rtn2/Cyfip1/Eif4ebp1/Casp3/Aars/Rpusd4/Ilf3/Pkm/Slc35a4/Eef2/Pdk3/Eif1/Abca7/Plxnb2/Pml/Lsm1/Ormdl3/Abcf1/Zfp5…	82	2.57549	0.819209	0.123282	3.64885
GO:0010639	negative regulation of organelle organization	72/1974	364/29008	1.77958e-16	3.18814e-14	1.97996e-14	Tom1l2/Akt1/Flii/Tmem39a/Mcm2/Ier3/Ercc1/Apc/Mid1ip1/Pfn1/Zwint/Rad50/Pttg1/Aurkb/Kat2a/Mnat1/Tbc1d7/Prelid1/Rad21/Pot1b/Ik/Smad4/Tnks2/Capn1/Add3/Bok/Gsn/Tpx2/Src/Arhgef2/Lmna/Capzb/Stmn1/Wasf2/Add1/Slc35f6/Triap1/Mad1l1/Fkbp4/Tjp1/Nupr1/Plk1/Tnks/Rdx/Kank2/Cgnl1/Zwilch/Map4/Gas2l1/Mad2l1bp/Dbn1/Vat1/Oma1/Pml/Chmp4b/Cdk5rap2/Slx4/Bub1b/Ghitm/Mul1/Ccnb1/Tspo/Shroom2/Cenpe/Yap1/Cfl1/Capg/Trp53/Gpx…	72	2.44457	0.83497	0.164866	0.772041
GO:2001242	regulation of intrinsic apoptotic signaling pathway	47/1974	176/29008	2.14921e-16	3.7371e-14	2.32088e-14	Mapk7/Akt1/Bcap31/Map2k1/Hspb1/Trap1/Nfe2l2/Serinc3/Fis1/Ubb/Rack1/Xbp1/Slc9a3r1/Hnrnpk/Vdac2/Grina/Snai2/Tmbim6/Ralbp1/Syvn1/P4hb/Bok/Creb3l1/Src/Park7/Triap1/Hsph1/Nupr1/Nono/Mif/Armc10/Wfs1/Snai1/Ackr3/S100a9/Spop/Fbh1/Eno1b/Usp47/Rpl11/Trp53/Rpl26/Rps7/Gpx1/Ppia/Selenos/Noc2l	47	1.56346	0.875847	0.1883	2.55396
GO:0045862	positive regulation of proteolysis	70/1974	351/29008	2.99877e-16	5.06535e-14	3.14578e-14	Ngfr/Akt1/Bcap31/Snx9/Rad23a/Fam162a/Sgta/Fgfr4/Ctsd/Aph1a/Gabarap/Fis1/Psen1/Sumo3/Fbxw11/Mapk9/Rack1/Tnip1/Rnf185/Xbp1/Sumo2/Prelid1/Pdcd6/Dab2/Myh9/Hsf1/Mtch1/Jak2/Csnk1d/Ppm1f/Bok/Gsn/Aurka/Src/Efna1/Gba/Anp32b/Vcp/Laptm5/Tnfrsf1b/Rnf19b/Dvl1/Ruvbl1/Ret/Nupr1/Rnf40/Plk1/Ist1/Fbxw8/Prr7/Arl6ip5/Gramd4/Pml/Socs5/Dap/Stub1/Ripk2/Mul1/Nop53/F2r/Ubqln2/S100a9/Cfl1/Gsk3a/Eno1b/Rnf14/Hspbp1/Aurkaip1…	70	3.18207	0.886466	0.14393	4.6181
GO:2001234	negative regulation of apoptotic signaling pathway	56/1974	242/29008	3.29017e-16	5.40319e-14	3.35559e-14	Mapk7/Akt1/Ier3/Map2k1/Hspb1/Trap1/Ctnnb1/Nfe2l2/Brca1/Aatf/Psen1/Xbp1/Prelid1/Vdac2/Dab2/Grina/Snai2/Tmbim6/Syvn1/Rela/Bok/Acvr1/Creb3l1/Src/Lmna/Cth/Map3k7/Park7/Slc35f6/Triap1/Hsph1/Maz/Cttn/Igbp1/Nono/Cx3cl1/Gnai2/Qars/Mif/Ctnna1/Armc10/Wfs1/Ghitm/Snai1/Ackr3/Lgals3/Gas1/Yap1/Hmgb2/Eno1b/Usp47/Gpx1/Ppia/Selenos/Psme3/Noc2l	56	2.94298	0.918773	0.204057	3.0653
GO:0006091	generation of precursor metabolites and energy	79/1974	428/29008	3.75406e-16	5.99838e-14	3.72523e-14	Sdhd/Akt1/Idh3g/Atp5d/Ier3/Akt2/Phb2/Ppp1cc/Dlst/Cs/Trap1/Sdhb/Pgam1/Git1/Slc25a22/Mdh2/Cdk1/Psen1/Mtfr2/Ddit4/Ndufs7/Grb10/Ogdh/Galk1/Prelid1/Sdha/Dgat1/Plec/Uqcc2/Cox7a2l/Atp5b/Shmt2/Taldo1/Gaa/Idh1/Ndufa8/Cat/Gnas/Mtfr1/Gba/Adh5/Aco1/Vcp/Gale/Pgd/Park7/H6pd/Mtor/Aldoa/Nupr1/Pdha1/Pgls/Pkm/Atp7a/Phka1/Atp5h/Myo5a/Gpi1/Hk1/Cavin3/Ndufv1/Mybbp1a/Ccnb1/Nop53/Cox6a1/Uqcrq/Mtfr1l/Stbd1/Igf2/Atp5k/Gn…	79	2.72091	0.92132	0.206359	1.08773
GO:1901990	regulation of mitotic cell cycle phase transition	62/1974	293/29008	8.22611e-16	1.27981e-13	7.94811e-14	Ube2c/Akt1/Fbxo7/Tgfb1/Tpra1/Ier3/Phb2/Cul3/Apc/Cdk4/Brca1/Ppp2r5c/Zwint/Cdk1/Prmt2/Aurkb/Rnaseh2b/Rad21/Prkdc/Ercc3/Ik/Lmnb1/Anxa1/Ddb1/Cdca5/Anapc11/Ctdsp1/E2f1/Ints3/Larp7/Plrg1/Anp32b/Cdc7/Anapc7/Anapc5/Mad1l1/Xpc/Ercc2/Plk1/Rdx/Kank2/Zwilch/Ccnd3/Mad2l1bp/Pml/Cdk5rap2/Bub1b/Rcc2/Ccnb1/Nop53/Foxo4/Cenpe/Eif4g1/Usp47/Trp53/Nsmce2/Rpl26/Rpl17/Zfyve19/Ccnd1/Ctdsp2/Psme3	62	4.94061	0.940118	0.209125	1.20384
GO:0016570	histone modification	82/1974	461/29008	9.42952e-16	1.42942e-13	8.87724e-14	Smarcb1/Uhrf1/Supt6/Tgfb1/Akap8l/Prkd1/Ruvbl2/Ctnnb1/Hdac5/Myod1/Cdk9/Brca1/Prmt2/Xbp1/Ncoa1/Sap30bp/Aurkb/Kat2a/Mta1/Bap1/Nipbl/Snai2/Kansl2/Epc1/Nelfe/Smad4/Cxxc1/Ddb1/Jak2/Rps6ka4/Slk/Tbl1x/Ppm1f/Ntmt1/Wdr5/Kat14/Mrgbp/Zbtb7b/Lmna/Map3k7/Pax7/Taf12/Park7/Mthfr/Ruvbl1/Rnf40/Taf1/Hcfc1/Morf4l2/Kat6a/Carm1/Smarca4/Kdm4a/Pcgf3/Mbd3/Pim3/Ehmt1/Pml/Ctbp1/Arid5a/Phf2/Atg5/Phb/Kat7/Suv39h1/Baz2a/Phc1/…	82	1.44071	0.948069	0.203498	1.26436
GO:0007015	actin filament organization	81/1974	453/29008	1.04034e-15	1.53763e-13	9.54924e-14	Fer/Rhoc/Snx9/Flii/Cul3/Mprip/Nf2/Wnt11/Pls3/Myo1c/Pfn1/Hsp90b1/Dbnl/Rasa1/Iqgap2/Emp2/Plec/Itgb5/Mlst8/Bin1/Dpysl3/Capn1/Add3/Ppm1f/Gsn/Src/Arhgef2/Tpm2/Capzb/Stmn1/Wasf2/Mtor/Add1/Pxn/Fscn1/Arpc1b/Zyx/Vasp/Cyfip1/Tjp1/Pak1/Cttn/Flna/Cx3cl1/Cotl1/Rdx/Kank2/Myo1e/Cgnl1/Brk1/Gas2l1/Myo5a/Dbn1/Myo1d/Micall2/Ctnna1/Mical2/Rgs4/Pakap/Cdc42ep4/Kirrel/S100a10/Zbed3/Id1/Shroom2/Marcksl1/Arf1/Cdc42ep1/Ez…	81	3.65336	0.948671	0.219217	3.61548
GO:0022618	ribonucleoprotein complex assembly	45/1974	171/29008	1.68912e-15	2.43563e-13	1.51262e-13	Crnkl1/Snrpd1/Snrnp200/Ruvbl2/Prpf31/Rpl10/Rps25/Rps5/Eif3d/Ddx39b/Prpf8/Hsp90aa1/Prkdc/Hsp90ab1/Snrpc/Polr2d/Rps14/Xrcc5/Snrpb/Mrto4/Rpl6/Ruvbl1/Lsm4/Rpsa/Pwp2/Nop2/Prpf18/Ckap5/Snrpd2/Rps19/Ago1/Nop53/Setx/Rps2/Usp39/Rpl38/Rpl23a/Rpl5/Eif4b/Rpl11/Rpl3/Rps15/Rplp0/Rps28/Rpl13a	45	1.15088	0.949866	0.205653	3.64364
GO:1903050	regulation of proteolysis involved in cellular protein catabolic process	51/1974	214/29008	1.91716e-15	2.69862e-13	1.67595e-13	Akt1/Bcap31/Rad23a/Sgta/Gabarap/Gipc1/Ubb/Psen1/Sumo3/Mapk9/Rack1/Rnf185/Xbp1/Sumo2/Dab2/Eif3h/Hsp90ab1/Csnk1d/Psmd14/Aurka/Efna1/Gba/Alad/Rad23b/Vcp/Laptm5/Pithd1/Rnf19b/Park7/Dvl1/Nupr1/Rnf40/Plk1/Gabarapl2/Fbxw8/Pml/Socs5/Nfe2l1/Stub1/Nop53/Ubqln2/Gsk3a/Rpl5/Rpl11/Rnf14/Rps7/Hspbp1/Gpx1/Ddrgk1/Rpl23/Psme3	51	4.09458	0.950537	0.193258	3.65973
GO:0051656	establishment of organelle localization	76/1974	415/29008	2.12807e-15	2.92584e-13	1.81706e-13	Fer/Kpnb1/Ykt6/Cul3/Gab2/Map2k1/Ctnnb1/Chp1/Myo1c/Adora2b/Atp6ap1/Ubb/Ltv1/Psen1/Fbxw11/Slc9a3r1/Aurkb/Ntn1/Trip11/Tmed10/Pdcd6/Ap3b1/Spry2/Myh9/Snx4/Cdca5/Gbf1/Dctn2/Mark1/Nuf2/Nusap1/Tmem230/Ttl/Nsfl1c/Fam83d/Arhgef2/Kif2c/Pef1/Nudc/Cenpa/Ran/Mad1l1/Exoc4/Kif22/Il4ra/Plk1/Lamp1/Pcm1/Dctn1/Myo1e/Map4/Chmp2a/Myo5a/Myo1d/Arhgap21/Sun1/Fam91a1/Chmp4b/Cdk5rap2/Ccnb1/Zbed3/Sun2/Shroom2/Cenpe/Champ1/A…	76	1.65679	0.964848	0.20005	4.06693
GO:0043254	regulation of protein-containing complex assembly	80/1974	451/29008	2.48384e-15	3.33738e-13	2.07264e-13	Fer/Rhoc/Snx9/Tgfb1/Flii/Apc/Napa/Fblim1/Git1/Myo1c/Pfn1/Septin8/Ncln/Mapk9/Rack1/Dbnl/Hsp90aa1/Rasa1/Iqgap2/Vdac2/Hsf1/Mlst8/Bin1/Capn1/Add3/Gsn/Traf2/Dut/Src/Gba/Arhgef2/Map3k7/Vcp/Capzb/Stmn1/Wasf2/Park7/Mtor/Cptp/Add1/Tfip11/Fscn1/Arpc1b/Fkbp4/Vasp/Cyfip1/Pak1/Cttn/Msn/Hcfc1/Eif4ebp1/Cotl1/Dctn1/Rdx/Cryab/Brk1/Dbn1/Epn1/Smad6/Pmepa1/Cdk5rap2/Ncam1/Stub1/Ckap5/Nop53/Cdc42ep4/Kirrel/Spidr/Hjurp…	80	2.68483	0.967783	0.19322	4.1706
GO:0034470	ncRNA processing	69/1974	362/29008	5.32873e-15	7.00076e-13	4.34774e-13	Nhp2/Ddx18/Rtcb/Utp20/Osgep/Dus3l/Rps25/Pes1/Nsun2/Rtraf/Elp3/Utp23/Pop1/Trmu/Prkdc/Aars2/Rps14/Rcl1/Hsd17b10/Pa2g4/Rpl14/Ints3/Larp7/Rps6/Mrto4/Ints11/Zcchc4/Bms1/Wbp11/Ercc2/Thumpd1/Ints10/Aars/Rpusd4/Pwp2/Fam207a/Ints14/Trmt5/Rrp12/Ddx1/Srrt/Rpl10a/Nop2/Suv39h1/Rps19/Ago1/Nop53/Wdr74/Rpl7/Fbl/Rps8/Rpp38/Ddx10/Rpl5/Rpl11/Rpl26/Rrp1/Nol10/Rps7/Rps17/Rpl7a/Rpl35/Rpl27/Rps15/Utp14a/Wdr6/Rps28/Utp3…	69	9.41892	0.975812	0.219738	7.76997
GO:0006888	endoplasmic reticulum to Golgi vesicle-mediated transport	36/1974	117/29008	5.64524e-15	7.25536e-13	4.50585e-13	Sec24b/Bcap31/Trappc6a/Ykt6/Kdelr1/Cul3/Ergic3/Sec23a/Mia2/Trip11/Tmed10/Lman2/Pdcd6/Tfg/Copa/Sec23b/Vcp/Pef1/Trappc3/Nrbp1/Uso1/Sec13/Yif1b/Tmed3/Copb2/Creb3l2/Sec24c/Lman1/Arf1/Trappc1/Gas1/Vapb/Cope/Mia3/Sec22c/Kdelr2	36	2.94341	0.977683	0.211522	7.93121
GO:1902903	regulation of supramolecular fiber organization	72/1974	388/29008	5.77292e-15	7.2616e-13	4.50973e-13	Fer/Pfdn5/Rhoc/Snx9/Flii/Apc/Mid1ip1/Nf2/Git1/Wnt11/Myo1c/Pfn1/Psen1/Aebp1/Dbnl/Rasa1/Iqgap2/Mlst8/Pfdn6/Pfdn1/Bin1/Smad4/Capn1/Add3/Ppm1f/Gsn/Tpx2/Arhgef2/Capzb/Hspg2/Stmn1/Wasf2/Mtor/Add1/Emilin1/Pxn/Arpc1b/Fkbp4/Vasp/Cyfip1/Tjp1/Pak1/Cttn/Flna/Cx3cl1/Cotl1/Dctn1/Rdx/Cryab/Kank2/Cgnl1/Brk1/Gas2l1/Dbn1/Colgalt1/Rgs4/Cdk5rap2/Ckap5/Cdc42ep4/Kirrel/S100a10/Id1/Shroom2/Arf1/Cdc42ep1/Cfl1/Capg/Arhga…	72	1.21097	0.981878	0.210155	4.85189
GO:0007059	chromosome segregation	66/1974	338/29008	6.19758e-15	7.63335e-13	4.7406e-13	Ube2c/Kpnb1/Akap8l/Top3a/Ciao1/Phb2/Cul3/Apc/Ctnnb1/Ppp2r1a/Ncaph2/Ube2i/Brca1/Top2b/Zwint/Pttg1/Aurkb/Nipbl/Rad21/Racgap1/Ik/Cdca5/Smc3/Anapc11/Dctn2/Nuf2/Ntmt1/Nusap1/Knstrn/Ttl/Fam83d/Pmf1/Smc2/Kif2c/Nudc/Ran/Anapc7/Anapc5/Mad1l1/Ercc2/Kif22/Plk1/Mki67/Tnks/Cenpn/Zwilch/Chmp2a/Fancd2/Brip1/Mad2l1bp/Tubg1/Ddx11/Sun1/Chmp4b/Cdk5rap2/Slx4/Bub1b/Rcc2/Smc1a/Ccnb1/Hjurp/Cenpe/Champ1/Kif18b/Nsmce2/Nu…	66	1.45241	0.982284	0.250307	1.7201
GO:0051098	regulation of binding	72/1974	397/29008	1.94578e-14	2.34765e-12	1.45798e-12	Akt1/Smo/Tgfb1/Gtf2f1/Ctnnb1/Hipk1/Hdac5/Myod1/Cdk9/Ppp2cb/Edf1/Ctsz/Eif3d/Mrln/Psen1/Rack1/Aurkb/Hnrnpk/Dab2/Derl1/Hsf1/Tmbim6/Sympk/Hsp90ab1/Sting1/Smad4/Jak2/Rfng/Eif4a3/E2f1/Aurka/Src/Larp7/Pax7/Stmn1/Park7/Ski/Dvl1/Lrpap1/Add1/Tfip11/Ran/Lfng/Ephb6/Plxnd1/Ercc2/Plk1/Tnks/Amfr/Aplp2/Carm1/Smarca4/Anxa2/Ptprf/Ldlrap1/Stub1/Lrp1/Ripk2/S100a10/Id1/Hjurp/Ifit2/Eif4g1/Pygo2/Jun/Tle5/Hmgb2/Ilrun/Fb…	72	1.96228	0.983454	0.21437	8.52788
GO:0007051	spindle organization	45/1974	183/29008	2.52028e-14	2.97998e-12	1.85068e-12	Kpnb1/Tubb5/Ppp2r1a/Kif11/Aurkb/Myh9/Racgap1/Poc1a/Ralbp1/Sac3d1/Smc3/Csnk1d/Dctn2/Tubgcp2/Nuf2/Ntmt1/Knstrn/Tpx2/Aurka/Rae1/Vcp/Stil/Stmn1/Nudc/Plk1/Flna/Haus7/Tnks/Dctn1/Ccnb2/Map4/Chmp2a/Tubg1/Chmp4b/Ptpa/Ckap5/Smc1a/Ccnb1/Cenpe/Cltc/Ezr/Cenpj/Numa1/Ccdc61/Kifc1	45	4.06175	0.989837	0.263565	1.95478
GO:0006986	response to unfolded protein	35/1974	116/29008	2.60167e-14	3.01589e-12	1.87299e-12	Hspb1/Atf6b/Nfe2l2/Xbp1/Pdia6/Ern1/Hsp90aa1/Dnajc3/Derl1/Hsf1/Tmbim6/Ube2j2/Hspa9/Syvn1/Hspa4l/Bok/Atf6/Hspa5/Creb3l1/Chac1/Erp44/Hsph1/Bag3/Amfr/Stt3b/Abca7/Creb3l2/Wfs1/Stub1/Hspb8/Atf4/Vapb/Ddrgk1/Ccnd1/Selenos	35	1.83702	0.996189	0.266136	11.4004
GO:0045732	positive regulation of protein catabolic process	50/1974	221/29008	3.24409e-14	3.68828e-12	2.29056e-12	Akt1/Bcap31/Snx9/Ier3/Rad23a/Sgta/Apc/Gabarap/Psen1/Sumo3/Mapk9/Rack1/Rnf185/Xbp1/Sumo2/Hsp90aa1/Dab2/Ndfip1/Ddb1/Csnk1d/Aurka/Gba/Vcp/Laptm5/Tnfrsf1b/Rnf19b/Dvl1/Nupr1/Rnf40/Plk1/Msn/Rdx/Snx1/Fbxw8/Oaz1/Socs5/Cd81/Mylip/Stub1/Lrp1/Oaz2/Nop53/Foxo1/Ubqln2/Ezr/Gsk3a/Rnf14/Hspbp1/Ddrgk1/Rab7	50	2.627	0.996889	0.302876	2.45275
GO:0006914	autophagy	76/1974	437/29008	3.63091e-14	3.97517e-12	2.46874e-12	Poldip2/Gramd1a/Akt1/Fbxo7/Prkd1/Tmem39a/Phb2/Ulk2/Map2k1/Ctsd/Nprl2/Sqstm1/Nbr1/Mtmr4/Gabarap/Fis1/Atp6v0a1/Psen1/Vdac1/Rnf185/Xbp1/Sptlc2/Vti1b/Tmbim6/Sting1/Npc1/Rab1b/Bok/Atf6/Nsfl1c/Gba/Map3k7/Dcaf12/Vcp/Tmem59/Stx12/Park7/Mtor/Cptp/Vps33a/Nupr1/Bag3/Cttn/Gabarapl2/Kdm4a/Pik3c3/Myo5a/Atg101/Ormdl3/Atg5/Chmp4b/Dap/Stub1/Ambra1/Tex264/Ripk2/Mul1/Hspb8/Tspo/Wdr41/Foxo1/Wdr81/Eif4g1/Cltc/Stbd1/T…	76	2.0123	0.99721	0.278741	7.03413
GO:0061919	process utilizing autophagic mechanism	76/1974	437/29008	3.63091e-14	3.97517e-12	2.46874e-12	Poldip2/Gramd1a/Akt1/Fbxo7/Prkd1/Tmem39a/Phb2/Ulk2/Map2k1/Ctsd/Nprl2/Sqstm1/Nbr1/Mtmr4/Gabarap/Fis1/Atp6v0a1/Psen1/Vdac1/Rnf185/Xbp1/Sptlc2/Vti1b/Tmbim6/Sting1/Npc1/Rab1b/Bok/Atf6/Nsfl1c/Gba/Map3k7/Dcaf12/Vcp/Tmem59/Stx12/Park7/Mtor/Cptp/Vps33a/Nupr1/Bag3/Cttn/Gabarapl2/Kdm4a/Pik3c3/Myo5a/Atg101/Ormdl3/Atg5/Chmp4b/Dap/Stub1/Ambra1/Tex264/Ripk2/Mul1/Hspb8/Tspo/Wdr41/Foxo1/Wdr81/Eif4g1/Cltc/Stbd1/T…	76	6.53996	0.997717	0.273941	7.26525
GO:0035966	response to topologically incorrect protein	38/1974	138/29008	5.40006e-14	5.80458e-12	3.60487e-12	Cul3/Hspb1/Atf6b/Nfe2l2/Rnf185/Xbp1/Pdia6/Ern1/Hsp90aa1/Dnajc3/Derl1/Hsf1/Tmbim6/Ube2j2/Hspa9/Syvn1/Hspa4l/Bok/Atf6/Hspa5/Creb3l1/Chac1/Erp44/Vcp/Hsph1/Bag3/Amfr/Stt3b/Abca7/Creb3l2/Wfs1/Stub1/Hspb8/Atf4/Vapb/Ddrgk1/Ccnd1/Selenos	38	2.43593	0.997796	0.275284	12.4488
GO:0034599	cellular response to oxidative stress	56/1974	271/29008	5.8644e-14	6.19113e-12	3.84493e-12	Ngfr/Fer/Mapk7/Akr1b3/Akt1/Fbxo7/Prkd1/Psap/Hspb1/Trap1/Ctnnb1/Etv5/Nfe2l2/Rwdd1/Mapk9/Rack1/Xbp1/Oxr1/Hsf1/Agap3/Ralbp1/Anxa1/Jak2/Rela/Capn1/Prdx5/P4hb/Pde8a/Lancl1/Src/Park7/Hsph1/Nono/Srxn1/Atp7a/Fancd2/Arl6ip5/Melk/Sigmar1/Pnpla8/Pml/Nfe2l1/Gfer/Lonp1/Atf4/Setx/Foxo1/Selenon/Jun/Rhob/Cfl1/Trp53/Mapk3/Gpx1/Ppia/Selenos	56	1.23673	0.998239	0.271737	12.8746
GO:1903320	regulation of protein modification by small protein conjugation or removal	53/1974	248/29008	6.61336e-14	6.85933e-12	4.25991e-12	Akt1/Cul3/Ctnnb1/Zmiz1/Cdk9/Chp1/Ube2i/Sash1/Sqstm1/Brca1/Gabarap/Ubb/Psen1/Hmg20b/Mapk9/Tnip1/Mta1/Hsp90aa1/Tbc1d7/Pdcd6/Spry2/Derl1/Hsp90ab1/Ndfip1/Rela/Hspa5/Vcp/Laptm5/Pef1/Park7/Mtor/Rnf40/Plk1/Sprtn/Prr7/Atg5/Ube2l3/Wfs1/Stub1/Ripk2/Mul1/Nop53/Tspo/Rps2/Sae1/Gsk3a/Rpl5/Rpl11/Rps7/Hspbp1/Rpl23/Ppia/Rpl37rt	53	8.38139	0.998476	0.317196	2.75176
GO:0071375	cellular response to peptide hormone stimulus	55/1974	264/29008	6.87757e-14	7.01037e-12	4.35371e-12	Fer/Akt1/Akt2/Sh2b2/Apc/Cdk4/Ctnnb1/Nfe2l2/Myo1c/Atp2b1/Eif4ebp2/Grb10/Xbp1/Stat5b/Hnrnpk/Slc39a14/Hsf1/Prkdc/Rhoq/Jak2/Rela/Gpam/Eprs/Slc2a8/Src/Anxa5/Zbtb7b/Uso1/Pxn/Cyfip1/Nucb2/Pak1/Eif4ebp1/Leprotl1/Pkm/Csk/Gnai2/Ptprf/Ccnd3/Myo5a/Leprot/Wdtc1/H2az1/Gdf15/Adrm1/Mars1/Pck2/Foxo4/Foxo1/Igf2/Ywhag/Cfl1/Rab31/Gsk3a/Slc27a4	55	1.90428	0.999066	0.294483	8.28784
GO:1902850	microtubule cytoskeleton organization involved in mitosis	39/1974	146/29008	7.45484e-14	7.44214e-12	4.62185e-12	Kpnb1/Kif11/Fbxw11/Aurkb/Spry2/Racgap1/Poc1a/Ralbp1/Smc3/Dctn2/Nuf2/Nusap1/Nsfl1c/Tpx2/Aurka/Rae1/Arhgef2/Vcp/Stil/Stmn1/Nudc/Cenpa/Plk1/Flna/Dctn1/Map4/Chmp2a/Tubg1/Chmp4b/Cdk5rap2/Ptpa/Ckap5/Smc1a/Ccnb1/Cenpe/Cltc/Numa1/Ccdc61/Kifc1	39	1.56871	0.999137	0.324262	2.98942
GO:0061136	regulation of proteasomal protein catabolic process	44/1974	181/29008	7.55291e-14	7.44214e-12	4.62185e-12	Akt1/Bcap31/Rad23a/Sgta/Gabarap/Gipc1/Ubb/Psen1/Mapk9/Rack1/Rnf185/Xbp1/Sumo2/Dab2/Eif3h/Hsp90ab1/Csnk1d/Psmd14/Aurka/Gba/Alad/Rad23b/Vcp/Pithd1/Rnf19b/Park7/Dvl1/Nupr1/Rnf40/Plk1/Gabarapl2/Fbxw8/Socs5/Nfe2l1/Stub1/Nop53/Ubqln2/Gsk3a/Rpl11/Rnf14/Hspbp1/Gpx1/Ddrgk1/Psme3	44	1.21919	0.999313	0.293082	14.6397
GO:0098813	nuclear chromosome segregation	56/1974	273/29008	8.11933e-14	7.86909e-12	4.88701e-12	Ube2c/Kpnb1/Akap8l/Phb2/Cul3/Apc/Ctnnb1/Ppp2r1a/Ncaph2/Top2b/Zwint/Pttg1/Aurkb/Nipbl/Rad21/Racgap1/Ik/Cdca5/Smc3/Anapc11/Dctn2/Nuf2/Nusap1/Knstrn/Ttl/Fam83d/Smc2/Kif2c/Nudc/Ran/Anapc7/Anapc5/Mad1l1/Kif22/Plk1/Tnks/Zwilch/Chmp2a/Fancd2/Brip1/Mad2l1bp/Tubg1/Ddx11/Sun1/Chmp4b/Cdk5rap2/Slx4/Bub1b/Rcc2/Smc1a/Ccnb1/Cenpe/Champ1/Kif18b/Nsmce2/Numa1	56	2.86386	0.999543	0.295014	15.3914
GO:1904951	positive regulation of establishment of protein localization	63/1974	333/29008	1.156e-13	1.10231e-11	6.84574e-12	Cct3/Smo/Bcap31/Tgfb1/Prkd1/Akt2/Tek/Chp1/Tsg101/Brca1/Myo1c/Fis1/Cdk1/Psen1/Rack1/Xbp1/Tmed10/Glud1/Cct5/Bsg/Hsp90ab1/Rbm22/Osbp/Jak2/Hras/Stom/Src/Anp32b/Nadk/Ran/Tcaf2/Cct7/Tnfrsf1a/Ipo5/Pak1/Bag3/Ano1/Sytl4/Flna/Gas6/Vegfc/Pcm1/Cct2/Tmem30b/Oaz1/Tcaf1/Mavs/Cd81/Cep131/Lrp1/Oaz2/Wrap53/Golph3l/Arf1/Ezr/Mapk14/Gsk3a/C1qtnf3/Cenpj/Tcp1/B3gat3/Ppia/Wipf1	63	4.15541	0.999646	0.292117	15.8595
GO:0048285	organelle fission	81/1974	495/29008	1.60638e-13	1.50745e-11	9.36184e-12	Tom1l2/Ube2c/Kpnb1/Tgfb1/Akap8l/Calr/Phb2/Cul3/Apc/Ppp2r1a/Ncaph2/Rala/Kif11/Top2b/Fis1/Ubb/Zwint/Mtfr2/Pttg1/Aurkb/Ap3b1/Nipbl/Rad21/Hsf1/Racgap1/Ralbp1/Ik/Cdca5/Lrp5/Smc3/Anapc11/Dctn2/Nuf2/Nusap1/Knstrn/Nsfl1c/Tpx2/Aurka/Mtfr1/Smc2/Kif2c/Nudc/Ran/Anapc7/Anapc5/Mad1l1/Kif22/Plk1/Mki67/Flna/Tnks/Ccnb2/Zwilch/Pebp1/Ctdp1/Chmp2a/Fancd2/Brip1/Mad2l1bp/Tubg1/Sun1/Zscan21/Chmp4b/Nfe2l1/Cdk5rap2/Slx4/…	81	1.51452	0.999668	0.317144	9.45676
GO:1903364	positive regulation of cellular protein catabolic process	38/1974	143/29008	1.8558e-13	1.7143e-11	1.06465e-11	Akt1/Bcap31/Rad23a/Sgta/Gabarap/Psen1/Sumo3/Mapk9/Rack1/Rnf185/Xbp1/Sumo2/Hsp90aa1/Dab2/Csnk1d/Aurka/Gba/Vcp/Laptm5/Rnf19b/Dvl1/Nupr1/Rnf40/Plk1/Msn/Rdx/Fbxw8/Socs5/Cd81/Stub1/Lrp1/Nop53/Ubqln2/Ezr/Gsk3a/Rnf14/Hspbp1/Ddrgk1	38	1.19283	0.999683	0.285157	16.0616
GO:0010256	endomembrane system organization	80/1974	488/29008	2.05614e-13	1.87014e-11	1.16143e-11	Akt1/Snx9/Akap8l/Prkd1/Akt2/Psap/Map2k1/Sgta/Emc10/Mymk/Surf4/Gorasp2/Ubl4a/Sqstm1/Pacsin2/Anxa6/Ctdnep1/Rab5c/Plscr3/Cdk1/Srgn/Slc9a3r1/Vti1b/Mta1/Trip11/Golga5/Tmed10/Lman2/Ap3b1/Myh9/Plec/Bin1/Osbp/Rtn3/Csnk1d/Gbf1/Esyt1/Get4/Ptprn/Serpine2/Tor1b/Gsn/Nsfl1c/Stx16/Lmna/Stx12/Uso1/Tmem43/Dmpk/Arl6ip1/Plk1/Sytl4/Emc8/Dctn1/Snx19/Polr2m/Tmed3/Fbxw8/Nup93/Pik3c3/Mtss2/Chmp2a/Myo5a/Abca7/Arhgap21/Su…	80	2.77348	0.999793	0.360032	3.58241
GO:0016032	viral process	64/1974	346/29008	2.16473e-13	1.93907e-11	1.20424e-11	Trim25/Smarcb1/Tmem39a/Rad23a/Ptbp1/Tsg101/Ube2i/Eif3d/Top2b/Pfn1/Kpna2/Vta1/Rad50/Trim11/Ctsl/Ctsb/Trim35/Bsg/Igf2r/Chd1/Hsp90ab1/Npc1/Ddb1/P4hb/Gsn/Stom/Larp7/Vcp/Cul1/Eif3f/Hcfc1/Gas6/Ist1/Ilf3/Smarca4/Ppib/Ltf/Pdcd6ip/Eif3l/Ctdp1/Chmp2a/Eea1/Pml/Mavs/Atg5/Chmp4b/Mvb12b/Phb/Stau1/Cxcr4/Bst2/Tpcn2/Hexim1/Pcbp1/Jun/Vapb/Eif3b/Cfl1/Pcbp2/Trp53/Ifitm2/Lgals1/Ppia/Rab7	64	2.20737	0.999868	0.360304	3.77089
GO:0033157	regulation of intracellular protein transport	49/1974	224/29008	2.2823e-13	2.01387e-11	1.25069e-11	Smo/Bcap31/Tgfb1/Prkd1/Akt2/Tek/Chp1/Nolc1/Gdi1/Brca1/Myo1c/Septin8/Akap1/Fis1/Cdk1/Psen1/Xbp1/Hsp90ab1/Rbm22/Jak2/Hras/Stom/Ube2j1/Anp32b/Park7/Ran/Tcaf2/Tnfrsf1a/Ipo5/Pak1/Bag3/Flna/Gas6/Pcm1/Tmem30b/Oaz1/Pkig/Tcaf1/Mavs/Cd81/Cep131/Os9/Oaz2/Ubac2/Mapk14/Gsk3a/Agtr2/B3gat3/Wipf1	49	2.08824	0.99994	0.370688	4.09755
GO:0090316	positive regulation of intracellular protein transport	38/1974	144/29008	2.35731e-13	2.04948e-11	1.2728e-11	Smo/Bcap31/Tgfb1/Prkd1/Akt2/Tek/Brca1/Myo1c/Fis1/Cdk1/Psen1/Xbp1/Hsp90ab1/Rbm22/Jak2/Hras/Stom/Anp32b/Ran/Tcaf2/Tnfrsf1a/Ipo5/Pak1/Bag3/Flna/Gas6/Pcm1/Tmem30b/Oaz1/Tcaf1/Mavs/Cd81/Cep131/Oaz2/Mapk14/Gsk3a/B3gat3/Wipf1	38	3.07317	0.999954	0.364602	4.20121
GO:0045931	positive regulation of mitotic cell cycle	35/1974	125/29008	3.07916e-13	2.63826e-11	1.63846e-11	Poldip2/Ube2c/Akt1/Tgfb1/Phb2/Cul3/Cdk4/Cdk1/Stat5b/Hsf1/Lmnb1/Anxa1/Cdca5/Anapc11/Ttl/Larp7/Plrg1/Anp32b/Cdc7/Anapc7/Anapc5/Mad1l1/Asns/Eif4ebp1/Rdx/Ccnd3/Mad2l1bp/Rcc2/Ccnb1/Usp22/Cenpe/Eif4g1/Nsmce2/Rpl17/Ccnd1	35	3.36341	0.999955	0.365657	11.6778
GO:0043434	response to peptide hormone	64/1974	351/29008	4.25581e-13	3.59433e-11	2.23222e-11	Fer/Akt1/Eif2b5/Akt2/Eif2b2/Sh2b2/Apc/Cdk4/Ctnnb1/Nfe2l2/Myo1c/Adora2b/Atp2b1/Eif4ebp2/Grb10/Xbp1/Stat5b/Hnrnpk/Slc39a14/Hsf1/Prkdc/Rhoq/Anxa1/Jak2/Rela/Capn1/Gpam/Eprs/Slc2a8/Src/Anxa5/Zbtb7b/Mtor/Uso1/Pxn/Cyfip1/Nucb2/Pak1/Eif4ebp1/Leprotl1/Pkm/Csk/Gnai2/Cdo1/Ptprf/Ccnd3/Myo5a/Leprot/Wdtc1/H2az1/Gdf15/Adrm1/Mars1/Pck2/Foxo4/Foxo1/Igf2/Ywhag/Mapk14/Cfl1/Rab31/Gsk3a/Slc27a4/Ggh	64	1.65207	0.999962	0.357244	4.27894
GO:0006913	nucleocytoplasmic transport	61/1974	327/29008	5.37611e-13	4.41439e-11	2.7415e-11	Kpnb1/Akt1/Smo/Supt6/Ranbp3/Tgfb1/Akap8l/Prkd1/Ier3/Calr/Phb2/Ppp1cc/Tek/Chp1/Ddx19a/Nolc1/Sqstm1/Nup50/Brca1/Kpna2/Akap1/Rpain/Ddx39b/Ltv1/Cdk1/Psen1/Xbp1/Nsun2/Agap3/Hsp90ab1/Polr2d/Hspa9/Rbm22/Jak2/Rae1/Lmna/Anp32b/Khdrbs1/Park7/Ran/Sec13/Tnfrsf1a/Ipo5/Bag3/Flna/Gas6/Nup93/Thoc5/Pkig/Pml/Mavs/Ing1/Nup107/Pom121/Mapk14/Cfl1/Trp53/Rps15/Xpo5/Agtr2/Wipf1	61	1.39164	0.999966	0.360963	11.99
GO:0051169	nuclear transport	61/1974	327/29008	5.37611e-13	4.41439e-11	2.7415e-11	Kpnb1/Akt1/Smo/Supt6/Ranbp3/Tgfb1/Akap8l/Prkd1/Ier3/Calr/Phb2/Ppp1cc/Tek/Chp1/Ddx19a/Nolc1/Sqstm1/Nup50/Brca1/Kpna2/Akap1/Rpain/Ddx39b/Ltv1/Cdk1/Psen1/Xbp1/Nsun2/Agap3/Hsp90ab1/Polr2d/Hspa9/Rbm22/Jak2/Rae1/Lmna/Anp32b/Khdrbs1/Park7/Ran/Sec13/Tnfrsf1a/Ipo5/Bag3/Flna/Gas6/Nup93/Thoc5/Pkig/Pml/Mavs/Ing1/Nup107/Pom121/Mapk14/Cfl1/Trp53/Rps15/Xpo5/Agtr2/Wipf1	61	3.02707	0.999968	0.350453	12.0515
GO:0045787	positive regulation of cell cycle	62/1974	336/29008	5.72714e-13	4.6382e-11	2.8805e-11	Poldip2/Ube2c/Akt1/Tgfb1/Rad23a/Calr/Phb2/Cul3/Cdk4/Ddx39b/Gipc1/Cdk1/Aurkb/Stat5b/Mnat1/Rad21/Hsf1/Racgap1/Poc1a/Ccny/Lmnb1/Anxa1/Cdca5/Lrp5/Anapc11/Pkp4/Nusap1/Ttl/Nsfl1c/Aurka/Src/Fam83d/Larp7/Plrg1/Anp32b/Stil/Cdc7/Anapc7/Anapc5/Mad1l1/Lfng/Asns/Nupr1/Eif4ebp1/Rdx/Pebp1/Ccnd3/Thoc5/Mad2l1bp/Rcc2/Ccnb1/Usp22/Cenpe/Eif4g1/Igf2/Chmp3/Trp53/Nsmce2/Rpl17/Cenpj/Numa1/Ccnd1	62	3.02707	0.999968	0.350453	12.0515
GO:0006364	rRNA processing	47/1974	214/29008	6.00278e-13	4.79574e-11	2.97834e-11	Nhp2/Ddx18/Utp20/Rps25/Pes1/Utp23/Prkdc/Rps14/Rcl1/Pa2g4/Rpl14/Rps6/Mrto4/Zcchc4/Bms1/Wbp11/Ercc2/Rpusd4/Pwp2/Fam207a/Rrp12/Rpl10a/Nop2/Suv39h1/Rps19/Nop53/Wdr74/Rpl7/Fbl/Rps8/Rpp38/Ddx10/Rpl5/Rpl11/Rpl26/Rrp1/Nol10/Rps7/Rps17/Rpl7a/Rpl35/Rpl27/Rps15/Utp14a/Rps28/Utp3/Pin4	47	1.22708	0.999974	0.344115	20.4789
GO:0006417	regulation of translation	68/1974	390/29008	7.10778e-13	5.54326e-11	3.44258e-11	Hnrnpd/Akt1/Eif2b5/Calr/Akt2/Trap1/Rps9/Cdk4/Rplp1/Rpl10/Nolc1/Rxra/Eif3d/Ddx39b/Hbs1l/Eif4ebp2/Rack1/Ascc2/Cnot8/Dnajc3/Pabpc1/Prkdc/Lrpprc/Uqcc2/Polr2d/Rps6kb2/Pa2g4/Shmt2/Eif4a3/Eif5b/Igfbp5/Eif4e2/Eprs/Vim/Rps3a1/Aco1/Khdrbs1/Rpl22/Mtor/Zcchc4/Cyfip1/Eif4ebp1/Aars/Rpusd4/Ilf3/Pkm/Slc35a4/Eef2/Eif1/Plxnb2/Pml/Lsm1/Abcf1/Zfp598/Ago1/Enc1/Mvk/Eif4g1/Ltn1/Eif3k/S100a9/Eif3b/Rpl38/Rpl5/Rpl26/Mapk3…	68	2.22327	0.999987	0.373544	4.71381
GO:0001667	ameboidal-type cell migration	74/1974	444/29008	7.12598e-13	5.54326e-11	3.44258e-11	Fer/Serpinf1/Itga3/Akt1/Smo/Tgfb1/Prkd1/Calr/Gab2/Hspb1/Tek/Epha2/Emc10/Hdac5/Amotl1/Sash1/Nfe2l2/Wnt11/Pfn1/Anxa6/Adora2b/Sparc/Map2k3/Gipc1/Sgpl1/Map3k3/Pdcd6/Ptprg/Myh9/Emp2/Plec/Snai2/Bsg/Anxa1/Lrp5/Cd63/Atp5b/Ppm1f/Ddr2/Acvr1/Src/Efna1/Lamtor2/Cap1/Wasf2/Mtor/Pxn/Ret/Plxnd1/Adipor2/Iqgap1/Pak1/Ilk/Srpx2/Vegfc/Kank2/Gadd45a/Gpi1/Anln/Pml/Atoh8/Sema7a/Sema6c/Plekhg5/Rcc2/Megf8/Cxcr4/Igf2/Jun/R…	74	1.18935	0.999988	0.364204	4.75385
GO:0033044	regulation of chromosome organization	43/1974	185/29008	7.52138e-13	5.77486e-11	3.58641e-11	Hnrnpd/Ube2c/Cct3/Mcm2/Map2k7/Ercc1/Cul3/Apc/Ctnnb1/Zwint/Rad50/Pttg1/Aurkb/Mnat1/Cct5/Rad21/Pot1b/Ik/Cdca5/Tnks2/Anapc11/Xrcc5/Src/Lmna/Anapc7/Anapc5/Mad1l1/Cct7/Plk1/Tnks/Zwilch/Cct2/Mad2l1bp/Pml/Cdk5rap2/Slx4/Bub1b/Ccnb1/Cenpe/Nsmce2/Mapk3/Numa1/Tcp1	43	3.25943	0.999989	0.355768	4.79897
GO:0016072	rRNA metabolic process	48/1974	224/29008	8.93925e-13	6.77549e-11	4.20784e-11	Nhp2/Ddx18/Utp20/Rps25/Pes1/Utp23/Prkdc/Rps14/Rcl1/Pa2g4/Rpl14/Rps6/Mrto4/Zcchc4/Bms1/Wbp11/Ercc2/Rpusd4/Pwp2/Fam207a/Rrp12/Rpl10a/Nop2/Suv39h1/Rps19/Nop53/Wdr74/Rpl7/Fbl/Rps8/Rpp38/Ddx10/Rpl5/Rpl11/Rpl26/Rrp1/Nol10/Rps7/Rps17/Rpl7a/Rpl35/Rpl27/Rps15/Utp14a/Rps28/Slfn9/Utp3/Pin4	48	1.49927	0.999998	0.394357	24.674
GO:0042692	muscle cell differentiation	72/1974	428/29008	9.1724e-13	6.86421e-11	4.26294e-11	Akt1/Smo/Supt6/Tgfb1/Flii/Ptbp1/Ctnnb1/Hdac5/Mymk/Myod1/Cdk9/Bnip2/Rxra/Ddx39b/Trip10/Xbp1/Prkar1a/Kat2a/Myh9/Plec/Sik1/Epc1/Bin1/Smad4/Megf10/Igfbp5/Csrp1/Capn2/Acvr1/Lmna/Cth/Capzb/Mtor/Ski/Sgcb/Dmpk/Il4ra/Pak1/Smarca4/Neo1/Rbpms2/Ctdp1/Map2k4/Smad6/Cd81/Ninj1/Atg5/Gdf15/Rgs4/Stac3/Fzd7/Chrnb1/Foxo4/Mamstr/Igf2/Maml1/Selenon/Mapk14/Tmem119/Actn4/Setd3/Gsk3a/Naca/Tnnt3/Actg1/Cyp26b1/Gpx1/Agtr2/F…	72	1.15607	0.999999	0.40016	25.9102
GO:0045786	negative regulation of cell cycle	65/1974	367/29008	1.10107e-12	8.13694e-11	5.05335e-11	Tom1l2/Fbxo7/Tgfb1/Tpra1/Ier3/Apc/Gmnn/Ctnnb1/Brca1/Timp2/Ppp2r5c/Ddx39b/Zwint/Cdk1/Prmt2/Pttg1/Slc9a3r1/Aurkb/Kat2a/Nsun2/Rnaseh2b/Trim35/Rad21/Hsf1/Prkdc/Ik/Ctdsp1/E2f1/Aurka/Ints3/Npr2/Rps6/Stil/Mad1l1/Xpc/Nupr1/Plk1/Tnks/Casp3/Kank2/Zwilch/Chmp2a/Fancd2/Thoc5/Mad2l1bp/Pml/Cdk5rap2/Timeless/Bub1b/Ccnb1/Nop53/Foxo4/Cenpe/Hexim1/Gas1/Mapk14/Rhob/Usp47/Trp53/Rpl26/Zfyve19/Ccnd1/Ccnf/Ctdsp2/Kifc1	65	5.35088	0.999999	0.426964	15.8546
GO:1900180	regulation of protein localization to nucleus	38/1974	151/29008	1.1764e-12	8.58629e-11	5.33242e-11	Ngfr/Akt1/Smo/Tgfb1/Prkd1/Tek/Nf2/Chp1/Nolc1/Brca1/Akap1/Cdk1/Psen1/Xbp1/Hsp90ab1/Rbm22/Jak2/Maged1/Src/Wwtr1/Larp7/Lmna/Park7/Ran/Tnfrsf1a/Ipo5/Bag3/Flna/Pkig/Tmem98/Mavs/Ctnna1/Ormdl3/Kat7/Yap1/Mapk14/Ilrun/Agtr2	38	2.40279	0.999999	0.404178	27.0276
GO:0062197	cellular response to chemical stress	61/1974	333/29008	1.2206e-12	8.8002e-11	5.46526e-11	Ngfr/Fer/Mapk7/Akr1b3/Akt1/Fbxo7/Prkd1/Psap/Hspb1/Trap1/Ctnnb1/Etv5/Nfe2l2/Rwdd1/Mapk9/Rack1/Xbp1/Oxr1/Hsf1/Plec/Agap3/Ralbp1/Anxa1/Jak2/Rela/Capn1/Prdx5/P4hb/Pde8a/Lancl1/Xrcc5/Src/Park7/Hsph1/Nono/Casp3/Srxn1/Atp7a/Fancd2/Arl6ip5/Melk/Sigmar1/Pnpla8/Pml/Atg5/Nfe2l1/Gfer/Lonp1/Atf4/Setx/Foxo1/Selenon/Jun/Rhob/Cfl1/Trp53/Serpinb6a/Mapk3/Gpx1/Ppia/Selenos	61	2.48902	1	0.419821	6.12766
GO:0032956	regulation of actin cytoskeleton organization	65/1974	368/29008	1.25013e-12	8.90453e-11	5.53006e-11	Fer/Rhoc/Snx9/Tgfb1/Flii/Tek/Nf2/Wnt11/Myo1c/Pfn1/Dbnl/Ctsl/Rasa1/Iqgap2/Mlst8/Bin1/Smad4/Capn1/Add3/Arhgdia/Hras/Ppm1f/Gsn/Capzb/Stmn1/Wasf2/Mtor/Add1/Pxn/Fscn1/Arpc1b/Vasp/Cyfip1/Tjp1/Iqgap1/Pak1/Ilk/Cttn/Flna/Cx3cl1/Cotl1/Rdx/Kank2/Cgnl1/Brk1/Dbn1/Rgs4/Lrp1/Cdc42ep4/Kirrel/S100a10/Id1/Shroom2/Bst2/Arf1/Cdc42ep1/Rhob/Cfl1/Capg/Arhgap35/Actg1/Ccl27a/Rhog/Arpc4/Tmsb10	65	2.05859	1	0.415218	6.25807
GO:1901989	positive regulation of cell cycle phase transition	32/1974	111/29008	1.32035e-12	9.29275e-11	5.77115e-11	Ube2c/Akt1/Tgfb1/Phb2/Cul3/Cdk4/Ddx39b/Cdk1/Lmnb1/Anxa1/Cdca5/Anapc11/Aurka/Fam83d/Larp7/Plrg1/Anp32b/Cdc7/Anapc7/Anapc5/Mad1l1/Rdx/Ccnd3/Thoc5/Mad2l1bp/Rcc2/Ccnb1/Cenpe/Eif4g1/Nsmce2/Rpl17/Ccnd1	32	1.29722	1	0.413927	6.44844
GO:0000280	nuclear division	73/1974	442/29008	1.60628e-12	1.11722e-10	6.93834e-11	Tom1l2/Ube2c/Kpnb1/Tgfb1/Akap8l/Calr/Phb2/Cul3/Apc/Ppp2r1a/Ncaph2/Kif11/Top2b/Ubb/Zwint/Pttg1/Aurkb/Nipbl/Rad21/Hsf1/Racgap1/Ik/Cdca5/Lrp5/Smc3/Anapc11/Dctn2/Nuf2/Nusap1/Knstrn/Nsfl1c/Tpx2/Aurka/Smc2/Kif2c/Nudc/Ran/Anapc7/Anapc5/Mad1l1/Kif22/Plk1/Mki67/Flna/Tnks/Ccnb2/Zwilch/Pebp1/Ctdp1/Chmp2a/Fancd2/Brip1/Mad2l1bp/Tubg1/Sun1/Zscan21/Chmp4b/Nfe2l1/Cdk5rap2/Slx4/Bub1b/Smc1a/Ccnb1/Cenpe/Cltc/Champ1…	73	1.27605	1	0.425887	29.5124
GO:0045765	regulation of angiogenesis	57/1974	302/29008	1.87508e-12	1.28901e-10	8.00522e-11	Ngfr/Serpinf1/Mapk7/Prkd1/Pgf/Hspb1/Tek/Epha2/Ctnnb1/Emc10/Sash1/Nfe2l2/Brca1/Sparc/Mydgf/Xbp1/Pdcd6/Aggf1/Spry2/Emp2/Thbs2/Tnfrsf12a/Hgs/Creb3l1/Efna1/Naxe/Ecm1/Reck/Jak1/Add1/Emilin1/Pxn/Plxnd1/Tnfrsf1a/Tjp1/Vegfc/Cx3cl1/Pkm/Ngp/Epn1/Gadd45a/Pml/Ninj1/Camp/Rnh1/Ago1/Id1/Foxo4/Cxcr4/Igf2/Lgals3/Rhob/Adam12/Tafa5/Klf2/Pgk1/Sars	57	2.23293	1	0.416503	29.6173
GO:0050821	protein stabilization	43/1974	190/29008	1.96908e-12	1.33807e-10	8.30994e-11	Cct3/Smo/Calr/Phb2/Chp1/Zswim7/Pfn1/Ncln/Hsp90aa1/Cct5/Hsp90ab1/Syvn1/Tbl1x/Mfsd1/Efna1/Bag1/Stx12/Park7/Dvl1/Cct7/Bag3/Flna/Hcfc1/Lamp1/Cryab/Ppib/Atp1b3/Cct2/Pml/Phb/Wfs1/Mul1/Nop53/Zbed3/Wdr81/Aak1/Rpl5/Rpl11/Trp53/Rps7/Flot2/Tcp1/Rpl23	43	1.35206	1	0.426192	6.91765
GO:0022411	cellular component disassembly	68/1974	402/29008	3.02767e-12	2.03404e-10	1.26322e-10	Smarcb1/Fbxo7/Akap8l/Flii/Tmem39a/Ddr1/Phb2/Ulk2/Fgfr4/Apc/Napa/Mid1ip1/Sqstm1/Gabarap/Mrpl58/Fis1/Cdk1/Ddit4/Vdac1/Klc1/Sharpin/Hsf1/Snai2/Smarcd1/Sting1/Add3/Gbf1/Bok/Ddr2/Gsn/Tpx2/Gba/Arhgef2/Vcp/Kif2c/Capzb/Stmn1/Add1/Tfip11/Vps33a/Fscn1/Plk1/Cttn/Dctn1/Gabarapl2/Rdx/Smarca4/Gas2l1/Dhx8/Smarce1/Atg5/Mical2/Ambra1/Tex264/Mul1/Tspo/Setx/Shroom2/Kif18b/Cfl1/Capg/Gsk3a/Trp53/Ufc1/Ddrgk1/Rpl23/Sma…	68	4.32303	1	0.421539	7.03973
GO:1901342	regulation of vasculature development	57/1974	306/29008	3.28125e-12	2.17964e-10	1.35364e-10	Ngfr/Serpinf1/Mapk7/Prkd1/Pgf/Hspb1/Tek/Epha2/Ctnnb1/Emc10/Sash1/Nfe2l2/Brca1/Sparc/Mydgf/Xbp1/Pdcd6/Aggf1/Spry2/Emp2/Thbs2/Tnfrsf12a/Hgs/Creb3l1/Efna1/Naxe/Ecm1/Reck/Jak1/Add1/Emilin1/Pxn/Plxnd1/Tnfrsf1a/Tjp1/Vegfc/Cx3cl1/Pkm/Ngp/Epn1/Gadd45a/Pml/Ninj1/Camp/Rnh1/Ago1/Id1/Foxo4/Cxcr4/Igf2/Lgals3/Rhob/Adam12/Tafa5/Klf2/Pgk1/Sars	57	1.96228	1	0.423909	31.0326
GO:0042274	ribosomal small subunit biogenesis	25/1974	72/29008	3.80814e-12	2.50153e-10	1.55354e-10	Rps25/Rps5/Ltv1/Utp23/Prkdc/Rps14/Rcl1/Xrcc5/Rps6/Bms1/Ercc2/Rpsa/Pwp2/Fam207a/Surf6/Rps19/Rps2/Rps8/Rpl38/Nol10/Rps7/Rps17/Rps15/Rps28/Utp3	25	1.46278	1	0.484604	19.2417
GO:0010948	negative regulation of cell cycle process	54/1974	282/29008	3.96369e-12	2.57509e-10	1.59923e-10	Tom1l2/Fbxo7/Tpra1/Ier3/Apc/Brca1/Ppp2r5c/Ddx39b/Zwint/Cdk1/Prmt2/Pttg1/Aurkb/Kat2a/Nsun2/Rnaseh2b/Rad21/Hsf1/Prkdc/Ik/Ctdsp1/E2f1/Aurka/Ints3/Rps6/Stil/Mad1l1/Xpc/Plk1/Tnks/Kank2/Zwilch/Chmp2a/Fancd2/Thoc5/Mad2l1bp/Pml/Cdk5rap2/Timeless/Bub1b/Ccnb1/Nop53/Foxo4/Cenpe/Gas1/Mapk14/Usp47/Trp53/Rpl26/Zfyve19/Ccnd1/Ccnf/Ctdsp2/Kifc1	54	5.88683	1	0.418203	31.3855
GO:1901992	positive regulation of mitotic cell cycle phase transition	28/1974	90/29008	4.26177e-12	2.73865e-10	1.70081e-10	Ube2c/Akt1/Tgfb1/Phb2/Cul3/Cdk4/Cdk1/Lmnb1/Anxa1/Cdca5/Anapc11/Larp7/Plrg1/Anp32b/Cdc7/Anapc7/Anapc5/Mad1l1/Rdx/Ccnd3/Mad2l1bp/Rcc2/Ccnb1/Cenpe/Eif4g1/Nsmce2/Rpl17/Ccnd1	28	5.88683	1	0.418203	31.3855
GO:0046822	regulation of nucleocytoplasmic transport	34/1974	129/29008	4.38854e-12	2.78979e-10	1.73257e-10	Smo/Supt6/Tgfb1/Akap8l/Prkd1/Ier3/Ppp1cc/Tek/Chp1/Nolc1/Brca1/Akap1/Cdk1/Psen1/Xbp1/Nsun2/Hsp90ab1/Rbm22/Jak2/Anp32b/Khdrbs1/Park7/Ran/Tnfrsf1a/Ipo5/Bag3/Flna/Gas6/Thoc5/Pkig/Mavs/Mapk14/Agtr2/Wipf1	34	3.43348	1	0.476065	19.4609
GO:0032508	DNA duplex unwinding	18/1974	37/29008	4.59763e-12	2.89162e-10	1.79581e-10	Rpa1/Mcm2/Mcm5/Supv3l1/Rad50/Mnat1/Mcm4/Pot1b/Ercc3/Anxa1/Mcm6/Mcm7/Recql/Ercc2/Wrn/Ddx11/Ddx1/Mcm3	18	2.94341	1	0.44364	34.3281
GO:0032970	regulation of actin filament-based process	69/1974	416/29008	5.34524e-12	3.32643e-10	2.06584e-10	Fer/Rhoc/Snx9/Tgfb1/Flii/Tek/Nf2/Wnt11/Myo1c/Pfn1/Dbnl/Ctsl/Rasa1/Iqgap2/Myh9/Mlst8/Bin1/Smad4/Capn1/Add3/Arhgdia/Hras/Ppm1f/Gsn/Capzb/Stmn1/Wasf2/Mtor/Add1/Pxn/Fscn1/Arpc1b/Vasp/Cyfip1/Tjp1/Iqgap1/Pak1/Ilk/Cttn/Flna/Cx3cl1/Cotl1/Rdx/Kank2/Cgnl1/Scn5a/Atp1a1/Brk1/Dbn1/Rgs4/Lrp1/Cdc42ep4/Kirrel/S100a10/Id1/Shroom2/Bst2/Arf1/Frmd6/Cdc42ep1/Rhob/Cfl1/Capg/Arhgap35/Actg1/Ccl27a/Rhog/Arpc4/Tmsb10	69	1.54117	1	0.45536	8.02436
GO:0051258	protein polymerization	55/1974	293/29008	5.72087e-12	3.5231e-10	2.18798e-10	Fer/Ube2c/Snx9/Flii/Apc/Mid1ip1/Git1/Myo1c/Pfn1/Dbnl/Hsp90aa1/Rasa1/Iqgap2/Vdac2/Mlst8/Bin1/Capn1/Add3/Csnk1d/Tubgcp2/Gsn/Tpx2/Capzb/Stmn1/Wasf2/Mtor/Add1/Arpc1b/Fkbp4/Vasp/Cyfip1/Pak1/Cttn/Cotl1/Dctn1/Rdx/Chmp2a/Brk1/Dbn1/Tubg1/Micall2/Chmp4b/Cdk5rap2/Ckap5/Cdc42ep4/Kirrel/Arf1/Cdc42ep1/Cfl1/Capg/Cenpj/Numa1/Gpx4/Arpc4/Tmsb10	55	4.90497	1	0.502316	21.5173
GO:0009896	positive regulation of catabolic process	77/1974	494/29008	7.75674e-12	4.72761e-10	2.93603e-10	Hnrnpd/Akt1/Fbxo7/Bcap31/Snx9/Prkd1/Ier3/Rad23a/Akt2/Map2k1/Sgta/Apc/Nprl2/Git1/Gabarap/Psen1/Supv3l1/Sumo3/Mapk9/Rack1/Vdac1/Rnf185/Xbp1/Cnot8/Sumo2/Sptlc2/Hsp90aa1/Dab2/Pabpc1/Hsf1/Polr2d/Sting1/Ndfip1/Ddb1/Cpt1a/Csnk1d/Atf6/Aurka/Gba/Map3k7/Vcp/Laptm5/Tnfrsf1b/Tmem59/Rnf19b/Dvl1/Nupr1/Rnf40/Bag3/Plk1/Msn/Rdx/Snx1/Fbxw8/Oaz1/Socs5/Lsm1/Cd81/Ormdl3/Mylip/Sct/Stub1/Lrp1/Ambra1/Oaz2/Ripk2/Hspb8/No…	77	1.36903	1	0.447015	35.4504
GO:0006606	protein import into nucleus	40/1974	175/29008	8.25612e-12	4.96654e-10	3.08441e-10	Kpnb1/Akt1/Smo/Tgfb1/Prkd1/Phb2/Tek/Chp1/Nolc1/Sqstm1/Nup50/Brca1/Kpna2/Akap1/Rpain/Cdk1/Psen1/Xbp1/Agap3/Hsp90ab1/Rbm22/Jak2/Lmna/Ran/Sec13/Tnfrsf1a/Ipo5/Bag3/Flna/Nup93/Pkig/Pml/Mavs/Ing1/Nup107/Pom121/Mapk14/Cfl1/Trp53/Agtr2	40	1.39114	1	0.457222	8.30904
GO:0042255	ribosome assembly	23/1974	63/29008	8.31676e-12	4.96654e-10	3.08441e-10	Rpl10/Rps25/Rps5/Prkdc/Rps14/Xrcc5/Mrto4/Rpl6/Rpsa/Pwp2/Surf6/Nop2/Rps19/Nop53/Rps2/Rpl38/Rpl23a/Rpl5/Rpl11/Rpl3/Rps15/Rplp0/Rps28	23	5.02883	1	0.448831	8.34432
GO:0018205	peptidyl-lysine modification	64/1974	375/29008	8.83199e-12	5.22147e-10	3.24274e-10	Smarcb1/Fkbp10/Supt6/Tgfb1/Ruvbl2/Plod3/P3h4/Ctnnb1/Zmiz1/Myod1/Ube2i/Brca1/Plod1/Hmg20b/Sumo3/Hint1/Ncoa1/Sumo2/Kat2a/Snai2/Kansl2/Epc1/Nelfe/Smad4/Cxxc1/Rela/Rps6ka4/Wdr5/Kat14/Mrgbp/Lmna/Cth/Map3k7/Hint2/Taf12/Park7/Ruvbl1/Taf1/Hcfc1/Morf4l2/Kat6a/Smarca4/Loxl1/Plod2/Kdm4a/Atp7a/Mbd3/Ehmt1/Ctbp1/Arid5a/Atg5/Kat7/Suv39h1/Cbx4/Baz2a/Mul1/Pygo2/Sae1/Setd3/Zfp110/Nsmce2/Morf4l1/Mapk3/Noc2l	64	1.7371	1	0.439437	35.613
GO:0015980	energy derivation by oxidation of organic compounds	56/1974	305/29008	9.21832e-12	5.39591e-10	3.35107e-10	Sdhd/Akt1/Idh3g/Atp5d/Akt2/Ppp1cc/Dlst/Cs/Trap1/Sdhb/Slc25a22/Mdh2/Cdk1/Mtfr2/Ndufs7/Grb10/Ogdh/Prelid1/Sdha/Plec/Uqcc2/Cox7a2l/Atp5b/Shmt2/Gaa/Idh1/Ndufa8/Cat/Gnas/Mtfr1/Gba/Aco1/Vcp/Park7/Mtor/Nupr1/Pdha1/Atp7a/Phka1/Atp5h/Cavin3/Ndufv1/Mybbp1a/Ccnb1/Nop53/Cox6a1/Uqcrq/Mtfr1l/Stbd1/Igf2/Atp5k/Gsk3a/Uqcr10/Trp53/Ndufs8/Ldha	56	1.56565	1	0.430516	35.6276
GO:0007052	mitotic spindle organization	32/1974	119/29008	1.03719e-11	6.01164e-10	3.73346e-10	Kpnb1/Kif11/Aurkb/Racgap1/Poc1a/Ralbp1/Smc3/Dctn2/Nuf2/Tpx2/Aurka/Rae1/Vcp/Stil/Stmn1/Nudc/Plk1/Flna/Dctn1/Map4/Chmp2a/Tubg1/Chmp4b/Ptpa/Ckap5/Smc1a/Ccnb1/Cenpe/Cltc/Numa1/Ccdc61/Kifc1	32	6.51886	1	0.440871	8.38133
GO:0001558	regulation of cell growth	72/1974	450/29008	1.06775e-11	6.1287e-10	3.80616e-10	Akt1/Tgfb1/Ddr1/Eif2b2/Ulk2/Crkl/Sertad1/Nf2/Tsg101/Gdi1/Wnt11/Igfbp4/Ddx39b/Trip10/Supv3l1/Rack1/Pttg1/Dbnl/Xbp1/Ntn1/Hnrnpk/Bap1/Extl3/Dab2/Tnfrsf12a/Pot1b/Smad4/Tro/Igfbp5/Serpine2/Olfm1/Anapc2/Slc23a2/Ttl/Lamtor2/Cth/Mtor/Adipor2/Cyfip1/Pak1/Ilk/Cttn/Rbbp7/Ist1/Rrad/Cryab/Smarca4/Rpl4/Ryk/Ctdp1/Gas2l1/Dbn1/Pml/Cd81/Sema7a/Rgs4/Golga4/Sema6c/Phb/Lrp1/Tspyl2/Mul1/Megf8/Cxcr4/Eif4g1/Bst2/Gas1/Cf…	72	3.61044	1	0.452958	8.91896
GO:0031346	positive regulation of cell projection organization	71/1974	441/29008	1.10512e-11	6.2822e-10	3.90148e-10	Ngfr/Serpinf1/Itga3/Prkd1/Eif2b2/Map2k1/Hspb1/Apc/Rala/Gdi1/Nfe2l2/Pfn1/Dbnl/Ntn1/Kat2a/Numb/Hnrnpk/Akirin1/Tnfrsf12a/Rhoq/Dpysl3/Vldlr/Hras/Serpine2/Hspa5/Anapc2/Src/Ephb2/Wasf2/Mtor/Dvl1/Scarb2/Fscn1/Plxna1/Ret/Plxnd1/Cyfip1/Iqgap1/Pak1/Ilk/Pqbp1/Flna/Ist1/Cx3cl1/Rpl4/Fbxw8/Ptprf/Atp7a/Brk1/Dbn1/Kidins220/Plxnb2/Anln/Eef1a1/Sema7a/Creb3l2/Golga4/Rapgef1/Lrp1/Cdc42ep4/Enc1/Fbxo38/Setx/Megf8/Atmi…	71	1.72733	1	0.447751	9.01794
GO:2000058	regulation of ubiquitin-dependent protein catabolic process	38/1974	162/29008	1.18693e-11	6.68299e-10	4.15039e-10	Akt1/Bcap31/Rad23a/Sgta/Gabarap/Gipc1/Psen1/Sumo3/Mapk9/Rack1/Sumo2/Dab2/Eif3h/Hsp90ab1/Csnk1d/Aurka/Gba/Rad23b/Vcp/Laptm5/Rnf19b/Park7/Dvl1/Plk1/Fbxw8/Pml/Socs5/Stub1/Nop53/Ubqln2/Gsk3a/Rpl5/Rpl11/Rnf14/Rps7/Hspbp1/Ddrgk1/Rpl23	38	3.92455	1	0.467197	39.7252
GO:0005996	monosaccharide metabolic process	52/1974	273/29008	1.21514e-11	6.77725e-10	4.20893e-10	Akr1b3/Akt1/Akt2/Otog/Igfbp4/Adora2b/Slc35b4/Grb10/Pofut2/Galk1/Kat2a/Slc39a14/Sik1/Ddb1/Cpt1a/Lrp5/Slc2a8/Wdr5/Slc23a2/Src/B4galt1/Gale/Pgd/H6pd/Mtor/Man2b2/Aldoa/Bckdk/Pdha1/Fam3a/Pkm/Oma1/Pdk3/Midn/Gpi1/Hk1/Wdtc1/Nfe2l1/Dcxr/Pck2/Atf4/Foxo1/Glb1/Igf2/Gnpda1/Mapk14/C1qtnf3/Eno1b/Trp53/Pgk1/Ldha/Maea	52	3.92455	1	0.467197	39.7252
GO:1901800	positive regulation of proteasomal protein catabolic process	30/1974	107/29008	1.43818e-11	7.94625e-10	4.93493e-10	Akt1/Bcap31/Rad23a/Sgta/Gabarap/Psen1/Mapk9/Rack1/Rnf185/Xbp1/Sumo2/Dab2/Csnk1d/Aurka/Gba/Vcp/Rnf19b/Dvl1/Nupr1/Rnf40/Plk1/Fbxw8/Socs5/Stub1/Nop53/Ubqln2/Gsk3a/Rnf14/Hspbp1/Ddrgk1	30	9.38715	1	0.463164	9.66897
GO:2001243	negative regulation of intrinsic apoptotic signaling pathway	29/1974	101/29008	1.64306e-11	8.99426e-10	5.58578e-10	Mapk7/Akt1/Map2k1/Hspb1/Trap1/Nfe2l2/Xbp1/Vdac2/Grina/Snai2/Tmbim6/Syvn1/Creb3l1/Src/Park7/Triap1/Hsph1/Nono/Mif/Armc10/Wfs1/Snai1/Ackr3/Eno1b/Usp47/Gpx1/Ppia/Selenos/Noc2l	29	1.70997	1	0.476867	10.3003
GO:0051170	import into nucleus	40/1974	179/29008	1.75267e-11	9.50622e-10	5.90373e-10	Kpnb1/Akt1/Smo/Tgfb1/Prkd1/Phb2/Tek/Chp1/Nolc1/Sqstm1/Nup50/Brca1/Kpna2/Akap1/Rpain/Cdk1/Psen1/Xbp1/Agap3/Hsp90ab1/Rbm22/Jak2/Lmna/Ran/Sec13/Tnfrsf1a/Ipo5/Bag3/Flna/Nup93/Pkig/Pml/Mavs/Ing1/Nup107/Pom121/Mapk14/Cfl1/Trp53/Agtr2	40	3.16937	1	0.590588	27.4692
GO:0031058	positive regulation of histone modification	30/1974	108/29008	1.86256e-11	1.00104e-09	6.21686e-10	Smarcb1/Tgfb1/Akap8l/Prkd1/Ruvbl2/Ctnnb1/Cdk9/Brca1/Xbp1/Sap30bp/Kat2a/Nipbl/Snai2/Nelfe/Smad4/Rps6ka4/Slk/Wdr5/Zbtb7b/Lmna/Pax7/Rnf40/Pml/Ctbp1/Arid5a/Kat7/Suv39h1/Ccnb1/Trp53/Mapk3	30	2.56013	1	0.479513	10.628
GO:0034502	protein localization to chromosome	28/1974	96/29008	2.41838e-11	1.28806e-09	7.99935e-10	Rpa1/Cct3/Ruvbl2/Cdk1/Aurkb/Nipbl/Cct5/Rad21/Pot1b/Ik/Cdca5/Tnks2/Vcp/Cenpa/Cct7/Plk1/Tpp1/Tnks/Carm1/Zwilch/Cct2/Pml/Bub1b/Rcc2/Wrap53/Spidr/Champ1/Tcp1	28	4.52767	1	0.585586	27.9433
GO:1903052	positive regulation of proteolysis involved in cellular protein catabolic process	32/1974	123/29008	2.69567e-11	1.42293e-09	8.83692e-10	Akt1/Bcap31/Rad23a/Sgta/Gabarap/Psen1/Sumo3/Mapk9/Rack1/Rnf185/Xbp1/Sumo2/Dab2/Csnk1d/Aurka/Gba/Vcp/Laptm5/Rnf19b/Dvl1/Nupr1/Rnf40/Plk1/Fbxw8/Socs5/Stub1/Nop53/Ubqln2/Gsk3a/Rnf14/Hspbp1/Ddrgk1	32	1.30583	1	0.576451	28.1262
GO:0042273	ribosomal large subunit biogenesis	24/1974	72/29008	2.77044e-11	1.44945e-09	9.00167e-10	Nhp2/Ddx18/Rpl10/Gtf3a/Pes1/Rpl14/Mrto4/Rpl6/Surf6/Rpl10a/Nop2/Nop53/Wdr74/Rpl7/Rpl38/Rpl23a/Rpl5/Rpl11/Rpl3/Rpl26/Rpl7a/Rpl35/Rplp0/Noc2l	24	1.29962	1	0.572188	28.6047
GO:0031056	regulation of histone modification	39/1974	174/29008	2.83378e-11	1.46959e-09	9.1267e-10	Smarcb1/Supt6/Tgfb1/Akap8l/Prkd1/Ruvbl2/Ctnnb1/Cdk9/Brca1/Xbp1/Sap30bp/Kat2a/Nipbl/Snai2/Nelfe/Smad4/Rps6ka4/Slk/Wdr5/Zbtb7b/Lmna/Pax7/Park7/Mthfr/Rnf40/Kdm4a/Pml/Ctbp1/Arid5a/Atg5/Kat7/Suv39h1/Ccnb1/Pygo2/Igf2/Zfp110/Trp53/Mapk3/Noc2l	39	8.83024	1	0.511097	44.6198
GO:0016236	macroautophagy	45/1974	222/29008	3.34015e-11	1.71713e-09	1.0664e-09	Poldip2/Tmem39a/Phb2/Ulk2/Ctsd/Nprl2/Sqstm1/Nbr1/Gabarap/Atp6v0a1/Psen1/Vdac1/Sptlc2/Vti1b/Sting1/Npc1/Rab1b/Nsfl1c/Gba/Map3k7/Vcp/Stx12/Mtor/Vps33a/Nupr1/Bag3/Gabarapl2/Pik3c3/Myo5a/Atg101/Atg5/Chmp4b/Ambra1/Tex264/Ripk2/Hspb8/Wdr81/Stbd1/Ubqln2/Ilrun/Trp53/Ufc1/Mapk3/Ddrgk1/Rab7	45	8.83024	1	0.511097	44.6198
GO:1905475	regulation of protein localization to membrane	42/1974	199/29008	3.89729e-11	1.96082e-09	1.21775e-09	Itga3/Akt1/Tgfb1/Akt2/Map2k1/Crkl/Epha2/Gdi1/Sqstm1/Myo1c/Fis1/Rack1/Vti1b/Numb/Camk2g/Dab2/Ap2m1/Rhoq/Hras/Gsn/Stom/Tmem59/Ephb2/Tcaf2/Pak1/Ptpn9/Csk/Myo5a/Dbn1/Tcaf1/Cnpy4/Ldlrap1/Cd81/Mesd/Lyplal1/Lrp1/Stac3/Cltc/Lgals3/Ezr/Musk/Rhog	42	2.68903	1	0.493233	11.2977
GO:0010563	negative regulation of phosphorus metabolic process	71/1974	453/29008	3.91369e-11	1.96082e-09	1.21775e-09	Mapk7/Akt1/Fbxo7/Tgfb1/Ier3/Hspb1/Mprip/Apc/Crkl/Nf2/Nprl2/Git1/Sh3bp5l/Chp1/Tsg101/Ywhab/Akap1/Psen1/Ddit4/Grb10/Rack1/Xbp1/Prkar1a/Rtraf/Spry2/Dnajc3/Plec/Prkdc/Mllt1/Lrp5/Ctdsp1/Ppm1f/Wwtr1/Gba/Bag1/Ephb2/Park7/Mtor/Dvl1/Emilin1/Iqgap1/Nupr1/Plk1/Ilk/Igbp1/Casp3/Csk/Gnai2/Qars/Pebp1/Pkig/Midn/Gadd45a/Smad6/Socs5/Pmepa1/Ptpa/Lrp1/Ccnb1/Kirrel/Zbed3/Bod1/Spred2/Eif4g1/Gprc5a/Hexim1/Jun/Trp53/Ppi…	71	1.37925	1	0.487688	11.3826
GO:0045936	negative regulation of phosphate metabolic process	71/1974	453/29008	3.91369e-11	1.96082e-09	1.21775e-09	Mapk7/Akt1/Fbxo7/Tgfb1/Ier3/Hspb1/Mprip/Apc/Crkl/Nf2/Nprl2/Git1/Sh3bp5l/Chp1/Tsg101/Ywhab/Akap1/Psen1/Ddit4/Grb10/Rack1/Xbp1/Prkar1a/Rtraf/Spry2/Dnajc3/Plec/Prkdc/Mllt1/Lrp5/Ctdsp1/Ppm1f/Wwtr1/Gba/Bag1/Ephb2/Park7/Mtor/Dvl1/Emilin1/Iqgap1/Nupr1/Plk1/Ilk/Igbp1/Casp3/Csk/Gnai2/Qars/Pebp1/Pkig/Midn/Gadd45a/Smad6/Socs5/Pmepa1/Ptpa/Lrp1/Ccnb1/Kirrel/Zbed3/Bod1/Spred2/Eif4g1/Gprc5a/Hexim1/Jun/Trp53/Ppi…	71	4.69358	1	0.482204	11.463
GO:0009060	aerobic respiration	37/1974	161/29008	4.17857e-11	2.07594e-09	1.28924e-09	Sdhd/Akt1/Idh3g/Atp5d/Dlst/Cs/Sdhb/Mdh2/Cdk1/Mtfr2/Ndufs7/Ogdh/Sdha/Uqcc2/Cox7a2l/Atp5b/Shmt2/Idh1/Ndufa8/Cat/Mtfr1/Aco1/Vcp/Park7/Nupr1/Pdha1/Atp7a/Atp5h/Ndufv1/Ccnb1/Nop53/Cox6a1/Uqcrq/Mtfr1l/Atp5k/Uqcr10/Ndufs8	37	3.53158	1	0.606947	31.7604
GO:0051222	positive regulation of protein transport	56/1974	317/29008	4.43186e-11	2.18343e-09	1.35599e-09	Smo/Bcap31/Tgfb1/Prkd1/Akt2/Tek/Chp1/Tsg101/Brca1/Myo1c/Fis1/Cdk1/Psen1/Rack1/Xbp1/Tmed10/Glud1/Bsg/Hsp90ab1/Rbm22/Osbp/Jak2/Hras/Stom/Src/Anp32b/Nadk/Ran/Tcaf2/Tnfrsf1a/Ipo5/Pak1/Bag3/Ano1/Sytl4/Flna/Gas6/Vegfc/Pcm1/Tmem30b/Oaz1/Tcaf1/Mavs/Cd81/Cep131/Lrp1/Oaz2/Golph3l/Arf1/Ezr/Mapk14/Gsk3a/C1qtnf3/B3gat3/Ppia/Wipf1	56	5.86697	1	0.513305	12.7424
GO:1900182	positive regulation of protein localization to nucleus	27/1974	92/29008	4.6655e-11	2.27954e-09	1.41568e-09	Ngfr/Akt1/Smo/Tgfb1/Prkd1/Tek/Brca1/Cdk1/Psen1/Xbp1/Hsp90ab1/Rbm22/Jak2/Src/Wwtr1/Larp7/Park7/Ran/Tnfrsf1a/Ipo5/Bag3/Flna/Mavs/Ormdl3/Kat7/Yap1/Mapk14	27	2.2816	1	0.506226	12.7688
GO:1901988	negative regulation of cell cycle phase transition	47/1974	242/29008	5.81919e-11	2.81992e-09	1.75128e-09	Fbxo7/Tpra1/Ier3/Apc/Brca1/Ppp2r5c/Ddx39b/Zwint/Cdk1/Prmt2/Aurkb/Nsun2/Rnaseh2b/Rad21/Hsf1/Prkdc/Ik/Ctdsp1/E2f1/Aurka/Ints3/Rps6/Stil/Mad1l1/Xpc/Plk1/Kank2/Zwilch/Fancd2/Thoc5/Mad2l1bp/Pml/Cdk5rap2/Timeless/Bub1b/Ccnb1/Nop53/Foxo4/Cenpe/Gas1/Mapk14/Usp47/Trp53/Rpl26/Zfyve19/Ccnd1/Ctdsp2	47	1.54025	1	0.617866	33.3426
GO:0007163	establishment or maintenance of cell polarity	45/1974	226/29008	6.24564e-11	3.00197e-09	1.86434e-09	Dlg3/Rhoc/Atn1/Myo9b/Apc/Crkl/Tek/Amotl1/Wnt11/Fbxw11/Slc9a3r1/Hsp90aa1/Spry2/Myh9/Hsp90ab1/Gbf1/Gsn/Nsfl1c/Arhgef2/Lmna/Kif2c/Cenpa/Fscn1/Exoc4/Parva/Pak1/Plk1/Ilk/Msn/Dctn1/Map4/Pdcd6ip/Ctnna1/Cdk5rap2/Ckap5/Ezr/Rhob/Pdlim1/Cfl1/Arhgap35/Flot2/Cyp26b1/Numa1/Fat1/Rhog	45	1.76579	1	0.613948	33.8408
GO:0071103	DNA conformation change	42/1974	203/29008	7.58787e-11	3.6177e-09	2.24673e-09	Rpa1/Akap8l/Top3a/Mcm2/Mcm5/Ncaph2/Top2b/Cdk1/Supv3l1/Rad50/Mnat1/Dnajc9/Mcm4/Chaf1b/Pot1b/Ercc3/Anxa1/Cdca5/Mcm6/Nusap1/Smc2/Anp32b/Mcm7/Recql/Ercc2/Kat6a/Wrn/Smarca4/Ddx11/Ddx1/Phf2/Suv39h1/Baz2a/Psme4/Tspyl2/Ccnb1/Mcm3/Hjurp/Set/Nap1l1/Trp53/Noc2l	42	1.32491	1	0.577213	51.792
GO:0006302	double-strand break repair	47/1974	244/29008	7.8111e-11	3.69434e-09	2.29432e-09	Rpa1/Mcm2/Ercc1/Mcm5/Zswim7/Brca1/Rad50/Mta1/Nipbl/Rad21/Hsf1/Prkdc/Mcm4/Pot1b/Cdca5/Sfr1/Nhej1/Xrcc5/Mcm6/Psmd14/Vcp/Cdc7/Mcm7/Recql/Ppp4c/Nsmce1/Gins4/Wrn/Fancd2/Brip1/Pml/Ddx1/Smarcal1/Slx4/Timeless/Wrap53/Mcm3/Spidr/Setx/Mms22l/H2ax/Lig1/Fbh1/Trp53/Nsmce2/Morf4l1/Ap5s1	47	2.94341	1	0.572129	52.1913
GO:0001649	osteoblast differentiation	44/1974	220/29008	8.72358e-11	4.09316e-09	2.54201e-09	Mef2d/Akt1/Smo/Prkd1/Apc/Epha2/Ctnnb1/Clic1/Id3/Hdac5/Wnt11/Nbr1/Atp6ap1/Erh/Smoc1/Pdlim7/Snai2/Crim1/Twsg1/Smad4/Lrp5/Igfbp5/Ddr2/Acvr1/Creb3l1/Gnas/Wwtr1/Lmna/Map3k7/Ski/Spp1/Ilk/Vegfc/Ltf/Cd276/Smad6/Atf4/Id1/Tmem64/Igf2/Junb/Yap1/Mapk14/Tmem119	44	1.13513	1	0.565302	52.3986
GO:0032436	positive regulation of proteasomal ubiquitin-dependent protein catabolic process	26/1974	88/29008	8.98951e-11	4.15203e-09	2.57857e-09	Akt1/Bcap31/Rad23a/Sgta/Gabarap/Psen1/Mapk9/Rack1/Sumo2/Dab2/Csnk1d/Aurka/Gba/Vcp/Rnf19b/Dvl1/Plk1/Fbxw8/Socs5/Stub1/Nop53/Ubqln2/Gsk3a/Rnf14/Hspbp1/Ddrgk1	26	1.50302	1	0.557063	52.4446
GO:0034620	cellular response to unfolded protein	26/1974	88/29008	8.98951e-11	4.15203e-09	2.57857e-09	Atf6b/Nfe2l2/Xbp1/Pdia6/Ern1/Dnajc3/Derl1/Hsf1/Tmbim6/Hspa9/Bok/Atf6/Hspa5/Creb3l1/Bag3/Amfr/Abca7/Creb3l2/Wfs1/Stub1/Hspb8/Atf4/Vapb/Ddrgk1/Ccnd1/Selenos	26	2.4703	1	0.527501	13.7878
GO:0110053	regulation of actin filament organization	51/1974	279/29008	9.09825e-11	4.16968e-09	2.58953e-09	Fer/Rhoc/Snx9/Flii/Nf2/Wnt11/Myo1c/Pfn1/Dbnl/Rasa1/Iqgap2/Mlst8/Bin1/Capn1/Add3/Ppm1f/Gsn/Capzb/Stmn1/Wasf2/Mtor/Add1/Pxn/Arpc1b/Vasp/Cyfip1/Tjp1/Pak1/Cttn/Flna/Cx3cl1/Cotl1/Rdx/Kank2/Cgnl1/Brk1/Dbn1/Rgs4/Cdc42ep4/Kirrel/S100a10/Id1/Shroom2/Arf1/Cdc42ep1/Cfl1/Capg/Arhgap35/Actg1/Arpc4/Tmsb10	51	2.17295	1	0.528596	14.1058
GO:0035967	cellular response to topologically incorrect protein	29/1974	108/29008	9.9033e-11	4.50372e-09	2.79698e-09	Cul3/Atf6b/Nfe2l2/Rnf185/Xbp1/Pdia6/Ern1/Dnajc3/Derl1/Hsf1/Tmbim6/Hspa9/Bok/Atf6/Hspa5/Creb3l1/Vcp/Bag3/Amfr/Abca7/Creb3l2/Wfs1/Stub1/Hspb8/Atf4/Vapb/Ddrgk1/Ccnd1/Selenos	29	1.57352	1	0.538545	14.7595
GO:0031331	positive regulation of cellular catabolic process	67/1974	425/29008	1.07061e-10	4.83166e-09	3.00064e-09	Hnrnpd/Akt1/Fbxo7/Bcap31/Snx9/Prkd1/Rad23a/Akt2/Map2k1/Sgta/Nprl2/Git1/Gabarap/Psen1/Supv3l1/Sumo3/Mapk9/Rack1/Vdac1/Rnf185/Xbp1/Cnot8/Sumo2/Sptlc2/Hsp90aa1/Dab2/Pabpc1/Hsf1/Polr2d/Sting1/Cpt1a/Csnk1d/Atf6/Aurka/Gba/Map3k7/Vcp/Laptm5/Tnfrsf1b/Tmem59/Rnf19b/Dvl1/Nupr1/Rnf40/Bag3/Plk1/Msn/Rdx/Fbxw8/Socs5/Lsm1/Cd81/Ormdl3/Stub1/Lrp1/Ambra1/Ripk2/Hspb8/Nop53/Foxo1/Ubqln2/Ezr/Gsk3a/Rnf14/Mapk3/Hspbp1/…	67	2.35473	1	0.556291	53.2027
GO:2000060	positive regulation of ubiquitin-dependent protein catabolic process	28/1974	102/29008	1.17797e-10	5.2759e-09	3.27653e-09	Akt1/Bcap31/Rad23a/Sgta/Gabarap/Psen1/Sumo3/Mapk9/Rack1/Sumo2/Dab2/Csnk1d/Aurka/Gba/Vcp/Laptm5/Rnf19b/Dvl1/Plk1/Fbxw8/Socs5/Stub1/Nop53/Ubqln2/Gsk3a/Rnf14/Hspbp1/Ddrgk1	28	1.36133	1	0.555276	53.9213
GO:0008380	RNA splicing	64/1974	398/29008	1.20031e-10	5.33551e-09	3.31356e-09	Crnkl1/Rtcb/Fam50a/Supt6/Snrpd1/Snrnp200/Akt2/Ccdc130/Ptbp1/Prpf31/Rbfox1/Myod1/Ddx39b/Taf15/Ern1/Prpf8/Hnrnpk/Rtraf/Pabpc1/Tmbim6/Snrpc/Ik/Rbm22/Rps26/Eif4a3/Cwc22/Snrpb/Larp7/Plrg1/Khdrbs1/Srrm1/Tfip11/Arl6ip4/Wbp11/Rbm10/Gpkow/Pqbp1/Nono/Lsm4/Thoc5/Rnps1/Dhx8/Lsm7/Rbm42/Rbmxl1/Ddx1/Lsm1/Bud31/Prpf18/Snrpd2/Hnrnpf/Cd2bp2/Setx/Rbm20/Hnrnpa1/Lgals3/Usp39/Htatsf1/Ahnak/Snrnp40/Sf3b5/U2af1l4/Ubl5/P…	64	3.46284	1	0.548775	54.0785
GO:0031396	regulation of protein ubiquitination	43/1974	214/29008	1.21706e-10	5.3696e-09	3.33473e-09	Akt1/Cul3/Cdk9/Chp1/Sash1/Sqstm1/Brca1/Gabarap/Ubb/Psen1/Mapk9/Mta1/Hsp90aa1/Tbc1d7/Pdcd6/Spry2/Derl1/Hsp90ab1/Ndfip1/Hspa5/Laptm5/Pef1/Park7/Mtor/Rnf40/Plk1/Sprtn/Prr7/Atg5/Ube2l3/Wfs1/Stub1/Ripk2/Tspo/Rps2/Gsk3a/Rpl5/Rpl11/Rps7/Hspbp1/Rpl23/Ppia/Rpl37rt	43	3.73353	1	0.534876	14.9006
GO:0032535	regulation of cellular component size	66/1974	417/29008	1.23948e-10	5.42802e-09	3.37101e-09	Fer/Akt1/Snx9/Flii/Eif2b2/Ulk2/Cdk4/E2f4/Gdi1/Myo1c/Pfn1/Dbnl/Slc9a3r1/Ntn1/Rasa1/Iqgap2/Ap2m1/Tnfrsf12a/Hsp90ab1/Mlst8/Bin1/Lars/Capn1/Add3/Olfm1/Gsn/Anapc2/Ttl/Capzb/Wasf2/Mtor/Add1/Arpc1b/Ret/Vasp/Cyfip1/Pak1/Ilk/Cttn/Ist1/Cotl1/Rdx/Rpl4/Ryk/Atp7a/Brk1/Dbn1/Wdtc1/Sema7a/Sct/Golga4/Sema6c/Lrp1/Cdc42ep4/Kirrel/Megf8/Shroom2/Arf1/Cdc42ep1/Ezr/Chmp3/Cfl1/Capg/Arhgap35/Arpc4/Tmsb10	66	1.89257	1	0.531743	15.0578
GO:0019318	hexose metabolic process	48/1974	256/29008	1.3055e-10	5.67051e-09	3.52161e-09	Akt1/Akt2/Igfbp4/Adora2b/Slc35b4/Grb10/Pofut2/Galk1/Kat2a/Slc39a14/Sik1/Ddb1/Cpt1a/Lrp5/Slc2a8/Wdr5/Src/B4galt1/Gale/H6pd/Mtor/Man2b2/Aldoa/Bckdk/Pdha1/Fam3a/Pkm/Oma1/Pdk3/Midn/Gpi1/Hk1/Wdtc1/Nfe2l1/Dcxr/Pck2/Atf4/Foxo1/Glb1/Igf2/Gnpda1/Mapk14/C1qtnf3/Eno1b/Trp53/Pgk1/Ldha/Maea	48	2.42771	1	0.538063	15.5867
GO:0051306	mitotic sister chromatid separation	22/1974	65/29008	1.31404e-10	5.67051e-09	3.52161e-09	Ube2c/Cul3/Apc/Ppp2r1a/Ncaph2/Zwint/Pttg1/Aurkb/Rad21/Ik/Anapc11/Anapc7/Anapc5/Mad1l1/Plk1/Zwilch/Mad2l1bp/Cdk5rap2/Bub1b/Ccnb1/Cenpe/Nsmce2	22	2.31123	1	0.537852	15.8581
GO:0000075	cell cycle checkpoint signaling	38/1974	175/29008	1.36298e-10	5.83908e-09	3.6263e-09	Ier3/Apc/Brca1/Ppp2r5c/Ddx39b/Zwint/Cdk1/Aurkb/Nsun2/Rnaseh2b/Hsf1/Prkdc/Ik/E2f1/Aurka/Ints3/Rps6/Stil/Mad1l1/Xpc/Plk1/Zwilch/Fancd2/Thoc5/Mad2l1bp/Pml/Cdk5rap2/Timeless/Bub1b/Ccnb1/Nop53/Foxo4/Cenpe/Mapk14/Trp53/Rpl26/Zfyve19/Ccnd1	38	1.55302	1	0.532678	15.9239
GO:0045333	cellular respiration	43/1974	215/29008	1.42246e-10	6.05006e-09	3.75732e-09	Sdhd/Akt1/Idh3g/Atp5d/Dlst/Cs/Trap1/Sdhb/Slc25a22/Mdh2/Cdk1/Mtfr2/Ndufs7/Ogdh/Prelid1/Sdha/Plec/Uqcc2/Cox7a2l/Atp5b/Shmt2/Idh1/Ndufa8/Cat/Mtfr1/Gba/Aco1/Vcp/Park7/Nupr1/Pdha1/Atp7a/Atp5h/Ndufv1/Mybbp1a/Ccnb1/Nop53/Cox6a1/Uqcrq/Mtfr1l/Atp5k/Uqcr10/Ndufs8	43	3.23695	1	0.534189	16.2616
GO:0032392	DNA geometric change	18/1974	44/29008	1.68982e-10	7.11063e-09	4.41598e-09	Rpa1/Mcm2/Mcm5/Supv3l1/Rad50/Mnat1/Mcm4/Pot1b/Ercc3/Anxa1/Mcm6/Mcm7/Recql/Ercc2/Wrn/Ddx11/Ddx1/Mcm3	18	7.82263	1	0.553886	17.3852
GO:0032869	cellular response to insulin stimulus	42/1974	208/29008	1.69587e-10	7.11063e-09	4.41598e-09	Fer/Akt1/Akt2/Sh2b2/Apc/Cdk4/Myo1c/Atp2b1/Eif4ebp2/Grb10/Xbp1/Hnrnpk/Slc39a14/Prkdc/Rhoq/Rela/Gpam/Eprs/Slc2a8/Src/Zbtb7b/Uso1/Cyfip1/Nucb2/Pak1/Eif4ebp1/Pkm/Gnai2/Ptprf/Ccnd3/Myo5a/Wdtc1/H2az1/Mars1/Pck2/Foxo4/Foxo1/Igf2/Ywhag/Rab31/Gsk3a/Slc27a4	42	7.82263	1	0.553886	17.3852
GO:0051348	negative regulation of transferase activity	48/1974	259/29008	1.97852e-10	8.23731e-09	5.11569e-09	Mapk7/Akt1/Fbxo7/Hspb1/Apc/Nf2/Nprl2/Sh3bp5l/Chp1/Tsg101/Psen1/Prkar1a/Rtraf/Spry2/Dnajc3/Plec/Pot1b/Mllt1/Lrp5/Ppm1f/Src/Wwtr1/Gba/Ephb2/Park7/Dvl1/Plk1/Ilk/Casp3/Csk/Qars/Pkig/Midn/Gadd45a/Pml/Socs5/Ormdl3/Gprc5a/Hexim1/Gsk3a/Rpl5/Rpl11/Trp53/Rps7/Rpl23/Ppia/Rpl37rt/Vps25	48	7.82263	1	0.553886	17.3852
GO:0043393	regulation of protein binding	43/1974	218/29008	2.25547e-10	9.32471e-09	5.791e-09	Akt1/Gtf2f1/Hdac5/Ppp2cb/Ctsz/Psen1/Rack1/Aurkb/Hnrnpk/Dab2/Derl1/Hsf1/Tmbim6/Sympk/Hsp90ab1/Sting1/Rfng/Aurka/Src/Park7/Dvl1/Lrpap1/Add1/Tfip11/Ran/Lfng/Ephb6/Plxnd1/Plk1/Amfr/Aplp2/Carm1/Anxa2/Ptprf/Ldlrap1/Stub1/Lrp1/Ripk2/Id1/Ifit2/Tle5/Rpl11/Mapk3	43	2.27673	1	0.554144	17.683
GO:0006575	cellular modified amino acid metabolic process	41/1974	202/29008	2.35991e-10	9.68874e-09	6.01708e-09	Txnrd3/Ckb/Plod3/Mthfd2/Ctns/Clic1/Sardh/Nfe2l2/Serinc3/Gpx3/Slc22a5/Gamt/Mtr/Ctsl/Ctsb/Serinc2/Cpt1a/Shmt2/Idh1/Atic/Ptges2/Crat/Chac1/Ahcy/Cth/Park7/Mthfr/Pcyox1/Gsta4/Plod2/Arl6ip5/Nfe2l1/Gstm2/Mthfd1l/Gpx1/Ethe1/Eef1g/Ggh/Gpx4/Ass1/Gcnt4	41	5.33361	1	0.558089	18.1472
GO:0032434	regulation of proteasomal ubiquitin-dependent protein catabolic process	32/1974	133/29008	2.42508e-10	9.88762e-09	6.14059e-09	Akt1/Bcap31/Rad23a/Sgta/Gabarap/Gipc1/Psen1/Mapk9/Rack1/Sumo2/Dab2/Eif3h/Hsp90ab1/Csnk1d/Aurka/Gba/Rad23b/Vcp/Rnf19b/Park7/Dvl1/Plk1/Fbxw8/Socs5/Stub1/Nop53/Ubqln2/Gsk3a/Rpl11/Rnf14/Hspbp1/Ddrgk1	32	5.33361	1	0.558089	18.1472
GO:0010720	positive regulation of cell development	61/1974	378/29008	2.81194e-10	1.13558e-08	7.05238e-09	Serpinf1/Smo/Tgfb1/Calr/Ppp1cc/Eif2b2/Map2k1/Crkl/Ctnnb1/Myod1/Etv5/Gdi1/Atp6ap1/Mapk9/Dbnl/Ntn1/Numb/Akap11/Dab2/Prkdc/Tnfrsf12a/Bin1/Rela/P4hb/Xrcc5/Serpine2/Vim/Anapc2/E2f1/Aurka/Mme/Bag1/Tnfrsf1b/Ephb2/Mtor/Add1/Plxna1/Ret/Plxnd1/Cyfip1/Pak1/Ilk/Flna/Vegfc/Ist1/Cx3cl1/Rpl4/Fbxw8/Ptprf/Dbn1/Plxnb2/Srrt/Ninj1/Sema7a/Golga4/Lrp1/Tspo/S100a10/Megf8/Cxcr4/Nap1l1	61	5.33361	1	0.558089	18.1472
GO:0007264	small GTPase mediated signal transduction	66/1974	425/29008	2.82358e-10	1.13558e-08	7.05238e-09	Ngfr/Kctd10/Kpnb1/Itga3/Rhoc/Prkd1/Cyth2/Cul3/Myo9b/Map2k1/Sh2b2/Rala/Ppp2cb/Git1/Bnip2/Gdi1/Timp2/Ksr1/Gabarap/Arhgef25/Dbnl/Ntn1/Erbin/Spry2/Ralbp1/Rhoq/Arl3/Arhgdia/Hras/Col3a1/Ralgds/Arhgap1/Src/Rit1/Arhgef2/Ephb2/Stmn1/Wasf2/Uso1/Rab35/Adcyap1r1/Cyfip1/Nucb2/Rasa3/Adgrg1/Kank2/Cgnl1/Nradd/Brk1/Dhcr24/Ssx2ip/Plekhg5/Rapgef1/Rgl3/Tax1bp3/Iqsec3/Cdc42ep4/F2r/Cdc42ep1/Cdc42se2/Jun/Rhob/Sipa1/Arh…	66	3.5712	1	0.55691	18.38
GO:0001503	ossification	65/1974	417/29008	3.2836e-10	1.31167e-08	8.14595e-09	Mef2d/Akt1/Smo/Tgfb1/Prkd1/Apc/Epha2/Ctnnb1/Clic1/Id3/Hdac5/Git1/Wnt11/Nbr1/Atp6ap1/Atp2b1/Srgn/Kremen1/Erh/Smoc1/Pdlim7/Nipbl/Ank/Snai2/Crim1/Twsg1/Smad4/Lrp5/Ltbp3/Igfbp5/Ddr2/Acvr1/Creb3l1/Gnas/Wwtr1/Lmna/Ecm1/Map3k7/Npr2/Hspg2/Ski/Spp1/Mgp/Ercc2/Ilk/Vegfc/Ltf/Sik3/Cd276/Smad6/Mesd/Suv39h1/Lrrc17/Atf4/Id1/Tmem64/Igf2/Junb/Yap1/Mapk14/Tmem119/Mia3/Rpl38/Mapk3/Dhrs3	65	3.5712	1	0.55691	18.38
GO:0070997	neuron death	66/1974	428/29008	3.8174e-10	1.51466e-08	9.40664e-09	Ngfr/Serpinf1/Dnajc5/Smo/Fbxo7/Map2k7/Fam162a/Akt2/Atn1/Ube2m/Ctnnb1/Crlf1/Chp1/Ctsz/Fis1/Ubb/Psen1/Ddit4/Rack1/Oxr1/Hsf1/Hsp90ab1/Ralbp1/Jak2/Hras/St8sia2/Lancl1/Bok/Capn2/Slc23a2/Gba/Bag1/Tnfrsf1b/Park7/Mtor/Hsph1/Tnfrsf1a/Nupr1/Ilk/Nono/Casp3/Cx3cl1/Aars/Neo1/Ptprf/Map2k4/Atp7a/Egln3/Arl6ip5/Sigmar1/Gpi1/Chmp4b/Sct/Wfs1/Lrp1/Ambra1/Gfer/Atf4/F2r/Jun/Set/Gsk3a/Musk/Zfp110/Trp53/Gpx1	66	3.12905	1	0.571441	19.3507
GO:0045930	negative regulation of mitotic cell cycle	44/1974	231/29008	4.51129e-10	1.77805e-08	1.10424e-08	Tom1l2/Fbxo7/Tgfb1/Tpra1/Ier3/Apc/Ctnnb1/Brca1/Timp2/Ppp2r5c/Zwint/Cdk1/Prmt2/Slc9a3r1/Aurkb/Trim35/Rad21/Prkdc/Ik/Ctdsp1/Ints3/Rps6/Stil/Mad1l1/Xpc/Plk1/Kank2/Zwilch/Fancd2/Mad2l1bp/Pml/Cdk5rap2/Bub1b/Ccnb1/Nop53/Foxo4/Cenpe/Gas1/Usp47/Trp53/Rpl26/Zfyve19/Ccnd1/Ctdsp2	44	3.12905	1	0.571441	19.3507
GO:0009314	response to radiation	66/1974	430/29008	4.65754e-10	1.82353e-08	1.13249e-08	Akt1/Tgfb1/Map2k7/Ercc1/Ruvbl2/Akt2/Ppp1cc/Ctns/Crip1/Brca1/Rpain/Mapk9/Aurkb/Mta1/Nipbl/Hsf1/Prkdc/Snai2/Agap3/Sik1/Ercc3/Anxa1/Ddb1/Rela/Hras/Col3a1/Nhej1/Xrcc5/Cat/Pcna/Mme/Ints3/Ube4b/Mtor/Sdf4/Triap1/Xpc/Ercc2/Wrn/Casp3/Kars/Sprtn/Cryab/Fancd2/Tmem109/Abca7/Gadd45a/Pml/Sct/Ckap5/Hmgn1/Spidr/H2ax/Jun/Yap1/Mapk14/Rhob/Eef1d/Cds2/Usp47/Trp53/Rpl26/Gpx1/Rdh11/Ccnd1/Noc2l	66	4.14139	1	0.570235	19.5859
GO:1905897	regulation of response to endoplasmic reticulum stress	23/1974	75/29008	4.74782e-10	1.84665e-08	1.14684e-08	Bcap31/Sgta/Atf6b/Serinc3/Rnf185/Xbp1/Pdia6/Ern1/Grina/Tmbim6/Syvn1/Bok/Atf6/Creb3l1/Park7/Nupr1/Abca7/Nfe2l1/Wfs1/Ubqln2/Spop/Ddrgk1/Selenos	23	1.9201	1	0.565141	19.6293
GO:0090068	positive regulation of cell cycle process	46/1974	249/29008	5.22478e-10	2.01888e-08	1.2538e-08	Ube2c/Akt1/Tgfb1/Phb2/Cul3/Cdk4/Ddx39b/Gipc1/Cdk1/Aurkb/Rad21/Racgap1/Poc1a/Lmnb1/Anxa1/Cdca5/Lrp5/Anapc11/Pkp4/Nusap1/Nsfl1c/Aurka/Fam83d/Larp7/Plrg1/Anp32b/Cdc7/Anapc7/Anapc5/Mad1l1/Rdx/Pebp1/Ccnd3/Thoc5/Mad2l1bp/Rcc2/Ccnb1/Cenpe/Eif4g1/Igf2/Chmp3/Nsmce2/Rpl17/Cenpj/Numa1/Ccnd1	46	1.24295	1	0.596342	21.4913
GO:0070670	response to interleukin-4	15/1974	32/29008	5.51166e-10	2.1159e-08	1.31406e-08	Tcf7/Mcm2/Cdk4/Xbp1/Stat5b/Hsp90ab1/Fasn/Hspa5/Alad/Pml/Rps2/Nfil3/Rpl3/Impdh2/Rplp0	15	3.4224	1	0.605413	22.2774
GO:0051146	striated muscle cell differentiation	54/1974	320/29008	5.61308e-10	2.14094e-08	1.3296e-08	Akt1/Smo/Tgfb1/Flii/Hdac5/Mymk/Myod1/Bnip2/Rxra/Ddx39b/Trip10/Xbp1/Prkar1a/Kat2a/Myh9/Plec/Sik1/Epc1/Smad4/Igfbp5/Csrp1/Capn2/Acvr1/Lmna/Mtor/Ski/Sgcb/Dmpk/Il4ra/Pak1/Neo1/Ctdp1/Map2k4/Cd81/Atg5/Gdf15/Rgs4/Stac3/Fzd7/Mamstr/Igf2/Maml1/Selenon/Mapk14/Tmem119/Gsk3a/Naca/Tnnt3/Actg1/Cyp26b1/Gpx1/Agtr2/Ehd2/Bvht	54	3.4224	1	0.605413	22.2774
GO:0046034	ATP metabolic process	47/1974	259/29008	6.30682e-10	2.39012e-08	1.48436e-08	Sdhd/Tgfb1/Atp5d/Ier3/Map2k1/Ctns/Pgam1/Git1/Fis1/Cdk1/Psen1/Ddit4/Ndufs7/Guk1/Ogdh/Galk1/Sdha/Uqcc2/Cox7a2l/Atp5b/Shmt2/Ndufa8/Ampd2/Vcp/Gale/Park7/Aldoa/Nupr1/Pkm/Atp7a/Atp5h/Gpi1/Hk1/Ndufv1/Ccnb1/Cox6a1/Tspo/Uqcrq/Atp5k/Atp6v1a/Eno1b/Uqcr10/Trp53/Ndufs8/Eno3/Pgk1/Ldha	47	1.88581	1	0.610379	22.8571
GO:0032271	regulation of protein polymerization	44/1974	234/29008	6.90949e-10	2.60184e-08	1.61584e-08	Fer/Snx9/Flii/Apc/Git1/Myo1c/Pfn1/Dbnl/Hsp90aa1/Rasa1/Iqgap2/Vdac2/Mlst8/Bin1/Capn1/Add3/Gsn/Capzb/Stmn1/Wasf2/Mtor/Add1/Arpc1b/Fkbp4/Vasp/Cyfip1/Pak1/Cttn/Cotl1/Dctn1/Rdx/Brk1/Dbn1/Cdk5rap2/Ckap5/Cdc42ep4/Kirrel/Arf1/Cdc42ep1/Cfl1/Capg/Numa1/Arpc4/Tmsb10	44	4.88914	1	0.633936	24.4976
GO:0042326	negative regulation of phosphorylation	62/1974	396/29008	6.99032e-10	2.61562e-08	1.6244e-08	Mapk7/Akt1/Fbxo7/Tgfb1/Ier3/Hspb1/Apc/Crkl/Nf2/Nprl2/Git1/Sh3bp5l/Chp1/Tsg101/Psen1/Ddit4/Grb10/Rack1/Xbp1/Prkar1a/Rtraf/Spry2/Dnajc3/Plec/Prkdc/Mllt1/Lrp5/Ctdsp1/Ppm1f/Wwtr1/Gba/Bag1/Ephb2/Park7/Mtor/Dvl1/Emilin1/Nupr1/Plk1/Ilk/Casp3/Csk/Qars/Pebp1/Pkig/Midn/Gadd45a/Smad6/Socs5/Pmepa1/Lrp1/Ccnb1/Kirrel/Zbed3/Spred2/Eif4g1/Gprc5a/Hexim1/Jun/Ppia/Ctdsp2/Vps25	62	2.70783	1	0.641403	25.2619
GO:0000028	ribosomal small subunit assembly	12/1974	20/29008	7.1925e-10	2.67434e-08	1.66087e-08	Rps25/Rps5/Prkdc/Rps14/Xrcc5/Rpsa/Pwp2/Rps19/Rps2/Rpl38/Rps15/Rps28	12	2.93348	1	0.655511	26.4467
GO:0048545	response to steroid hormone	43/1974	226/29008	7.34623e-10	2.70564e-08	1.68031e-08	Tgfb1/Calr/Phb2/Map2k1/Zmiz1/Myod1/Rxra/Brca1/Rwdd1/Ddit4/Prmt2/Ncoa1/Dab2/Npc1/Anxa1/Jak2/Tbl1x/Idh1/Src/Bche/Gba/Park7/Spp1/Ncor2/Fkbp4/Pak1/Eif4ebp1/Carm1/Smarca4/Kank2/Acsbg1/Cdo1/Atp1a1/Phb/Ube2l3/Pck2/Cbr1/Yap1/Hmgb2/Rnf14/Agtr2/Ddrgk1/Ass1	43	2.23504	1	0.655673	26.7932
GO:0048638	regulation of developmental growth	63/1974	406/29008	7.37439e-10	2.70564e-08	1.68031e-08	H19/Akt1/Smo/Eif2b2/Ulk2/Apc/Cdk4/Myod1/Gdi1/Ddx39b/Trip10/Cdk1/Sgpl1/Gamt/Dbnl/Ntn1/Stat5b/Hnrnpk/Nipbl/Hsf1/Prkdc/Tnfrsf12a/Tnks2/Gpam/Olfm1/Anapc2/Slc23a2/Ttl/Gnas/Mtor/Cyfip1/Pak1/Ilk/Cttn/Dusp9/Gpat4/Ist1/Ppib/Rpl4/Ryk/Ctdp1/Spr/Dbn1/Sema7a/Gdf15/Rgs4/Golga4/Sema6c/Suv39h1/Ncam1/Lrp1/Mul1/Ccnb1/Megf8/Cxcr4/Igf2/Ezr/Yap1/Mapk14/Cfl1/Gsk3a/Musk/Naca	63	2.23504	1	0.655673	26.7932
GO:0051304	chromosome separation	26/1974	96/29008	7.41397e-10	2.70564e-08	1.68031e-08	Ube2c/Top3a/Cul3/Apc/Ppp2r1a/Ncaph2/Top2b/Zwint/Pttg1/Aurkb/Rad21/Ik/Anapc11/Anapc7/Anapc5/Mad1l1/Plk1/Zwilch/Mad2l1bp/Cdk5rap2/Slx4/Bub1b/Ccnb1/Cenpe/Nsmce2/Numa1	26	6.70511	1	0.653064	26.9647
GO:0043281	regulation of cysteine-type endopeptidase activity involved in apoptotic process	41/1974	210/29008	8.10473e-10	2.93958e-08	1.82559e-08	Ngfr/Akt1/Bcap31/Fam162a/Akt2/Ctsd/Fis1/Mapk9/Rack1/Pdcd6/Hsf1/Mtch1/Jak2/Ppm1f/Bok/Gsn/Src/Anp32b/Vcp/Laptm5/Park7/Dnajb6/Triap1/Ret/Arl6ip1/Igbp1/Rps6ka3/Gas6/Cryab/Prr7/Dhcr24/Arl6ip5/Gramd4/Gpi1/Pml/Dap/Mul1/F2r/S100a9/Usp47/Gpx1	41	2.64014	1	0.674503	28.6798
GO:0032868	response to insulin	45/1974	244/29008	8.48859e-10	3.06003e-08	1.9004e-08	Fer/Akt1/Akt2/Sh2b2/Apc/Cdk4/Myo1c/Atp2b1/Eif4ebp2/Grb10/Xbp1/Hnrnpk/Slc39a14/Prkdc/Rhoq/Rela/Gpam/Eprs/Slc2a8/Src/Zbtb7b/Mtor/Uso1/Cyfip1/Nucb2/Pak1/Eif4ebp1/Pkm/Gnai2/Ptprf/Ccnd3/Myo5a/Wdtc1/H2az1/Mars1/Pck2/Foxo4/Foxo1/Igf2/Ywhag/Mapk14/Rab31/Gsk3a/Slc27a4/Ggh	45	1.55074	1	0.675503	29.0899
GO:0007179	transforming growth factor beta receptor signaling pathway	38/1974	186/29008	8.71561e-10	3.12283e-08	1.9394e-08	Itga3/Tgfb1/Glg1/Zmiz1/Mtmr4/Gipc1/Xbp1/Spry2/Dab2/Tab1/Itgb5/Hsp90ab1/Twsg1/Smad4/Ltbp3/Col3a1/Acvr1/Hspa5/Src/Smad9/Map3k7/Ski/Htra3/Emilin1/Pxn/Zyx/Tgfb1i1/Snx1/Chst11/Smad6/Pml/Pmepa1/Stub1/Lrp1/Spred2/Jun/Trp53/Zfp703	38	2.20011	1	0.675796	29.4522
GO:0030433	ubiquitin-dependent ERAD pathway	24/1974	84/29008	1.00815e-09	3.59047e-08	2.22982e-08	Trim25/Bcap31/Calr/Sgta/Hsp90b1/Rnf185/Sel1l/Derl1/Ube2j2/Syvn1/Hspa5/Ube2j1/Vcp/Ube4b/Fbxo17/Erlin2/Amfr/Stt3b/Wfs1/Stub1/Os9/Ubqln2/Rnf121/Selenos	24	3.70545	1	0.678722	29.9928
GO:0042306	regulation of protein import into nucleus	23/1974	78/29008	1.12846e-09	3.99488e-08	2.48097e-08	Smo/Tgfb1/Prkd1/Tek/Chp1/Nolc1/Brca1/Akap1/Cdk1/Psen1/Xbp1/Hsp90ab1/Rbm22/Jak2/Ran/Tnfrsf1a/Ipo5/Bag3/Flna/Pkig/Mavs/Mapk14/Agtr2	23	3.70545	1	0.678722	29.9928
GO:0006997	nucleus organization	32/1974	141/29008	1.18352e-09	4.13944e-08	2.57075e-08	Akap8l/Nolc1/Ctdnep1/Pes1/Plec/Agap3/Bin1/Wdr73/Tor1b/Nsfl1c/Lmna/Tmem43/Dmpk/Plk1/Dctn1/Nup93/Chmp2a/Sun1/Pml/Phf2/Chmp4b/Nfe2l1/Suv39h1/Baz2a/Psme4/Rps19/Wrap53/Sun2/Pygo2/Nup107/Pom121/Hmgb2	32	2.84459	1	0.679786	30.4075
GO:0098760	response to interleukin-7	11/1974	17/29008	1.1903e-09	4.13944e-08	2.57075e-08	Hdgf/Crkl/Lsp1/Gipc1/Stip1/P4hb/Atp5b/Atic/Pdia3/Rad23b/Jak1	11	3.15914	1	0.68608	31.1897
GO:0098761	cellular response to interleukin-7	11/1974	17/29008	1.1903e-09	4.13944e-08	2.57075e-08	Hdgf/Crkl/Lsp1/Gipc1/Stip1/P4hb/Atp5b/Atic/Pdia3/Rad23b/Jak1	11	4.51305	1	0.687232	31.6141
GO:0006397	mRNA processing	69/1974	469/29008	1.2009e-09	4.15187e-08	2.57847e-08	Tbrg4/Crnkl1/Fam50a/Supt6/Snrpd1/Akap8l/Snrnp200/Ptbp1/Prpf31/Rbfox1/Myod1/Cdk9/Ddx39b/Supt4a/Ern1/Prpf8/Hnrnpk/Pabpc1/Hsf1/Sympk/Snrpc/Polr2d/Nelfe/Ik/Rbm22/Eif4a3/Cwc22/Snrpb/Cstf1/Larp7/Plrg1/Khdrbs1/Srrm1/Tfip11/Arl6ip4/Wbp11/Rnf40/Rbm10/Gpkow/Pqbp1/Nono/Lsm4/Thoc5/Rnps1/Dhx8/Lsm7/Rbm42/Rbmxl1/Ddx1/Lsm1/Srrt/Bud31/Prpf18/Snrpd2/Ccnb1/Hnrnpf/Cd2bp2/Setx/Rbm20/Hnrnpa1/Lgals3/Pcbp1/Usp39/Aurkaip…	69	4.51305	1	0.687232	31.6141
GO:0006278	RNA-dependent DNA biosynthetic process	20/1974	60/29008	1.23145e-09	4.20829e-08	2.61351e-08	Rpa1/Nhp2/Cct3/Map2k7/Ctnnb1/Rad50/Aurkb/Hsp90aa1/Cct5/Hsp90ab1/Pot1b/Xrcc5/Src/Cct7/Tnks/Cct2/Pml/Wrap53/Mapk3/Tcp1	20	4.51305	1	0.687232	31.6141
GO:0007004	telomere maintenance via telomerase	20/1974	60/29008	1.23145e-09	4.20829e-08	2.61351e-08	Rpa1/Nhp2/Cct3/Map2k7/Ctnnb1/Rad50/Aurkb/Hsp90aa1/Cct5/Hsp90ab1/Pot1b/Xrcc5/Src/Cct7/Tnks/Cct2/Pml/Wrap53/Mapk3/Tcp1	20	11.7339	1	0.69077	32.211
GO:0036503	ERAD pathway	27/1974	105/29008	1.24251e-09	4.22167e-08	2.62182e-08	Trim25/Bcap31/Calr/Sgta/H13/Hsp90b1/Rnf185/Sel1l/Derl1/Ube2j2/Syvn1/Get4/Hspa5/Ube2j1/Vcp/Ube4b/Fbxo17/Erlin2/Amfr/Stt3b/Wfs1/Stub1/Os9/Ubac2/Ubqln2/Rnf121/Selenos	27	11.7339	1	0.69077	32.211
GO:0022604	regulation of cell morphogenesis	55/1974	337/29008	1.37525e-09	4.646e-08	2.88534e-08	Rhoc/Calr/Crkl/Fblim1/Sparc/Mapk9/Dbnl/Slc9a3r1/Numb/Hnrnpk/Dab2/Myh9/Prkdc/Rhoq/Anxa1/P4hb/Arhgdia/Itga7/Anapc2/Slc23a2/Src/Ephb2/Capzb/Dvl1/Pxn/Plxna1/Plxnd1/Cyfip1/Aldoa/Parva/Ilk/Msn/Zmym3/Flna/Cfdp1/Rdx/Fbxw8/Ptprf/Dbn1/Plxnb2/Pakap/Rcc2/Mul1/Cdc42ep4/S100a10/Cxcr4/Cdc42ep1/Cdc42se2/Ezr/Syne3/Rhob/Actn4/Cfl1/Arhgap35/Rhog	55	11.7339	1	0.69077	32.211
GO:1901214	regulation of neuron death	60/1974	384/29008	1.41913e-09	4.76698e-08	2.96048e-08	Ngfr/Serpinf1/Dnajc5/Smo/Fbxo7/Map2k7/Ube2m/Ctnnb1/Crlf1/Chp1/Ctsz/Fis1/Ubb/Psen1/Ddit4/Rack1/Oxr1/Hsf1/Hsp90ab1/Ralbp1/Jak2/Hras/St8sia2/Lancl1/Bok/Capn2/Slc23a2/Gba/Bag1/Tnfrsf1b/Park7/Mtor/Hsph1/Tnfrsf1a/Nupr1/Ilk/Nono/Casp3/Cx3cl1/Aars/Neo1/Ptprf/Map2k4/Atp7a/Egln3/Sigmar1/Gpi1/Chmp4b/Sct/Wfs1/Lrp1/Ambra1/Gfer/Atf4/F2r/Jun/Set/Gsk3a/Musk/Trp53	60
GO:0006310	DNA recombination	51/1974	301/29008	1.45074e-09	4.8184e-08	2.99241e-08	Rpa1/Tcf7/Supt6/Tgfb1/Mcm2/Ercc1/Ruvbl2/Mcm5/Zswim7/Brca1/Top2b/Rpain/Supv3l1/Rad50/Nipbl/Rad21/Prkdc/Mcm4/Pot1b/Ndfip1/Sfr1/Nhej1/Xrcc5/Mcm6/Psmd14/Cdc7/Mcm7/Ruvbl1/Recql/Ercc2/Ppp4c/Nsmce1/Nono/Gins4/Wrn/Fancd2/Brip1/Slx4/Timeless/Wrap53/Mcm3/Spidr/Setx/Mms22l/H2ax/Hmgb2/Lig1/Fbh1/Nsmce2/Morf4l1/Ap5s1	51
GO:0072659	protein localization to plasma membrane	51/1974	301/29008	1.45074e-09	4.8184e-08	2.99241e-08	Itga3/Akt1/Tgfb1/Akt2/Epha2/Gorasp2/Sqstm1/Rack1/Slc9a3r1/Sec23a/Vti1b/Numb/Camk2g/Dab2/Emp2/Ap2m1/Bsg/Rhoq/Ehd4/Scp2/Tmem59/Ephb2/Tnfrsf1a/Sytl2/Flna/Gas6/Rdx/Anxa2/Ptpn9/Csk/Atp1b3/Myo5a/Arl6ip5/Cnpy4/Ldlrap1/Cd81/Tspan14/Golga4/Lyplal1/Lrp1/Stac3/S100a10/Golph3l/Cltc/Lgals3/Ezr/Rab31/Flot2/Rhog/Ehd2/Rab7	51
GO:0051147	regulation of muscle cell differentiation	33/1974	150/29008	1.53289e-09	5.06282e-08	3.1442e-08	Supt6/Tgfb1/Ptbp1/Hdac5/Myod1/Cdk9/Ddx39b/Trip10/Xbp1/Kat2a/Sik1/Epc1/Smad4/Megf10/Cth/Mtor/Dmpk/Pak1/Rbpms2/Ctdp1/Rgs4/Fzd7/Foxo4/Mamstr/Igf2/Maml1/Mapk14/Tmem119/Setd3/Gsk3a/Naca/Cyp26b1/Eif5a	33
GO:0052548	regulation of endopeptidase activity	57/1974	357/29008	1.60817e-09	5.28195e-08	3.28029e-08	Ngfr/Serpinf1/Akt1/Bcap31/Fam162a/Akt2/Ctsd/Aph1a/Timp2/Fis1/Mapk9/Rack1/Tmed10/Prelid1/Pdcd6/Hsf1/Fetub/Mtch1/Bin1/Jak2/Ppm1f/Serpine2/Bok/Serpinb8/Gsn/Src/Efna1/Anp32b/Vcp/Reck/Laptm5/Park7/Dnajb6/Triap1/Ret/Arl6ip1/Igbp1/Rps6ka3/Gas6/Cryab/Ltf/Prr7/Dhcr24/Arl6ip5/Gramd4/Gpi1/Pml/Dap/Ripk2/Mul1/F2r/S100a9/Usp47/Serpinb6a/Gpx1/Serpinh1/Psme3	57
GO:0051983	regulation of chromosome segregation	24/1974	86/29008	1.70639e-09	5.54295e-08	3.44239e-08	Ube2c/Cul3/Apc/Zwint/Pttg1/Aurkb/Rad21/Ik/Anapc11/Kif2c/Anapc7/Anapc5/Mad1l1/Plk1/Mki67/Zwilch/Mad2l1bp/Cdk5rap2/Bub1b/Rcc2/Ccnb1/Cenpe/Nsmce2/Numa1	24
GO:2001251	negative regulation of chromosome organization	24/1974	86/29008	1.70639e-09	5.54295e-08	3.44239e-08	Mcm2/Ercc1/Apc/Zwint/Rad50/Pttg1/Aurkb/Mnat1/Rad21/Pot1b/Ik/Tnks2/Src/Mad1l1/Plk1/Tnks/Zwilch/Mad2l1bp/Pml/Cdk5rap2/Slx4/Bub1b/Ccnb1/Cenpe	24
GO:0030968	endoplasmic reticulum unfolded protein response	21/1974	67/29008	1.71801e-09	5.5502e-08	3.44689e-08	Atf6b/Nfe2l2/Xbp1/Pdia6/Ern1/Dnajc3/Derl1/Bok/Atf6/Hspa5/Creb3l1/Amfr/Abca7/Creb3l2/Wfs1/Stub1/Atf4/Vapb/Ddrgk1/Ccnd1/Selenos	21
GO:0061640	cytoskeleton-dependent cytokinesis	25/1974	93/29008	1.85613e-09	5.96382e-08	3.70376e-08	Rhoc/Snx9/Kif20a/Apc/Septin8/Aurkb/Plec/Racgap1/Cep55/Arl3/Nusap1/Stmn1/Cenpa/Rab35/Plk1/Ist1/Pdcd6ip/Chmp2a/Anln/Chmp4b/Arf1/Rhob/Cfl1/Septin9/Septin5	25
GO:0034250	positive regulation of cellular amide metabolic process	34/1974	159/29008	1.91309e-09	6.1136e-08	3.79678e-08	Hnrnpd/Eif2b5/Rps9/Cdk4/Nfe2l2/Rxra/Eif3d/Ddx39b/Dnajc3/Prkdc/Uqcc2/Polr2d/Rps6kb2/Rela/Eif4a3/Vim/Efna1/Rps3a1/Khdrbs1/Mtor/Zcchc4/Casp3/Rpusd4/Pkm/Slc35a4/Eef2/Plxnb2/Abcf1/Eif4g1/Gsk3a/Rpl5/Rpl26/Mapk3/Eif5a	34
GO:1990778	protein localization to cell periphery	58/1974	369/29008	2.11624e-09	6.72645e-08	4.17738e-08	Itga3/Akt1/Tgfb1/Akt2/Map2k1/Epha2/Git1/Gorasp2/Sqstm1/Rack1/Slc9a3r1/Sec23a/Vti1b/Numb/Camk2g/Dab2/Emp2/Ap2m1/Bsg/Rhoq/Arl3/Hras/Nptx1/Ehd4/Scp2/Tmem59/Ephb2/Tnfrsf1a/Sytl2/Plk1/Flna/Gas6/Rdx/Anxa2/Ptpn9/Csk/Atp1b3/Myo5a/Arl6ip5/Cnpy4/Ldlrap1/Cd81/Tspan14/Golga4/Lyplal1/Lrp1/Stac3/S100a10/Golph3l/Cltc/Lgals3/Ezr/Rab31/Flot2/Numa1/Rhog/Ehd2/Rab7	58
GO:0010833	telomere maintenance via telomere lengthening	22/1974	74/29008	2.1754e-09	6.84095e-08	4.24849e-08	Rpa1/Nhp2/Cct3/Map2k7/Ctnnb1/Rad50/Aurkb/Hsp90aa1/Cct5/Hsp90ab1/Pot1b/Tnks2/Xrcc5/Src/Cct7/Tnks/Cct2/Pml/Slx4/Wrap53/Mapk3/Tcp1	22
GO:0046824	positive regulation of nucleocytoplasmic transport	22/1974	74/29008	2.1754e-09	6.84095e-08	4.24849e-08	Smo/Tgfb1/Prkd1/Tek/Brca1/Cdk1/Psen1/Xbp1/Hsp90ab1/Rbm22/Jak2/Anp32b/Khdrbs1/Ran/Tnfrsf1a/Ipo5/Bag3/Flna/Gas6/Mavs/Mapk14/Wipf1	22
GO:0071353	cellular response to interleukin-4	14/1974	30/29008	2.24729e-09	7.02962e-08	4.36567e-08	Tcf7/Mcm2/Cdk4/Xbp1/Hsp90ab1/Fasn/Hspa5/Alad/Pml/Rps2/Nfil3/Rpl3/Impdh2/Rplp0	14
GO:1905818	regulation of chromosome separation	21/1974	68/29008	2.32673e-09	7.23979e-08	4.49619e-08	Ube2c/Cul3/Apc/Zwint/Pttg1/Aurkb/Rad21/Ik/Anapc11/Anapc7/Anapc5/Mad1l1/Plk1/Zwilch/Mad2l1bp/Cdk5rap2/Bub1b/Ccnb1/Cenpe/Nsmce2/Numa1	21
GO:0010965	regulation of mitotic sister chromatid separation	20/1974	62/29008	2.37039e-09	7.33703e-08	4.55658e-08	Ube2c/Cul3/Apc/Zwint/Pttg1/Aurkb/Rad21/Ik/Anapc11/Anapc7/Anapc5/Mad1l1/Plk1/Zwilch/Mad2l1bp/Cdk5rap2/Bub1b/Ccnb1/Cenpe/Nsmce2	20
GO:0071560	cellular response to transforming growth factor beta stimulus	42/1974	226/29008	2.41513e-09	7.4366e-08	4.61841e-08	Mapk7/Itga3/Tgfb1/Glg1/Crkl/Zmiz1/Mtmr4/Gipc1/Xbp1/Spry2/Dab2/Tab1/Itgb5/Hsp90ab1/Twsg1/Smad4/Ltbp3/Col3a1/Acvr1/Hspa5/Src/Smad9/Map3k7/Ski/Htra3/Emilin1/Pxn/Zyx/Tgfb1i1/Snx1/Chst11/Dbn1/Smad6/Pml/Pmepa1/Stub1/Lrp1/Cilp/Spred2/Jun/Trp53/Zfp703	42
GO:0036473	cell death in response to oxidative stress	26/1974	101/29008	2.43988e-09	7.47388e-08	4.64156e-08	Mapk7/Fbxo7/Psap/Hspb1/Trap1/Ctnnb1/Nfe2l2/Rack1/Oxr1/Ralbp1/Jak2/P4hb/Pde8a/Lancl1/Park7/Hsph1/Nono/Arl6ip5/Melk/Sigmar1/Pml/Gfer/Atf4/Trp53/Gpx1/Ppia	26
GO:0006325	chromatin organization	69/1974	477/29008	2.46947e-09	7.52551e-08	4.67363e-08	Smarcb1/Uhrf1/Fam50a/Supt6/Mcm2/Hmgn2/Ruvbl2/Hdac5/Hmg20b/Supt4a/Dnajc9/Bap1/Chaf1b/Kansl2/Smarcd1/Chd1/Epc1/Mbd2/Jak2/Dpf2/Rela/Cbx2/Wdr5/Ssrp1/Mrgbp/Tti1/Anp32b/Pax7/Cbx3/Ruvbl1/Pak1/Rnf40/Mki67/Rbbp7/Hcfc1/Morf4l2/Kat6a/Carm1/Smarca4/Kdm4a/Mbd3/Ehmt1/Bcorl1/Smarce1/Phf2/Kat7/Suv39h1/Rere/Cbx4/Baz2a/Hmgn1/Psme4/Tspyl2/Usp22/Asxl1/Snai1/Hjurp/Zfp518b/Set/Brd9/Nap1l1/Trp53/Atxn7l3/Morf4l1/Chd4/Ut…	69
GO:0072331	signal transduction by p53 class mediator	32/1974	145/29008	2.48554e-09	7.53565e-08	4.67993e-08	Hipk1/Ppp2r5c/Ubb/Ddit4/Hint1/Hnrnpk/Snai2/Shisa5/Bok/E2f1/Triap1/Nupr1/Mif/Tmem109/Pml/Nop2/Armc10/Mybbp1a/Nop53/Phlda3/Rpl37/Snai1/Spred2/Hexim1/Rpl5/Rpl11/Trp53/Rpl26/Rps7/Rps15/Rpl23/Rpl37rt	32
GO:0016055	Wnt signaling pathway	66/1974	449/29008	2.84085e-09	8.56892e-08	5.32163e-08	Tcf7/Pfdn5/Itga3/Tgfb1/Csnk1g2/Ruvbl2/Cul3/Ndrg2/Apc/Ctnnb1/Amotl1/Wnt11/Ctdnep1/Psen1/Grb10/Fbxw11/Kremen1/Sdc1/Slc9a3r1/Depdc1b/Dab2/Snai2/Atp6v0c/Ccny/Mbd2/Ddb1/Tnks2/Lrp5/Csnk1d/Mark1/Gid8/Src/Wwtr1/Vcp/Reck/Ptpru/Dvl1/Ruvbl1/Tgfb1i1/Ilk/Atp6ap2/Otud5/Tnks/Amfr/Smarca4/Ryk/Mks1/Mesd/Rapgef1/Tax1bp3/Lrp1/Fzd7/Ubac2/Zbed3/Tmem64/Foxo1/Pygo2/Yap1/Mapk14/Tle5/Gsk3a/Usp47/Rps12/Ccnd1/Grk6/Zfp703	66
GO:0033045	regulation of sister chromatid segregation	21/1974	69/29008	3.13088e-09	9.39582e-08	5.83516e-08	Ube2c/Cul3/Apc/Zwint/Pttg1/Aurkb/Rad21/Ik/Anapc11/Anapc7/Anapc5/Mad1l1/Plk1/Zwilch/Mad2l1bp/Cdk5rap2/Bub1b/Ccnb1/Cenpe/Nsmce2/Numa1	21
GO:0006753	nucleoside phosphate metabolic process	67/1974	460/29008	3.15824e-09	9.43005e-08	5.85642e-08	Coasy/Tgfb1/Nudt14/Atp5d/Ier3/Map2k1/Cs/Epha2/Pgam1/Git1/Adora2b/Smpdl3a/Psen1/Nudt4/Ddit4/Hint1/Upp1/Guk1/Ogdh/Galk1/Acly/Adcy2/Rnaseh2b/Dgat1/Umps/Mpc1/Rhoq/Gpam/Fasn/Acot9/Atp5b/Cant1/Atic/Dut/Ampd2/Slc27a3/Papss1/Naxe/Vcp/Npr2/Scp2/Gale/Acot7/Park7/Pank4/Nadk/Paics/Ran/Gars/Aldoa/Nupr1/Pdha1/Gpat4/Kars/Pkm/Atp5h/Acot11/Pdk3/Gpi1/Hk1/Mvk/Atp5k/Eno1b/Eno3/Pgk1/Impdh2/Itpa	67
GO:2001252	positive regulation of chromosome organization	23/1974	82/29008	3.32694e-09	9.88387e-08	6.13826e-08	Hnrnpd/Cct3/Map2k7/Ercc1/Ctnnb1/Rad50/Aurkb/Cct5/Rad21/Pot1b/Tnks2/Xrcc5/Mad1l1/Cct7/Tnks/Cct2/Mad2l1bp/Pml/Slx4/Nsmce2/Mapk3/Numa1/Tcp1	23
GO:0050767	regulation of neurogenesis	66/1974	451/29008	3.40818e-09	1.00245e-07	6.22558e-08	Serpinf1/Smo/Tgfb1/Ppp1cc/Dnajb11/Eif2b2/Ulk2/Map2k1/Ctnnb1/Nf2/Etv5/Gdi1/Psen1/Trim11/Dbnl/Ntn1/Numb/Tnfrsf12a/Bin1/Rela/Ctdsp1/Xrcc5/Serpine2/Vim/Anapc2/E2f1/Mme/Arhgef2/Bag1/Tnfrsf1b/Ephb2/Mtor/Ski/Plxna1/Plxnd1/Cyfip1/Pak1/Ilk/Vegfc/Pcm1/Ist1/Cx3cl1/Rpl4/Ryk/Fbxw8/Ptprf/Kdm4a/Dbn1/Tmem98/Plxnb2/Srrt/Ctnna1/Sema7a/Golga4/Sema6c/Lrp1/Tspo/Id1/Megf8/Cxcr4/Yap1/Hmgb2/Zcchc24/Nap1l1/Trp53/Hes6	66
GO:0198738	cell-cell signaling by wnt	66/1974	451/29008	3.40818e-09	1.00245e-07	6.22558e-08	Tcf7/Pfdn5/Itga3/Tgfb1/Csnk1g2/Ruvbl2/Cul3/Ndrg2/Apc/Ctnnb1/Amotl1/Wnt11/Ctdnep1/Psen1/Grb10/Fbxw11/Kremen1/Sdc1/Slc9a3r1/Depdc1b/Dab2/Snai2/Atp6v0c/Ccny/Mbd2/Ddb1/Tnks2/Lrp5/Csnk1d/Mark1/Gid8/Src/Wwtr1/Vcp/Reck/Ptpru/Dvl1/Ruvbl1/Tgfb1i1/Ilk/Atp6ap2/Otud5/Tnks/Amfr/Smarca4/Ryk/Mks1/Mesd/Rapgef1/Tax1bp3/Lrp1/Fzd7/Ubac2/Zbed3/Tmem64/Foxo1/Pygo2/Yap1/Mapk14/Tle5/Gsk3a/Usp47/Rps12/Ccnd1/Grk6/Zfp703	66
GO:0017038	protein import	42/1974	229/29008	3.63714e-09	1.06449e-07	6.61091e-08	Kpnb1/Akt1/Smo/Tgfb1/Prkd1/Phb2/Tek/Chp1/Nolc1/Sqstm1/Nup50/Brca1/Kpna2/Akap1/Rpain/Cdk1/Psen1/Xbp1/Hsp90aa1/Samm50/Agap3/Hsp90ab1/Rbm22/Jak2/Lmna/Ran/Sec13/Tnfrsf1a/Ipo5/Bag3/Flna/Nup93/Pkig/Pml/Mavs/Ing1/Nup107/Pom121/Mapk14/Cfl1/Trp53/Agtr2	42
GO:0048639	positive regulation of developmental growth	41/1974	221/29008	3.92629e-09	1.14346e-07	7.10131e-08	Akt1/Smo/Eif2b2/Myod1/Gdi1/Ddx39b/Trip10/Cdk1/Dbnl/Ntn1/Stat5b/Hnrnpk/Nipbl/Hsf1/Prkdc/Tnfrsf12a/Gpam/Anapc2/Slc23a2/Mtor/Cyfip1/Pak1/Ilk/Ist1/Ppib/Rpl4/Dbn1/Sema7a/Golga4/Ncam1/Lrp1/Mul1/Ccnb1/Megf8/Cxcr4/Igf2/Ezr/Yap1/Mapk14/Musk/Naca	41
GO:0000723	telomere maintenance	29/1974	125/29008	4.08504e-09	1.18386e-07	7.35223e-08	Hnrnpd/Rpa1/Nhp2/Cct3/Map2k7/Ercc1/Ctnnb1/Rad50/Aurkb/Hsp90aa1/Cct5/Prkdc/Hsp90ab1/Pot1b/Tnks2/Xrcc5/Pcna/Src/Lmna/Cct7/Tnks/Wrn/Cct2/Pml/Slx4/Wrap53/Nsmce2/Mapk3/Tcp1	29
GO:0032206	positive regulation of telomere maintenance	18/1974	52/29008	4.14071e-09	1.18834e-07	7.38006e-08	Hnrnpd/Cct3/Map2k7/Ercc1/Ctnnb1/Rad50/Aurkb/Cct5/Pot1b/Tnks2/Xrcc5/Cct7/Tnks/Cct2/Pml/Slx4/Mapk3/Tcp1	18
GO:0042307	positive regulation of protein import into nucleus	18/1974	52/29008	4.14071e-09	1.18834e-07	7.38006e-08	Smo/Tgfb1/Prkd1/Tek/Brca1/Cdk1/Psen1/Xbp1/Hsp90ab1/Rbm22/Jak2/Ran/Tnfrsf1a/Ipo5/Bag3/Flna/Mavs/Mapk14	18
GO:0071559	response to transforming growth factor beta	42/1974	230/29008	4.16084e-09	1.18835e-07	7.38013e-08	Mapk7/Itga3/Tgfb1/Glg1/Crkl/Zmiz1/Mtmr4/Gipc1/Xbp1/Spry2/Dab2/Tab1/Itgb5/Hsp90ab1/Twsg1/Smad4/Ltbp3/Col3a1/Acvr1/Hspa5/Src/Smad9/Map3k7/Ski/Htra3/Emilin1/Pxn/Zyx/Tgfb1i1/Snx1/Chst11/Dbn1/Smad6/Pml/Pmepa1/Stub1/Lrp1/Cilp/Spred2/Jun/Trp53/Zfp703	42
GO:0016573	histone acetylation	32/1974	148/29008	4.24857e-09	1.20757e-07	7.4995e-08	Smarcb1/Tgfb1/Ruvbl2/Myod1/Brca1/Ncoa1/Kat2a/Snai2/Kansl2/Epc1/Smad4/Rps6ka4/Wdr5/Kat14/Mrgbp/Map3k7/Taf12/Park7/Ruvbl1/Taf1/Hcfc1/Morf4l2/Kat6a/Smarca4/Mbd3/Ctbp1/Arid5a/Atg5/Kat7/Morf4l1/Mapk3/Noc2l	32
GO:0006470	protein dephosphorylation	43/1974	239/29008	4.3565e-09	1.22646e-07	7.61677e-08	Tgfb1/Ppp1cc/Mprip/Ptbp1/Ppp2r1a/Ppp2cb/Ppp2r5c/Ywhab/Mtmr4/Akap1/Ctdnep1/Dusp14/Hsp90b1/Ppm1m/Fbxw11/Ptprg/Sympk/Hsp90ab1/Jak2/Ppp6r3/Ctdsp1/Ppm1f/Ptprn/Ilkap/Dusp2/Gba/Ptpru/Igbp1/Dusp4/Ppp2r1b/Ptpn9/Gnai2/Ptprf/Ctdp1/Ptpa/Bod1/Acp1/Ppp6r1/Ppp4r1/Cttnbp2nl/Agtr2/Ppia/Ctdsp2	43
GO:2000116	regulation of cysteine-type endopeptidase activity	43/1974	239/29008	4.3565e-09	1.22646e-07	7.61677e-08	Ngfr/Akt1/Bcap31/Fam162a/Akt2/Ctsd/Fis1/Mapk9/Rack1/Pdcd6/Hsf1/Mtch1/Jak2/Ppm1f/Bok/Gsn/Src/Anp32b/Vcp/Laptm5/Park7/Dnajb6/Triap1/Ret/Arl6ip1/Igbp1/Rps6ka3/Gas6/Cryab/Ltf/Prr7/Dhcr24/Arl6ip5/Gramd4/Gpi1/Pml/Dap/Ripk2/Mul1/F2r/S100a9/Usp47/Gpx1	43
GO:0030071	regulation of mitotic metaphase/anaphase transition	19/1974	58/29008	4.43579e-09	1.24286e-07	7.71865e-08	Ube2c/Cul3/Apc/Zwint/Aurkb/Rad21/Ik/Anapc11/Anapc7/Anapc5/Mad1l1/Plk1/Zwilch/Mad2l1bp/Cdk5rap2/Bub1b/Ccnb1/Cenpe/Nsmce2	19
GO:0009259	ribonucleotide metabolic process	57/1974	367/29008	4.53905e-09	1.26579e-07	7.86107e-08	Coasy/Tgfb1/Atp5d/Ier3/Map2k1/Cs/Epha2/Pgam1/Git1/Psen1/Nudt4/Ddit4/Hint1/Upp1/Guk1/Ogdh/Galk1/Acly/Adcy2/Rnaseh2b/Dgat1/Umps/Mpc1/Rhoq/Gpam/Fasn/Acot9/Atp5b/Atic/Ampd2/Slc27a3/Papss1/Vcp/Npr2/Scp2/Gale/Acot7/Pank4/Paics/Ran/Aldoa/Nupr1/Pdha1/Gpat4/Pkm/Atp5h/Acot11/Pdk3/Gpi1/Hk1/Mvk/Atp5k/Eno1b/Eno3/Pgk1/Impdh2/Itpa	57
GO:0009895	negative regulation of catabolic process	51/1974	311/29008	4.5701e-09	1.26847e-07	7.87769e-08	Hnrnpd/Poldip2/Akt1/Tmem39a/Ier3/Sgta/Dhx34/Git1/Mapkapk2/Timp2/Gipc1/Fmc1/Psen1/Ddit4/Taf15/Nsun2/Eif3h/Hsp90ab1/Lrpprc/Npc1/Smad4/Rela/Serpine2/Traf2/E2f1/Efna1/Alad/Park7/Mtor/Cptp/Nupr1/Rbm10/Flna/Gabarapl2/Anxa2/Kdm4a/Pml/Chmp4b/Phb/Dap/Nop53/Tspo/Eif4g1/Snx12/Rpl5/Rpl11/Trp53/Rps7/Wdr6/Ddrgk1/Rpl23	51
GO:0019058	viral life cycle	45/1974	257/29008	4.62703e-09	1.27827e-07	7.93855e-08	Trim25/Smarcb1/Tmem39a/Rad23a/Tsg101/Top2b/Kpna2/Vta1/Rad50/Trim11/Ctsl/Ctsb/Trim35/Bsg/Hsp90ab1/Npc1/Ddb1/P4hb/Gsn/Stom/Vcp/Gas6/Ist1/Ilf3/Ppib/Ltf/Pdcd6ip/Chmp2a/Eea1/Pml/Mavs/Atg5/Chmp4b/Mvb12b/Phb/Stau1/Bst2/Tpcn2/Pcbp1/Vapb/Pcbp2/Ifitm2/Lgals1/Ppia/Rab7	45
GO:0000302	response to reactive oxygen species	37/1974	189/29008	4.93072e-09	1.35583e-07	8.42025e-08	Fer/Mapk7/Akr1b3/Akt1/Fbxo7/Psap/Trap1/Ppp2cb/Aldh3a2/Nfe2l2/Mapk9/Rack1/Hsf1/Agap3/Anxa1/Rela/Capn1/Prdx5/Pde8a/Ptprn/Cat/Src/Park7/Hsph1/Casp3/Cryab/Atp7a/Sigmar1/Setx/Jun/Rhob/Cfl1/Lig1/Trp53/Mapk3/Gpx1/Txnrd2	37
GO:0001933	negative regulation of protein phosphorylation	55/1974	349/29008	4.97829e-09	1.36258e-07	8.46212e-08	Mapk7/Akt1/Fbxo7/Tgfb1/Hspb1/Apc/Crkl/Nf2/Sh3bp5l/Chp1/Tsg101/Psen1/Ddit4/Rack1/Xbp1/Prkar1a/Rtraf/Spry2/Dnajc3/Plec/Prkdc/Mllt1/Lrp5/Ctdsp1/Ppm1f/Wwtr1/Gba/Bag1/Ephb2/Park7/Mtor/Dvl1/Emilin1/Plk1/Ilk/Casp3/Qars/Pebp1/Pkig/Gadd45a/Smad6/Socs5/Pmepa1/Lrp1/Ccnb1/Kirrel/Zbed3/Spred2/Eif4g1/Gprc5a/Hexim1/Jun/Ppia/Ctdsp2/Vps25	55
GO:1904589	regulation of protein import	23/1974	84/29008	5.55123e-09	1.51239e-07	9.39252e-08	Smo/Tgfb1/Prkd1/Tek/Chp1/Nolc1/Brca1/Akap1/Cdk1/Psen1/Xbp1/Hsp90ab1/Rbm22/Jak2/Ran/Tnfrsf1a/Ipo5/Bag3/Flna/Pkig/Mavs/Mapk14/Agtr2	23
GO:0019693	ribose phosphate metabolic process	58/1974	379/29008	5.80743e-09	1.57493e-07	9.78094e-08	Coasy/Tgfb1/Nudt14/Atp5d/Ier3/Map2k1/Cs/Epha2/Pgam1/Git1/Psen1/Nudt4/Ddit4/Hint1/Upp1/Guk1/Ogdh/Galk1/Acly/Adcy2/Rnaseh2b/Dgat1/Umps/Mpc1/Rhoq/Gpam/Fasn/Acot9/Atp5b/Atic/Ampd2/Slc27a3/Papss1/Vcp/Npr2/Scp2/Gale/Acot7/Pank4/Paics/Ran/Aldoa/Nupr1/Pdha1/Gpat4/Pkm/Atp5h/Acot11/Pdk3/Gpi1/Hk1/Mvk/Atp5k/Eno1b/Eno3/Pgk1/Impdh2/Itpa	58
GO:0006900	vesicle budding from membrane	19/1974	59/29008	6.12624e-09	1.65381e-07	1.02708e-07	Sec24b/Cul3/Sec23a/Tmed10/Pdcd6/Ap3b1/Ap2m1/Gbf1/Sec23b/Pef1/Sec13/Chmp4b/Sec24c/S100a10/Golph3l/Arf1/Arfgap3/Vapb/Mia3	19
GO:1902905	positive regulation of supramolecular fiber organization	39/1974	208/29008	6.84862e-09	1.84041e-07	1.14297e-07	Fer/Rhoc/Snx9/Apc/Nf2/Git1/Wnt11/Myo1c/Pfn1/Psen1/Iqgap2/Mlst8/Bin1/Ppm1f/Gsn/Wasf2/Mtor/Pxn/Arpc1b/Vasp/Cyfip1/Pak1/Cttn/Flna/Cx3cl1/Dctn1/Brk1/Colgalt1/Cdk5rap2/Ckap5/Cdc42ep4/Kirrel/S100a10/Id1/Arf1/Cdc42ep1/Cfl1/Numa1/Arpc4	39
GO:0008630	intrinsic apoptotic signaling pathway in response to DNA damage	27/1974	113/29008	7.03607e-09	1.88223e-07	1.16894e-07	Ier3/Crip1/Epha2/Hipk1/Brca1/Ppp2r5c/Ddit4/Hnrnpk/Prkdc/Snai2/Shisa5/Bok/E2f1/Tnfrsf1b/Triap1/Tnfrsf1a/Nupr1/Mif/Tmem109/Pml/Phlda3/Snai1/Ackr3/Fbh1/Usp47/Trp53/Rpl26	27
GO:0031334	positive regulation of protein-containing complex assembly	43/1974	243/29008	7.29722e-09	1.9433e-07	1.20686e-07	Fer/Rhoc/Snx9/Tgfb1/Apc/Git1/Myo1c/Pfn1/Mapk9/Rack1/Hsp90aa1/Iqgap2/Mlst8/Bin1/Gsn/Src/Vcp/Wasf2/Park7/Mtor/Fscn1/Arpc1b/Vasp/Cyfip1/Pak1/Cttn/Msn/Dctn1/Brk1/Epn1/Cdk5rap2/Stub1/Ckap5/Cdc42ep4/Kirrel/Spidr/Eif4g1/Arf1/Cdc42ep1/Lgals3/Trp53/Numa1/Arpc4	43
GO:0006790	sulfur compound metabolic process	52/1974	326/29008	8.53046e-09	2.26153e-07	1.4045e-07	Txnrd3/Ciao1/Cs/Ctns/Clic1/Nfe2l2/Gpx3/Gamt/Ogdh/Acly/Stat5b/Mtr/Dgat1/Mpc1/Hspa9/Gpam/Fasn/Acot9/Idh1/Ptges2/Chac1/Ahcy/Slc27a3/Papss1/Cth/Scp2/Acot7/Park7/Mthfr/Glrx3/Pdha1/Gpat4/Gsta4/Chpf/Cdo1/Tpst1/Chst11/Acot11/Arl6ip5/Pdk3/Mical2/Nfe2l1/Hs2st1/Gstm2/Mvk/Tst/Mat2a/Gpx1/Ethe1/Eef1g/Chst14/Gpx4	52
GO:0051495	positive regulation of cytoskeleton organization	41/1974	227/29008	8.80429e-09	2.3237e-07	1.44311e-07	Fer/Rhoc/Snx9/Apc/Tek/Nf2/Git1/Wnt11/Myo1c/Pfn1/Iqgap2/Mlst8/Bin1/Hras/Ppm1f/Gsn/Wasf2/Mtor/Pxn/Arpc1b/Vasp/Cyfip1/Pak1/Cttn/Flna/Cx3cl1/Dctn1/Brk1/Cdk5rap2/Ckap5/Cdc42ep4/Kirrel/S100a10/Id1/Arf1/Cdc42ep1/Cfl1/Cenpj/Numa1/Ccl27a/Arpc4	41
GO:0060491	regulation of cell projection assembly	38/1974	202/29008	9.68551e-09	2.54492e-07	1.58049e-07	Fer/Apc/Epha2/Rala/Vdac3/Pfn1/Tbc1d7/Akirin1/Rhoq/Dync2li1/Dpysl3/Hras/Src/Ephb2/Capzb/Wasf2/Mtor/Fscn1/Cyfip1/Cttn/Pqbp1/Rdx/Map4/Atp7a/Brk1/Dbn1/Anln/Atg5/Rcc2/Cdc42ep4/Atmin/Cdc42ep1/Yap1/Cfl1/Arhgap35/Septin9/Cenpj/Rhog	38
GO:0060562	epithelial tube morphogenesis	59/1974	394/29008	9.75021e-09	2.55059e-07	1.58401e-07	Ccm2/Sec24b/Smo/Tgfb1/Ddr1/Phb2/Pgf/Tek/Epha2/Ctnnb1/Hdac5/Rala/Etv5/Ctsz/Nup50/Etv4/Ift52/Pfn1/Psen1/Ntn1/Kat2a/Spry2/Bsg/Smad4/Lrp5/Maged1/Acvr1/Gzf1/Src/Map3k7/Tnc/B4galt1/Stil/Mthfr/Ski/Dvl1/Pxn/Ret/Plxnd1/Mgp/Vasp/Pak1/Ilk/Casp3/Mks1/Plxnb2/Pml/Clic4/Timeless/Hs2st1/Mthfd1l/Megf8/Cxcr4/Yap1/Rhob/Cfl1/Arhgap35/Rps7/Agtr2	59
GO:0051402	neuron apoptotic process	50/1974	309/29008	1.01365e-08	2.63996e-07	1.63952e-07	Ngfr/Dnajc5/Smo/Map2k7/Fam162a/Akt2/Atn1/Ube2m/Ctnnb1/Crlf1/Ctsz/Fis1/Psen1/Oxr1/Hsp90ab1/Ralbp1/Jak2/Hras/Lancl1/Bok/Gba/Bag1/Park7/Hsph1/Tnfrsf1a/Nupr1/Ilk/Nono/Casp3/Cx3cl1/Aars/Ptprf/Map2k4/Atp7a/Egln3/Sigmar1/Gpi1/Sct/Wfs1/Lrp1/Ambra1/Atf4/F2r/Jun/Set/Gsk3a/Musk/Zfp110/Trp53/Gpx1	50
GO:0032200	telomere organization	29/1974	130/29008	1.05789e-08	2.74308e-07	1.70356e-07	Hnrnpd/Rpa1/Nhp2/Cct3/Map2k7/Ercc1/Ctnnb1/Rad50/Aurkb/Hsp90aa1/Cct5/Prkdc/Hsp90ab1/Pot1b/Tnks2/Xrcc5/Pcna/Src/Lmna/Cct7/Tnks/Wrn/Cct2/Pml/Slx4/Wrap53/Nsmce2/Mapk3/Tcp1	29
GO:0007091	metaphase/anaphase transition of mitotic cell cycle	19/1974	61/29008	1.14162e-08	2.93445e-07	1.82241e-07	Ube2c/Cul3/Apc/Zwint/Aurkb/Rad21/Ik/Anapc11/Anapc7/Anapc5/Mad1l1/Plk1/Zwilch/Mad2l1bp/Cdk5rap2/Bub1b/Ccnb1/Cenpe/Nsmce2	19
GO:1902099	regulation of metaphase/anaphase transition of cell cycle	19/1974	61/29008	1.14162e-08	2.93445e-07	1.82241e-07	Ube2c/Cul3/Apc/Zwint/Aurkb/Rad21/Ik/Anapc11/Anapc7/Anapc5/Mad1l1/Plk1/Zwilch/Mad2l1bp/Cdk5rap2/Bub1b/Ccnb1/Cenpe/Nsmce2	19
GO:0071897	DNA biosynthetic process	34/1974	170/29008	1.16166e-08	2.97303e-07	1.84637e-07	Hnrnpd/Rpa1/Nhp2/Poldip2/Cct3/Map2k7/Fgfr4/Ctnnb1/Ddx39b/Rad50/Pold2/Aurkb/Hsp90aa1/Cct5/Rfc2/Hsp90ab1/Pot1b/Xrcc5/Pcna/Src/Vcp/Cct7/Tnks/Wrn/Sprtn/Cct2/Pml/Phb/Gfer/Wrap53/Lig1/Trp53/Mapk3/Tcp1	34
GO:0009150	purine ribonucleotide metabolic process	54/1974	348/29008	1.18385e-08	3.01678e-07	1.87353e-07	Coasy/Tgfb1/Atp5d/Ier3/Map2k1/Cs/Epha2/Pgam1/Git1/Psen1/Nudt4/Ddit4/Hint1/Guk1/Ogdh/Galk1/Acly/Adcy2/Dgat1/Mpc1/Rhoq/Gpam/Fasn/Acot9/Atp5b/Atic/Ampd2/Slc27a3/Papss1/Vcp/Npr2/Scp2/Gale/Acot7/Pank4/Paics/Ran/Aldoa/Nupr1/Pdha1/Gpat4/Pkm/Atp5h/Acot11/Pdk3/Gpi1/Hk1/Mvk/Atp5k/Eno1b/Eno3/Pgk1/Impdh2/Itpa	54
GO:0006520	cellular amino acid metabolic process	44/1974	256/29008	1.22009e-08	3.09579e-07	1.9226e-07	Plod3/Apc/Vars/Ddah2/Sardh/Odc1/Rars/Gamt/Txnrd1/Dglucy/Mtr/Glud1/Tars/Pycrl/Aars2/Lars/Aldh18a1/Hsd17b10/Shmt2/Eprs/Ahcy/Tars2/Cth/Yars/Park7/Mthfr/Asns/Gars/Bcat1/Bckdk/Kars/Aars/Plod2/Qars/Cdo1/Spr/Atp7a/Aspg/Iars/Mars1/Atf4/Tst/Sars/Ass1	44
GO:0045727	positive regulation of translation	29/1974	131/29008	1.27108e-08	3.21138e-07	1.99439e-07	Hnrnpd/Eif2b5/Rps9/Cdk4/Rxra/Eif3d/Ddx39b/Dnajc3/Prkdc/Uqcc2/Polr2d/Rps6kb2/Eif4a3/Vim/Rps3a1/Khdrbs1/Mtor/Zcchc4/Rpusd4/Pkm/Slc35a4/Eef2/Plxnb2/Abcf1/Eif4g1/Rpl5/Rpl26/Mapk3/Eif5a	29
GO:0016050	vesicle organization	47/1974	284/29008	1.35362e-08	3.40537e-07	2.11486e-07	Sec24b/Trappc6a/Ap1m1/Akt2/Cul3/Chp1/Tsg101/Sqstm1/Septin8/Rab5c/Srgn/Sdc1/Gosr2/Sec23a/Vti1b/Mta1/Tmed10/Pdcd6/Ap3b1/Ap2m1/Anxa1/Osbp/Gbf1/Ptprn/Serpine2/Rab14/Sec23b/Stx16/Pef1/Stx12/Uso1/Sec13/Snx19/Pdcd6ip/Pik3c3/Eea1/Chmp4b/Sec24c/S100a10/Pheta1/Shroom2/Golph3l/Arf1/Arfgap3/Vapb/Mia3/Rab7	47
GO:0048588	developmental cell growth	46/1974	275/29008	1.37067e-08	3.43366e-07	2.13243e-07	Smo/Ddr1/Eif2b2/Ulk2/Ctnnb1/Gdi1/Ddx39b/Trip10/Prmt2/Dbnl/Ntn1/Hsp90aa1/Hnrnpk/Tnfrsf12a/Hsp90ab1/St8sia2/Olfm1/Anapc2/Slc23a2/Ttl/Aurka/Mtor/Dvl1/Plxna1/Cyfip1/Iqgap1/Pak1/Ilk/Cttn/Ist1/Rpl4/Ryk/Ctdp1/Map2k4/Dbn1/Sema7a/Rgs4/Golga4/Sema6c/Lrp1/Mul1/Megf8/Cxcr4/Lamb2/Gsk3a/Agtr2	46
GO:0010634	positive regulation of epithelial cell migration	32/1974	156/29008	1.63948e-08	4.08971e-07	2.53987e-07	Itga3/Akt1/Tgfb1/Prkd1/Calr/Gab2/Hspb1/Tek/Emc10/Amotl1/Sash1/Nfe2l2/Pfn1/Adora2b/Sparc/Map2k3/Map3k3/Pdcd6/Snai2/Bsg/Anxa1/Atp5b/Ppm1f/Src/Mtor/Srpx2/Vegfc/Gpi1/Atoh8/Igf2/Jun/Rhob	32
GO:0007088	regulation of mitotic nuclear division	26/1974	110/29008	1.69206e-08	4.20314e-07	2.61031e-07	Tom1l2/Cul3/Apc/Zwint/Aurkb/Rad21/Ik/Lrp5/Anapc11/Nusap1/Anapc7/Anapc5/Mad1l1/Plk1/Mki67/Zwilch/Pebp1/Mad2l1bp/Tubg1/Nfe2l1/Cdk5rap2/Bub1b/Ccnb1/Cenpe/Igf2/Nsmce2	26
GO:0010212	response to ionizing radiation	29/1974	133/29008	1.82333e-08	4.51026e-07	2.80104e-07	Tgfb1/Ercc1/Brca1/Mta1/Nipbl/Hsf1/Prkdc/Snai2/Anxa1/Hras/Nhej1/Xrcc5/Ints3/Wrn/Kars/Cryab/Fancd2/Tmem109/Gadd45a/Pml/Spidr/H2ax/Yap1/Mapk14/Rhob/Eef1d/Trp53/Rpl26/Gpx1	29
GO:0061912	selective autophagy	20/1974	69/29008	1.87698e-08	4.62362e-07	2.87145e-07	Phb2/Ulk2/Sqstm1/Vdac1/Sptlc2/Sting1/Gba/Bag3/Atg5/Ambra1/Tex264/Ripk2/Hspb8/Wdr81/Stbd1/Trp53/Ufc1/Mapk3/Ddrgk1/Rab7	20
GO:1904375	regulation of protein localization to cell periphery	30/1974	141/29008	1.89401e-08	4.64622e-07	2.88548e-07	Itga3/Akt1/Tgfb1/Map2k1/Epha2/Sqstm1/Rack1/Vti1b/Numb/Camk2g/Dab2/Ap2m1/Rhoq/Hras/Tmem59/Ephb2/Plk1/Ptpn9/Csk/Myo5a/Cnpy4/Ldlrap1/Lyplal1/Lrp1/Stac3/Cltc/Lgals3/Ezr/Numa1/Rhog	30
GO:0009411	response to UV	31/1974	149/29008	1.92715e-08	4.70798e-07	2.92383e-07	Akt1/Map2k7/Ercc1/Ruvbl2/Crip1/Rpain/Mapk9/Aurkb/Agap3/Ercc3/Ddb1/Rela/Cat/Pcna/Mme/Ube4b/Sdf4/Triap1/Xpc/Ercc2/Wrn/Casp3/Sprtn/Pml/Hmgn1/Usp47/Trp53/Rpl26/Gpx1/Ccnd1/Noc2l	31
GO:0009117	nucleotide metabolic process	64/1974	451/29008	1.95483e-08	4.75595e-07	2.95363e-07	Coasy/Tgfb1/Atp5d/Ier3/Map2k1/Cs/Epha2/Pgam1/Git1/Adora2b/Psen1/Nudt4/Ddit4/Hint1/Upp1/Guk1/Ogdh/Galk1/Acly/Adcy2/Rnaseh2b/Dgat1/Umps/Mpc1/Rhoq/Gpam/Fasn/Acot9/Atp5b/Atic/Dut/Ampd2/Slc27a3/Papss1/Naxe/Vcp/Npr2/Scp2/Gale/Acot7/Park7/Pank4/Nadk/Paics/Ran/Gars/Aldoa/Nupr1/Pdha1/Gpat4/Kars/Pkm/Atp5h/Acot11/Pdk3/Gpi1/Hk1/Mvk/Atp5k/Eno1b/Eno3/Pgk1/Impdh2/Itpa	64
GO:0010631	epithelial cell migration	49/1974	306/29008	1.9992e-08	4.84397e-07	3.00829e-07	Serpinf1/Itga3/Akt1/Tgfb1/Prkd1/Calr/Gab2/Hspb1/Tek/Epha2/Emc10/Hdac5/Amotl1/Sash1/Nfe2l2/Pfn1/Adora2b/Sparc/Map2k3/Gipc1/Map3k3/Pdcd6/Ptprg/Myh9/Emp2/Snai2/Bsg/Anxa1/Cd63/Atp5b/Ppm1f/Src/Efna1/Mtor/Pxn/Plxnd1/Srpx2/Vegfc/Kank2/Gadd45a/Gpi1/Anln/Atoh8/Plekhg5/Igf2/Jun/Rhob/Mia3/Gpx1	49
GO:0000910	cytokinesis	35/1974	182/29008	2.04477e-08	4.93416e-07	3.0643e-07	Rhoc/Snx9/Kif20a/Cul3/Apc/Git1/Septin8/Gipc1/Aurkb/Myh9/Plec/Racgap1/Cep55/Arl3/Pkp4/Nusap1/Aurka/Stmn1/Cenpa/Rab35/Plk1/Ist1/Pdcd6ip/Pik3c3/Chmp2a/Anln/Chmp4b/Arf1/Chmp3/Rhob/Cfl1/Septin9/Zfyve19/Septin5/Klhl21	35
GO:1905477	positive regulation of protein localization to membrane	26/1974	111/29008	2.06763e-08	4.96905e-07	3.08597e-07	Itga3/Akt1/Tgfb1/Akt2/Epha2/Sqstm1/Myo1c/Fis1/Rack1/Hras/Stom/Ephb2/Tcaf2/Pak1/Ptpn9/Myo5a/Tcaf1/Cnpy4/Cd81/Mesd/Lrp1/Stac3/Lgals3/Ezr/Musk/Rhog	26
GO:0006006	glucose metabolic process	40/1974	225/29008	2.10614e-08	5.0411e-07	3.13071e-07	Akt1/Akt2/Igfbp4/Adora2b/Slc35b4/Grb10/Kat2a/Slc39a14/Sik1/Ddb1/Cpt1a/Lrp5/Slc2a8/Wdr5/Src/H6pd/Mtor/Bckdk/Pdha1/Fam3a/Pkm/Oma1/Pdk3/Midn/Gpi1/Hk1/Wdtc1/Nfe2l1/Dcxr/Pck2/Atf4/Foxo1/Igf2/Mapk14/C1qtnf3/Eno1b/Trp53/Pgk1/Ldha/Maea	40
GO:2000573	positive regulation of DNA biosynthetic process	21/1974	76/29008	2.12489e-08	5.06547e-07	3.14585e-07	Cct3/Map2k7/Fgfr4/Ctnnb1/Ddx39b/Aurkb/Hsp90aa1/Cct5/Rfc2/Hsp90ab1/Pot1b/Xrcc5/Pcna/Src/Cct7/Tnks/Cct2/Gfer/Wrap53/Mapk3/Tcp1	21
GO:0006475	internal protein amino acid acetylation	32/1974	158/29008	2.25942e-08	5.33777e-07	3.31496e-07	Smarcb1/Tgfb1/Ruvbl2/Myod1/Brca1/Ncoa1/Kat2a/Snai2/Kansl2/Epc1/Smad4/Rps6ka4/Wdr5/Kat14/Mrgbp/Map3k7/Taf12/Park7/Ruvbl1/Taf1/Hcfc1/Morf4l2/Kat6a/Smarca4/Mbd3/Ctbp1/Arid5a/Atg5/Kat7/Morf4l1/Mapk3/Noc2l	32
GO:0018393	internal peptidyl-lysine acetylation	32/1974	158/29008	2.25942e-08	5.33777e-07	3.31496e-07	Smarcb1/Tgfb1/Ruvbl2/Myod1/Brca1/Ncoa1/Kat2a/Snai2/Kansl2/Epc1/Smad4/Rps6ka4/Wdr5/Kat14/Mrgbp/Map3k7/Taf12/Park7/Ruvbl1/Taf1/Hcfc1/Morf4l2/Kat6a/Smarca4/Mbd3/Ctbp1/Arid5a/Atg5/Kat7/Morf4l1/Mapk3/Noc2l	32
GO:0007034	vacuolar transport	31/1974	150/29008	2.27242e-08	5.33777e-07	3.31496e-07	Psap/M6pr/Atp6v0d1/Tsg101/Vta1/Vti1b/Ap3b1/Igf2r/Bin1/Ndfip1/Hgs/Vcp/Laptm5/Tmem50a/Scarb2/Vps33a/Ccdc91/Lamp1/Leprotl1/Chmp2a/Leprot/Gnptab/Chmp4b/Lrp1/Arf1/Tpcn2/Vps37c/Chmp3/Rhob/Vps25/Rab7	31
GO:0016311	dephosphorylation	53/1974	345/29008	2.27523e-08	5.33777e-07	3.31496e-07	Tgfb1/Ppp1cc/Mprip/Ptbp1/Ppp2r1a/Ppp2cb/Chp1/Mtmr1/Ppp2r5c/Ywhab/Mtmr4/Akap1/Ctdnep1/Dusp14/Hsp90b1/Ppm1m/Fbxw11/Ptprg/Mtmr6/Sympk/Hsp90ab1/Jak2/Ppp6r3/Ctdsp1/Ppm1f/Ptprn/Ilkap/Dusp2/Src/Gba/Ptpru/Iqgap1/Ppp4c/Igbp1/Dusp4/Ppp2r1b/Ptpn9/Gnai2/Ptprf/Ctdp1/Mtmr12/Ptpa/Plppr2/Bod1/Acp1/Plpp2/Ppp6r1/Rpl5/Ppp4r1/Cttnbp2nl/Agtr2/Ppia/Ctdsp2	53
GO:0006418	tRNA aminoacylation for protein translation	15/1974	40/29008	2.32827e-08	5.4406e-07	3.37882e-07	Vars/Rars/Tars/Aars2/Lars/Eprs/Tars2/Yars/Gars/Kars/Aars/Qars/Iars/Mars1/Sars	15
GO:0090132	epithelium migration	49/1974	308/29008	2.47316e-08	5.75643e-07	3.57497e-07	Serpinf1/Itga3/Akt1/Tgfb1/Prkd1/Calr/Gab2/Hspb1/Tek/Epha2/Emc10/Hdac5/Amotl1/Sash1/Nfe2l2/Pfn1/Adora2b/Sparc/Map2k3/Gipc1/Map3k3/Pdcd6/Ptprg/Myh9/Emp2/Snai2/Bsg/Anxa1/Cd63/Atp5b/Ppm1f/Src/Efna1/Mtor/Pxn/Plxnd1/Srpx2/Vegfc/Kank2/Gadd45a/Gpi1/Anln/Atoh8/Plekhg5/Igf2/Jun/Rhob/Mia3/Gpx1	49
GO:0000724	double-strand break repair via homologous recombination	29/1974	135/29008	2.59391e-08	6.0054e-07	3.72958e-07	Rpa1/Mcm2/Mcm5/Zswim7/Brca1/Nipbl/Rad21/Mcm4/Sfr1/Mcm6/Psmd14/Cdc7/Mcm7/Recql/Ppp4c/Nsmce1/Gins4/Wrn/Slx4/Timeless/Wrap53/Mcm3/Spidr/Mms22l/H2ax/Fbh1/Nsmce2/Morf4l1/Ap5s1	29
GO:0071498	cellular response to fluid shear stress	10/1974	17/29008	2.60044e-08	6.0054e-07	3.72958e-07	Mapk7/Hdac5/Nfe2l2/Xbp1/Plec/Src/Spp1/Socs5/Klf2/Ass1	10
GO:0072521	purine-containing compound metabolic process	58/1974	395/29008	2.64895e-08	6.09362e-07	3.78437e-07	Coasy/Tgfb1/Atp5d/Ier3/Map2k1/Cs/Epha2/Pgam1/Git1/Adora2b/Psen1/Nudt4/Ddit4/Gamt/Hint1/Guk1/Ogdh/Galk1/Acly/Adcy2/Dgat1/Mpc1/Rhoq/Gpam/Fasn/Acot9/Atp5b/Shmt2/Atic/Ahcy/Ampd2/Slc27a3/Papss1/Vcp/Npr2/Scp2/Gale/Acot7/Pank4/Paics/Ran/Aldoa/Nupr1/Pdha1/Gpat4/Pkm/Atp5h/Acot11/Pdk3/Gpi1/Hk1/Mvk/Atp5k/Eno1b/Eno3/Pgk1/Impdh2/Itpa	58
GO:0044784	metaphase/anaphase transition of cell cycle	19/1974	64/29008	2.75206e-08	6.30628e-07	3.91644e-07	Ube2c/Cul3/Apc/Zwint/Aurkb/Rad21/Ik/Anapc11/Anapc7/Anapc5/Mad1l1/Plk1/Zwilch/Mad2l1bp/Cdk5rap2/Bub1b/Ccnb1/Cenpe/Nsmce2	19
GO:1904591	positive regulation of protein import	18/1974	58/29008	2.94555e-08	6.72358e-07	4.1756e-07	Smo/Tgfb1/Prkd1/Tek/Brca1/Cdk1/Psen1/Xbp1/Hsp90ab1/Rbm22/Jak2/Ran/Tnfrsf1a/Ipo5/Bag3/Flna/Mavs/Mapk14	18
GO:0090130	tissue migration	49/1974	310/29008	3.05203e-08	6.93984e-07	4.30991e-07	Serpinf1/Itga3/Akt1/Tgfb1/Prkd1/Calr/Gab2/Hspb1/Tek/Epha2/Emc10/Hdac5/Amotl1/Sash1/Nfe2l2/Pfn1/Adora2b/Sparc/Map2k3/Gipc1/Map3k3/Pdcd6/Ptprg/Myh9/Emp2/Snai2/Bsg/Anxa1/Cd63/Atp5b/Ppm1f/Src/Efna1/Mtor/Pxn/Plxnd1/Srpx2/Vegfc/Kank2/Gadd45a/Gpi1/Anln/Atoh8/Plekhg5/Igf2/Jun/Rhob/Mia3/Gpx1	49
GO:0007093	mitotic cell cycle checkpoint signaling	29/1974	136/29008	3.08453e-08	6.98686e-07	4.33911e-07	Ier3/Apc/Brca1/Ppp2r5c/Zwint/Cdk1/Aurkb/Prkdc/Ik/Ints3/Rps6/Stil/Mad1l1/Xpc/Plk1/Zwilch/Fancd2/Mad2l1bp/Pml/Cdk5rap2/Bub1b/Ccnb1/Nop53/Foxo4/Cenpe/Trp53/Rpl26/Zfyve19/Ccnd1	29
GO:0007033	vacuole organization	34/1974	177/29008	3.33378e-08	7.52263e-07	4.67184e-07	Tmem39a/Ulk2/Ctsd/Nprl2/Gabarap/Psen1/Ap3b1/Atp6v0c/Sting1/Rab1b/Hexa/Gaa/Rab14/Nsfl1c/Gba/Laptm5/Stx12/Mtor/Vps33a/Nupr1/Bag3/Tpp1/Atp6ap2/Gabarapl2/Pik3c3/Gnptab/Atg101/Atg5/Chmp4b/Ambra1/Arf1/Tpcn2/Ubqln2/Rab7	34
GO:0051100	negative regulation of binding	33/1974	169/29008	3.49078e-08	7.81723e-07	4.8548e-07	Akt1/Smo/Gtf2f1/Myod1/Ctsz/Mrln/Psen1/Rack1/Aurkb/Hnrnpk/Dab2/Tmbim6/Sympk/Jak2/Eif4a3/E2f1/Aurka/Larp7/Park7/Dvl1/Lrpap1/Tfip11/Tnks/Carm1/Ptprf/Stub1/Id1/Ifit2/Jun/Tle5/Ilrun/Fbh1/Mapk3	33
GO:1901991	negative regulation of mitotic cell cycle phase transition	33/1974	169/29008	3.49078e-08	7.81723e-07	4.8548e-07	Fbxo7/Tpra1/Ier3/Apc/Brca1/Ppp2r5c/Zwint/Cdk1/Prmt2/Aurkb/Rad21/Prkdc/Ik/Ctdsp1/Ints3/Mad1l1/Plk1/Kank2/Zwilch/Mad2l1bp/Pml/Cdk5rap2/Bub1b/Ccnb1/Nop53/Foxo4/Cenpe/Usp47/Trp53/Rpl26/Zfyve19/Ccnd1/Ctdsp2	33
GO:0045927	positive regulation of growth	50/1974	321/29008	3.58841e-08	8.00555e-07	4.97175e-07	Akt1/Smo/Eif2b2/Myod1/Gdi1/Ddx39b/Trip10/Cdk1/Supv3l1/Dbnl/Ntn1/Stat5b/Hnrnpk/Extl3/Nipbl/Hsf1/Prkdc/Tnfrsf12a/Gpam/Ppm1f/Anapc2/Slc23a2/Mtor/Cyfip1/Pak1/Ilk/Ist1/Ppib/Rpl4/Dbn1/Cd81/Sema7a/Armc10/Golga4/Wfs1/Ncam1/Lrp1/Mul1/Ccnb1/Megf8/Cxcr4/Eif4g1/Igf2/Ezr/Yap1/Mapk14/Cfl1/Musk/Usp47/Naca	50
GO:0000725	recombinational repair	29/1974	137/29008	3.66071e-08	8.13614e-07	5.05286e-07	Rpa1/Mcm2/Mcm5/Zswim7/Brca1/Nipbl/Rad21/Mcm4/Sfr1/Mcm6/Psmd14/Cdc7/Mcm7/Recql/Ppp4c/Nsmce1/Gins4/Wrn/Slx4/Timeless/Wrap53/Mcm3/Spidr/Mms22l/H2ax/Fbh1/Nsmce2/Morf4l1/Ap5s1	29
GO:0031099	regeneration	31/1974	153/29008	3.68785e-08	8.16575e-07	5.07124e-07	Tgfb1/Map2k1/Mymk/Myod1/Cdk1/Kremen1/Mtr/Akirin1/Anxa1/Jak2/Aurka/Tnc/Pax7/Flna/Pkm/Neo1/Ptprf/Cd81/Ninj1/Lrp1/Gfer/Fzd7/Mustn1/Selenon/Jun/Lamb2/Yap1/Mapk14/Naca/Gpx1/Ccnd1	31
GO:0031098	stress-activated protein kinase signaling cascade	42/1974	248/29008	4.00764e-08	8.84073e-07	5.49043e-07	Akr1b3/Akt1/Map2k7/Map2k1/Emc10/Sash1/Mapkapk2/Nbr1/Traf4/Map2k3/Mapk9/Map3k3/Traf3/Dab2/Pja2/Lmnb1/Hras/Traf2/Map3k7/Hsph1/Klhdc10/Ltbr/Igbp1/Cryab/Qars/Map2k4/Mapkbp1/Arl6ip5/Gadd45a/Map4k1/Mturn/Kat7/Rapgef1/Ripk2/Foxo1/Rell1/Ezr/Mapk14/Zfp110/Mapk3/Ppia/Prmt1	42
GO:0018394	peptidyl-lysine acetylation	33/1974	170/29008	4.05181e-08	8.90494e-07	5.53031e-07	Smarcb1/Tgfb1/Ruvbl2/Myod1/Brca1/Ncoa1/Kat2a/Snai2/Kansl2/Epc1/Smad4/Rps6ka4/Wdr5/Kat14/Mrgbp/Map3k7/Hint2/Taf12/Park7/Ruvbl1/Taf1/Hcfc1/Morf4l2/Kat6a/Smarca4/Mbd3/Ctbp1/Arid5a/Atg5/Kat7/Morf4l1/Mapk3/Noc2l	33
GO:1903202	negative regulation of oxidative stress-induced cell death	17/1974	53/29008	4.10331e-08	8.98472e-07	5.57986e-07	Mapk7/Fbxo7/Psap/Hspb1/Trap1/Ctnnb1/Nfe2l2/Rack1/Oxr1/Pde8a/Park7/Hsph1/Nono/Gfer/Atf4/Gpx1/Ppia	17
GO:0043523	regulation of neuron apoptotic process	45/1974	276/29008	4.3153e-08	9.41405e-07	5.84649e-07	Ngfr/Dnajc5/Smo/Map2k7/Ube2m/Ctnnb1/Crlf1/Ctsz/Fis1/Psen1/Oxr1/Hsp90ab1/Ralbp1/Jak2/Hras/Lancl1/Bok/Gba/Bag1/Park7/Hsph1/Tnfrsf1a/Nupr1/Ilk/Nono/Casp3/Cx3cl1/Aars/Ptprf/Map2k4/Atp7a/Egln3/Sigmar1/Gpi1/Sct/Wfs1/Lrp1/Ambra1/Atf4/F2r/Jun/Set/Gsk3a/Musk/Trp53	45
GO:1903201	regulation of oxidative stress-induced cell death	21/1974	79/29008	4.46814e-08	9.71163e-07	6.03129e-07	Mapk7/Fbxo7/Psap/Hspb1/Trap1/Ctnnb1/Nfe2l2/Rack1/Oxr1/Ralbp1/P4hb/Pde8a/Lancl1/Park7/Hsph1/Nono/Gfer/Atf4/Trp53/Gpx1/Ppia	21
GO:1903076	regulation of protein localization to plasma membrane	26/1974	115/29008	4.48878e-08	9.72075e-07	6.03696e-07	Itga3/Akt1/Tgfb1/Epha2/Sqstm1/Rack1/Vti1b/Numb/Camk2g/Dab2/Ap2m1/Rhoq/Tmem59/Ephb2/Ptpn9/Csk/Myo5a/Cnpy4/Ldlrap1/Lyplal1/Lrp1/Stac3/Cltc/Lgals3/Ezr/Rhog	26
GO:0052547	regulation of peptidase activity	62/1974	441/29008	4.58525e-08	9.89343e-07	6.1442e-07	Ngfr/Serpinf1/Akt1/Bcap31/Fam162a/Akt2/Ctsd/Aph1a/Timp2/Fis1/Mapk9/Rack1/Tmed10/Prelid1/Pdcd6/Hsf1/Fetub/Mtch1/Bin1/Jak2/Col7a1/Ppm1f/Serpine2/Bok/Serpinb8/Gsn/Src/Efna1/Ecm1/Anp32b/Vcp/Reck/Laptm5/Park7/Dnajb6/Triap1/Ret/Arl6ip1/Igbp1/Rps6ka3/Gas6/Cryab/Ngp/Ltf/Pebp1/Prr7/Dhcr24/Arl6ip5/Gramd4/Gpi1/Pml/Dap/Ripk2/Mul1/F2r/S100a9/Usp47/Serpinb6a/Gpx1/Ddrgk1/Serpinh1/Psme3	62
GO:0006163	purine nucleotide metabolic process	55/1974	373/29008	5.20936e-08	1.11992e-06	6.95512e-07	Coasy/Tgfb1/Atp5d/Ier3/Map2k1/Cs/Epha2/Pgam1/Git1/Adora2b/Psen1/Nudt4/Ddit4/Hint1/Guk1/Ogdh/Galk1/Acly/Adcy2/Dgat1/Mpc1/Rhoq/Gpam/Fasn/Acot9/Atp5b/Atic/Ampd2/Slc27a3/Papss1/Vcp/Npr2/Scp2/Gale/Acot7/Pank4/Paics/Ran/Aldoa/Nupr1/Pdha1/Gpat4/Pkm/Atp5h/Acot11/Pdk3/Gpi1/Hk1/Mvk/Atp5k/Eno1b/Eno3/Pgk1/Impdh2/Itpa	55
GO:0051017	actin filament bundle assembly	33/1974	172/29008	5.43604e-08	1.16021e-06	7.20536e-07	Rhoc/Cul3/Nf2/Wnt11/Pls3/Pfn1/Hsp90b1/Itgb5/Dpysl3/Ppm1f/Src/Stmn1/Wasf2/Mtor/Add1/Pxn/Fscn1/Zyx/Tjp1/Pak1/Flna/Cx3cl1/Rdx/Kank2/Cgnl1/Dbn1/S100a10/Id1/Ezr/Actn4/Pdlim1/Cfl1/Actg1	33
GO:0071478	cellular response to radiation	33/1974	172/29008	5.43604e-08	1.16021e-06	7.20536e-07	Tgfb1/Ercc1/Ruvbl2/Akt2/Crip1/Mapk9/Aurkb/Nipbl/Hsf1/Snai2/Agap3/Ddb1/Hras/Xrcc5/Pcna/Mme/Triap1/Xpc/Wrn/Cryab/Tmem109/Gadd45a/Spidr/H2ax/Yap1/Mapk14/Rhob/Eef1d/Usp47/Trp53/Rpl26/Rdh11/Noc2l	33
GO:0010595	positive regulation of endothelial cell migration	25/1974	109/29008	5.99508e-08	1.27493e-06	7.91778e-07	Akt1/Tgfb1/Prkd1/Calr/Hspb1/Tek/Emc10/Amotl1/Sash1/Nfe2l2/Adora2b/Sparc/Map2k3/Map3k3/Pdcd6/Snai2/Bsg/Anxa1/Atp5b/Srpx2/Vegfc/Gpi1/Atoh8/Igf2/Rhob	25
GO:0030111	regulation of Wnt signaling pathway	49/1974	317/29008	6.25365e-08	1.32154e-06	8.2073e-07	Pfdn5/Itga3/Tgfb1/Csnk1g2/Ruvbl2/Apc/Wnt11/Ctdnep1/Psen1/Grb10/Kremen1/Slc9a3r1/Depdc1b/Dab2/Snai2/Atp6v0c/Ccny/Mbd2/Tnks2/Csnk1d/Gid8/Src/Wwtr1/Vcp/Reck/Ptpru/Ruvbl1/Ilk/Atp6ap2/Otud5/Tnks/Amfr/Smarca4/Mks1/Rapgef1/Tax1bp3/Lrp1/Fzd7/Ubac2/Zbed3/Tmem64/Foxo1/Yap1/Mapk14/Tle5/Gsk3a/Usp47/Rps12/Zfp703	49
GO:0000281	mitotic cytokinesis	19/1974	67/29008	6.259e-08	1.32154e-06	8.2073e-07	Rhoc/Snx9/Kif20a/Apc/Racgap1/Cep55/Arl3/Nusap1/Stmn1/Cenpa/Rab35/Plk1/Pdcd6ip/Chmp2a/Anln/Chmp4b/Arf1/Rhob/Cfl1	19
GO:0033674	positive regulation of kinase activity	61/1974	435/29008	6.44474e-08	1.35592e-06	8.42078e-07	Dlg3/Akt1/Snx9/Tgfb1/Map2k7/Ddr1/Phb2/Map2k1/Fgfr4/Tek/Epha2/Vac14/Sash1/Traf4/Map2k3/Psen1/Rad50/Ern1/Mnat1/Hsp90aa1/Tab1/Emp2/Hsp90ab1/Ccny/Prrc1/Jak2/Vldlr/Maged1/Hras/Xrcc5/Ddr2/Traf2/Tpx2/Src/Efna1/Map3k7/Ephb2/Stil/Pxn/Hsph1/Ephb6/Ret/Iqgap1/Pak1/Ilk/Gas6/Vegfc/Csk/Ltf/Ryk/Mif/Map2k4/Ccnd3/Cd81/Phb/Ambra1/Dok7/Cenpe/Musk/Ccnd1/Ppia	61
GO:0120032	regulation of plasma membrane bounded cell projection assembly	36/1974	199/29008	6.65234e-08	1.38971e-06	8.6306e-07	Fer/Apc/Epha2/Rala/Vdac3/Pfn1/Tbc1d7/Akirin1/Rhoq/Dync2li1/Dpysl3/Hras/Ephb2/Capzb/Wasf2/Mtor/Fscn1/Cyfip1/Pqbp1/Rdx/Map4/Atp7a/Brk1/Dbn1/Anln/Atg5/Rcc2/Cdc42ep4/Atmin/Cdc42ep1/Yap1/Cfl1/Arhgap35/Septin9/Cenpj/Rhog	36
GO:1902115	regulation of organelle assembly	36/1974	199/29008	6.65234e-08	1.38971e-06	8.6306e-07	Tmem39a/Vdac3/Nprl2/Tsg101/Mapk9/Sdc1/Kat2a/Numb/Tbc1d7/Dync2li1/Smad4/Nptx1/Gsn/Src/Arhgef2/Stil/Fscn1/Nupr1/Plk1/Pqbp1/Msn/Rdx/Map4/Pdcd6ip/Chmp2a/Atg5/Chmp4b/Cdk5rap2/Atmin/Ubqln2/Ezr/Yap1/Arhgap35/Septin9/Cenpj/Numa1	36
GO:2001235	positive regulation of apoptotic signaling pathway	31/1974	157/29008	6.87402e-08	1.43096e-06	8.88679e-07	Ngfr/Bcap31/Ppp2r1a/Serinc3/Fis1/Ubb/Mapk9/Rack1/Slc9a3r1/Tnfrsf12a/Ralbp1/Jak2/Maged1/Bok/Traf2/Pdia3/Park7/Ret/Ltbr/Nupr1/Ppp2r1b/Pml/Ctnna1/S100a9/Spop/Fbh1/Rpl11/Trp53/Rpl26/Rps7/Agtr2	31
GO:0030522	intracellular receptor signaling pathway	38/1974	217/29008	7.09442e-08	1.47166e-06	9.13955e-07	Calr/Phb2/Crkl/Zmiz1/Rxra/Brca1/Rwdd1/Prmt2/Ncoa1/Erbin/Dab2/Snai2/Jak2/Rela/Src/Park7/Ncor2/Fkbp4/Stard10/Pak1/Carm1/Smarca4/Kank2/Pdk3/Pml/Mavs/Phb/Ripk2/Nop53/Asxl1/Cyp2j6/Yap1/Actn4/Klf2/Rnf14/Cyp26b1/Dhrs3/Ddrgk1	38
GO:0043039	tRNA aminoacylation	15/1974	43/29008	7.21723e-08	1.48897e-06	9.24706e-07	Vars/Rars/Tars/Aars2/Lars/Eprs/Tars2/Yars/Gars/Kars/Aars/Qars/Iars/Mars1/Sars	15
GO:0008064	regulation of actin polymerization or depolymerization	35/1974	191/29008	7.23605e-08	1.48897e-06	9.24706e-07	Fer/Snx9/Flii/Myo1c/Pfn1/Dbnl/Rasa1/Iqgap2/Mlst8/Bin1/Capn1/Add3/Gsn/Capzb/Wasf2/Mtor/Add1/Arpc1b/Vasp/Cyfip1/Cttn/Cotl1/Rdx/Brk1/Dbn1/Cdc42ep4/Kirrel/Shroom2/Arf1/Cdc42ep1/Cfl1/Capg/Arhgap35/Arpc4/Tmsb10	35
GO:0030833	regulation of actin filament polymerization	33/1974	174/29008	7.25343e-08	1.48897e-06	9.24706e-07	Fer/Snx9/Flii/Myo1c/Pfn1/Dbnl/Rasa1/Iqgap2/Mlst8/Bin1/Capn1/Add3/Gsn/Capzb/Wasf2/Mtor/Add1/Arpc1b/Vasp/Cyfip1/Cttn/Cotl1/Rdx/Brk1/Dbn1/Cdc42ep4/Kirrel/Arf1/Cdc42ep1/Cfl1/Capg/Arpc4/Tmsb10	33
GO:0007178	transmembrane receptor protein serine/threonine kinase signaling pathway	56/1974	387/29008	7.5919e-08	1.55306e-06	9.64508e-07	Itga3/Tgfb1/Glg1/Zmiz1/Mtmr4/Gipc1/Xbp1/Spry2/Dab2/Tab1/Itgb5/Hsp90ab1/Crim1/Twsg1/Smad4/Jak2/Ltbp3/Hexa/Col3a1/Vim/Acvr1/Hspa5/Src/Smad9/Wwtr1/Map3k7/Ski/Htra3/Emilin1/Pxn/Zyx/Tgfb1i1/Ilk/Neo1/Snx1/Nup93/Chst11/Smad6/Pml/Atoh8/Pmepa1/Gdf15/Pakap/Stub1/Lrp1/Nbl1/Cilp/Id1/Megf8/Spred2/Jun/Mapk14/Trp53/Mapk3/Numa1/Zfp703	56
GO:0045861	negative regulation of proteolysis	53/1974	358/29008	7.92165e-08	1.61492e-06	1.00293e-06	Serpinf1/Akt1/Glg1/Akt2/Sgta/Ctsz/Timp2/Gipc1/Psen1/Tmed10/Eif3h/Fetub/Hsp90ab1/Bin1/Col7a1/Serpine2/Serpinb8/Chac1/Src/Efna1/Ecm1/Alad/Reck/Tmem59/Park7/Dnajb6/Triap1/Arl6ip1/Igbp1/Rps6ka3/Gas6/Gabarapl2/Cryab/Ngp/Ltf/Pebp1/Dhcr24/Tmem98/Gpi1/Pml/Nop53/Snx12/Gas1/Rpl5/Usp47/Rpl11/Trp53/Serpinb6a/Rps7/Gpx1/Ddrgk1/Serpinh1/Rpl23	53
GO:0045667	regulation of osteoblast differentiation	31/1974	158/29008	8.00042e-08	1.62538e-06	1.00942e-06	Prkd1/Apc/Ctnnb1/Clic1/Id3/Hdac5/Nbr1/Atp6ap1/Smoc1/Pdlim7/Snai2/Crim1/Twsg1/Lrp5/Igfbp5/Ddr2/Acvr1/Gnas/Wwtr1/Lmna/Ski/Ilk/Vegfc/Ltf/Cd276/Smad6/Atf4/Id1/Tmem64/Yap1/Tmem119	31
GO:0008154	actin polymerization or depolymerization	38/1974	218/29008	8.03585e-08	1.62698e-06	1.01042e-06	Fer/Snx9/Flii/Myo1c/Pfn1/Dbnl/Rasa1/Iqgap2/Mlst8/Bin1/Capn1/Add3/Gsn/Capzb/Wasf2/Mtor/Add1/Arpc1b/Vasp/Cyfip1/Cttn/Cotl1/Rdx/Brk1/Dbn1/Micall2/Mical2/Cdc42ep4/Kirrel/Shroom2/Arf1/Cdc42ep1/Cfl1/Capg/Arhgap35/Wipf1/Arpc4/Tmsb10	38
GO:0031330	negative regulation of cellular catabolic process	41/1974	245/29008	8.12391e-08	1.6392e-06	1.01801e-06	Hnrnpd/Poldip2/Akt1/Tmem39a/Sgta/Dhx34/Mapkapk2/Timp2/Gipc1/Psen1/Taf15/Nsun2/Eif3h/Hsp90ab1/Lrpprc/Npc1/Traf2/E2f1/Efna1/Alad/Park7/Mtor/Cptp/Nupr1/Rbm10/Gabarapl2/Anxa2/Kdm4a/Pml/Chmp4b/Dap/Nop53/Tspo/Eif4g1/Rpl5/Rpl11/Trp53/Rps7/Wdr6/Ddrgk1/Rpl23	41
GO:0061572	actin filament bundle organization	33/1974	175/29008	8.36186e-08	1.67608e-06	1.04091e-06	Rhoc/Cul3/Nf2/Wnt11/Pls3/Pfn1/Hsp90b1/Itgb5/Dpysl3/Ppm1f/Src/Stmn1/Wasf2/Mtor/Add1/Pxn/Fscn1/Zyx/Tjp1/Pak1/Flna/Cx3cl1/Rdx/Kank2/Cgnl1/Dbn1/S100a10/Id1/Ezr/Actn4/Pdlim1/Cfl1/Actg1	33
GO:0032273	positive regulation of protein polymerization	28/1974	134/29008	8.36341e-08	1.67608e-06	1.04091e-06	Fer/Snx9/Apc/Git1/Myo1c/Pfn1/Hsp90aa1/Iqgap2/Mlst8/Bin1/Gsn/Wasf2/Mtor/Arpc1b/Vasp/Cyfip1/Pak1/Cttn/Dctn1/Brk1/Cdk5rap2/Ckap5/Cdc42ep4/Kirrel/Arf1/Cdc42ep1/Numa1/Arpc4	28
GO:0007265	Ras protein signal transduction	50/1974	330/29008	8.77127e-08	1.74842e-06	1.08584e-06	Ngfr/Kctd10/Kpnb1/Itga3/Prkd1/Cyth2/Cul3/Myo9b/Map2k1/Sh2b2/Rala/Ppp2cb/Git1/Timp2/Ksr1/Gabarap/Arhgef25/Dbnl/Ntn1/Erbin/Spry2/Ralbp1/Arhgdia/Hras/Col3a1/Rit1/Arhgef2/Ephb2/Stmn1/Wasf2/Rab35/Cyfip1/Rasa3/Adgrg1/Kank2/Nradd/Brk1/Dhcr24/Ssx2ip/Plekhg5/Rapgef1/Tax1bp3/Iqsec3/Cdc42ep4/F2r/Cdc42ep1/Cdc42se2/Jun/Arhgap35/Rhog	50
GO:1901796	regulation of signal transduction by p53 class mediator	20/1974	75/29008	8.78352e-08	1.74842e-06	1.08584e-06	Ubb/Hnrnpk/Snai2/Triap1/Mif/Nop2/Armc10/Nop53/Rpl37/Snai1/Spred2/Hexim1/Rpl5/Rpl11/Trp53/Rpl26/Rps7/Rps15/Rpl23/Rpl37rt	20
GO:0072332	intrinsic apoptotic signaling pathway by p53 class mediator	21/1974	82/29008	9.02184e-08	1.78984e-06	1.11156e-06	Hipk1/Ppp2r5c/Ubb/Ddit4/Hint1/Hnrnpk/Shisa5/Bok/E2f1/Triap1/Nupr1/Mif/Tmem109/Pml/Armc10/Mybbp1a/Phlda3/Rpl11/Trp53/Rpl26/Rps7	21
GO:0051099	positive regulation of binding	35/1974	193/29008	9.45704e-08	1.8699e-06	1.16128e-06	Tgfb1/Ctnnb1/Hipk1/Myod1/Cdk9/Ppp2cb/Edf1/Eif3d/Psen1/Derl1/Hsf1/Hsp90ab1/Sting1/Jak2/Rfng/Stmn1/Park7/Ski/Add1/Ran/Lfng/Ephb6/Plxnd1/Ercc2/Amfr/Smarca4/Anxa2/Lrp1/Ripk2/S100a10/Eif4g1/Pygo2/Hmgb2/Rpl11/Ddrgk1	35
GO:0044403	biological process involved in symbiotic interaction	43/1974	265/29008	9.81216e-08	1.93365e-06	1.20087e-06	Trim25/Smarcb1/Tsg101/Ddx39b/Rad50/Trim11/Sap30bp/Exoc7/Ctsl/Ctsb/Trim35/Bsg/Igf2r/Chd1/Hsp90ab1/Npc1/Ddb1/Jak2/P4hb/Gsn/Stom/Gas6/Ist1/Smarca4/Ppib/Ltf/Ctdp1/Chmp2a/Thoc5/Pml/Camp/Chmp4b/Phb/Tpcn2/Jun/Vapb/Cfl1/Ifitm2/Gpx1/Tcp1/Lgals1/Rab7/Gbp6	43
GO:0060828	regulation of canonical Wnt signaling pathway	41/1974	247/29008	1.02228e-07	2.00788e-06	1.24697e-06	Pfdn5/Tgfb1/Csnk1g2/Ruvbl2/Apc/Wnt11/Ctdnep1/Psen1/Kremen1/Slc9a3r1/Dab2/Snai2/Ccny/Tnks2/Csnk1d/Gid8/Src/Wwtr1/Vcp/Reck/Ptpru/Ruvbl1/Ilk/Atp6ap2/Otud5/Tnks/Amfr/Mks1/Rapgef1/Fzd7/Ubac2/Zbed3/Tmem64/Foxo1/Yap1/Mapk14/Tle5/Gsk3a/Usp47/Rps12/Zfp703	41
GO:0043038	amino acid activation	15/1974	44/29008	1.02617e-07	2.00885e-06	1.24757e-06	Vars/Rars/Tars/Aars2/Lars/Eprs/Tars2/Yars/Gars/Kars/Aars/Qars/Iars/Mars1/Sars	15
GO:0051403	stress-activated MAPK cascade	40/1974	238/29008	1.03264e-07	2.01429e-06	1.25095e-06	Akt1/Map2k7/Map2k1/Emc10/Sash1/Mapkapk2/Nbr1/Traf4/Map2k3/Mapk9/Map3k3/Traf3/Dab2/Pja2/Lmnb1/Hras/Traf2/Map3k7/Hsph1/Klhdc10/Ltbr/Igbp1/Cryab/Qars/Map2k4/Mapkbp1/Arl6ip5/Gadd45a/Map4k1/Mturn/Rapgef1/Ripk2/Foxo1/Rell1/Ezr/Mapk14/Zfp110/Mapk3/Ppia/Prmt1	40
GO:0060070	canonical Wnt signaling pathway	47/1974	303/29008	1.03577e-07	2.01429e-06	1.25095e-06	Tcf7/Pfdn5/Tgfb1/Csnk1g2/Ruvbl2/Apc/Ctnnb1/Wnt11/Ctdnep1/Psen1/Kremen1/Sdc1/Slc9a3r1/Dab2/Snai2/Ccny/Tnks2/Lrp5/Csnk1d/Gid8/Src/Wwtr1/Vcp/Reck/Ptpru/Dvl1/Ruvbl1/Ilk/Atp6ap2/Otud5/Tnks/Amfr/Mks1/Rapgef1/Fzd7/Ubac2/Zbed3/Tmem64/Foxo1/Pygo2/Yap1/Mapk14/Tle5/Gsk3a/Usp47/Rps12/Zfp703	47
GO:0006605	protein targeting	44/1974	275/29008	1.0604e-07	2.05543e-06	1.2765e-06	Fbxo7/Bcap31/Akt2/Sgta/M6pr/Gdi1/Myo1c/Ywhab/Fis1/Gipc1/Srp68/Timm22/Hsp90aa1/Ap3b1/Erbin/Samm50/Hras/Hgs/Zfand2b/Hspa5/Stom/Laptm5/Scarb2/Exoc4/Tcaf2/Yif1b/Arl6ip1/Pak1/Bag3/Srprb/Gnptab/Tcaf1/Pml/Chmp4b/Os9/Lonp2/Vps37c/Ywhag/Gsk3a/Rpl11/Naca/Srp54a/Ywhaq/Rab7	44
GO:0030832	regulation of actin filament length	35/1974	194/29008	1.07929e-07	2.08522e-06	1.295e-06	Fer/Snx9/Flii/Myo1c/Pfn1/Dbnl/Rasa1/Iqgap2/Mlst8/Bin1/Capn1/Add3/Gsn/Capzb/Wasf2/Mtor/Add1/Arpc1b/Vasp/Cyfip1/Cttn/Cotl1/Rdx/Brk1/Dbn1/Cdc42ep4/Kirrel/Shroom2/Arf1/Cdc42ep1/Cfl1/Capg/Arhgap35/Arpc4/Tmsb10	35
GO:1900407	regulation of cellular response to oxidative stress	22/1974	90/29008	1.10385e-07	2.12571e-06	1.32015e-06	Mapk7/Fbxo7/Psap/Hspb1/Trap1/Ctnnb1/Nfe2l2/Rack1/Oxr1/Ralbp1/P4hb/Pde8a/Lancl1/Park7/Hsph1/Nono/Pnpla8/Gfer/Atf4/Trp53/Gpx1/Ppia	22
GO:1990138	neuron projection extension	36/1974	203/29008	1.11877e-07	2.14745e-06	1.33365e-06	Smo/Ddr1/Eif2b2/Ulk2/Ctnnb1/Gdi1/Dbnl/Ntn1/Hsp90aa1/Hnrnpk/Tnfrsf12a/Hsp90ab1/St8sia2/Olfm1/Anapc2/Slc23a2/Ttl/Aurka/Dvl1/Plxna1/Cyfip1/Iqgap1/Pak1/Ilk/Cttn/Rpl4/Ryk/Dbn1/Sema7a/Golga4/Sema6c/Lrp1/Mul1/Megf8/Cxcr4/Lamb2	36
GO:0043542	endothelial cell migration	38/1974	221/29008	1.16116e-07	2.22161e-06	1.37971e-06	Serpinf1/Akt1/Tgfb1/Prkd1/Calr/Hspb1/Tek/Epha2/Emc10/Hdac5/Amotl1/Sash1/Nfe2l2/Adora2b/Sparc/Map2k3/Gipc1/Map3k3/Pdcd6/Myh9/Emp2/Snai2/Bsg/Anxa1/Atp5b/Efna1/Pxn/Plxnd1/Srpx2/Vegfc/Gadd45a/Gpi1/Atoh8/Plekhg5/Igf2/Rhob/Mia3/Gpx1	38
GO:0031668	cellular response to extracellular stimulus	39/1974	231/29008	1.31143e-07	2.50102e-06	1.55323e-06	Prkd1/Myod1/Nprl2/Fads1/Nfe2l2/Adora2b/Gabarap/Xbp1/Ncoa1/Plec/Gsdmd/Snai2/Sik1/Lars/Hspa5/Pdia3/Gba/Mtor/Asns/Gas6/Wrn/Gabarapl2/Kank2/Pik3c3/Gas2l1/Atg5/Dap/Mars1/Mybbp1a/Atf4/Foxo1/Eif4g1/Jun/Tle5/Sipa1/Arhgap35/Trp53/Mapk3/Ldha	39
GO:1903322	positive regulation of protein modification by small protein conjugation or removal	29/1974	145/29008	1.34714e-07	2.56086e-06	1.59039e-06	Cul3/Cdk9/Brca1/Gabarap/Ubb/Mapk9/Tnip1/Mta1/Tbc1d7/Pdcd6/Derl1/Ndfip1/Hspa5/Vcp/Laptm5/Pef1/Rnf40/Plk1/Sprtn/Ube2l3/Wfs1/Stub1/Ripk2/Mul1/Nop53/Rps2/Sae1/Gsk3a/Hspbp1	29
GO:1903008	organelle disassembly	24/1974	106/29008	1.42017e-07	2.69104e-06	1.67124e-06	Fbxo7/Phb2/Ulk2/Sqstm1/Gabarap/Fis1/Cdk1/Vdac1/Klc1/Sting1/Gbf1/Gba/Vcp/Cttn/Gabarapl2/Atg5/Ambra1/Tex264/Mul1/Tspo/Gsk3a/Trp53/Ufc1/Ddrgk1	24
GO:0031577	spindle checkpoint signaling	15/1974	45/29008	1.44249e-07	2.7246e-06	1.69208e-06	Apc/Zwint/Aurkb/Hsf1/Ik/Aurka/Stil/Mad1l1/Plk1/Zwilch/Mad2l1bp/Cdk5rap2/Bub1b/Ccnb1/Cenpe	15
GO:0010632	regulation of epithelial cell migration	40/1974	241/29008	1.4596e-07	2.74815e-06	1.7067e-06	Serpinf1/Itga3/Akt1/Tgfb1/Prkd1/Calr/Gab2/Hspb1/Tek/Epha2/Emc10/Hdac5/Amotl1/Sash1/Nfe2l2/Pfn1/Adora2b/Sparc/Map2k3/Map3k3/Pdcd6/Ptprg/Emp2/Snai2/Bsg/Anxa1/Cd63/Atp5b/Ppm1f/Src/Efna1/Mtor/Srpx2/Vegfc/Gadd45a/Gpi1/Atoh8/Igf2/Jun/Rhob	40
GO:0043087	regulation of GTPase activity	49/1974	326/29008	1.50961e-07	2.83328e-06	1.75958e-06	Trappc6a/Snx9/Akt2/Myo9b/Map2k1/Crkl/Epha2/Wnt11/Rack1/Tbc1d7/Rasa1/Iqgap2/Spry2/Ralbp1/Mlst8/Pot1b/Bin1/Lars/Hras/Pkp4/Zc3h15/Arhgap1/Gnas/Stmn1/Mtor/Plxna1/Plxnd1/Iqgap1/Rasa3/Cx3cl1/Rdx/Mtss2/Plxnb2/Tbc1d9b/Rgs4/Tbc1d13/Arhgap29/Rapgef1/Rgl3/Tax1bp3/Iqsec3/Rcc2/S100a10/F2r/Sipa1/Arhgap35/Slc27a4/Arhgap22/Rhog	49
GO:0034405	response to fluid shear stress	11/1974	24/29008	1.53603e-07	2.87373e-06	1.7847e-06	Mapk7/Akt1/Hdac5/Nfe2l2/Xbp1/Plec/Src/Spp1/Socs5/Klf2/Ass1	11
GO:1902882	regulation of response to oxidative stress	23/1974	99/29008	1.55998e-07	2.90933e-06	1.80681e-06	Mapk7/Fbxo7/Psap/Hspb1/Trap1/Ctnnb1/Nfe2l2/Rack1/Oxr1/Ralbp1/P4hb/Pde8a/Lancl1/Park7/Hsph1/Nono/Pnpla8/Gfer/Atf4/Selenon/Trp53/Gpx1/Ppia	23
GO:0042542	response to hydrogen peroxide	26/1974	122/29008	1.58531e-07	2.93999e-06	1.82585e-06	Mapk7/Akr1b3/Fbxo7/Psap/Trap1/Ppp2cb/Nfe2l2/Rack1/Hsf1/Anxa1/Rela/Capn1/Pde8a/Cat/Src/Park7/Hsph1/Casp3/Cryab/Sigmar1/Setx/Rhob/Cfl1/Lig1/Trp53/Gpx1	26
GO:0051310	metaphase plate congression	18/1974	64/29008	1.59133e-07	2.93999e-06	1.82585e-06	Kpnb1/Cul3/Aurkb/Cdca5/Dctn2/Nuf2/Ttl/Fam83d/Kif2c/Nudc/Mad1l1/Kif22/Chmp2a/Chmp4b/Ccnb1/Cenpe/Champ1/Numa1	18
GO:0070059	intrinsic apoptotic signaling pathway in response to endoplasmic reticulum stress	18/1974	64/29008	1.59133e-07	2.93999e-06	1.82585e-06	Serinc3/Xbp1/Ern1/Grina/Tmbim6/Syvn1/Bok/Creb3l1/Chac1/Park7/Casp3/Pml/Wfs1/Atf4/Selenok/Spop/Trp53/Selenos	18
GO:0050769	positive regulation of neurogenesis	46/1974	298/29008	1.63049e-07	3.00295e-06	1.86495e-06	Serpinf1/Smo/Tgfb1/Ppp1cc/Eif2b2/Map2k1/Ctnnb1/Etv5/Gdi1/Dbnl/Ntn1/Numb/Tnfrsf12a/Bin1/Rela/Xrcc5/Serpine2/Vim/Anapc2/E2f1/Mme/Bag1/Tnfrsf1b/Ephb2/Mtor/Plxna1/Plxnd1/Cyfip1/Pak1/Ilk/Vegfc/Ist1/Cx3cl1/Rpl4/Fbxw8/Ptprf/Dbn1/Plxnb2/Srrt/Sema7a/Golga4/Lrp1/Tspo/Megf8/Cxcr4/Nap1l1	46
GO:0000727	double-strand break repair via break-induced replication	8/1974	12/29008	1.75247e-07	3.21758e-06	1.99824e-06	Mcm2/Mcm5/Mcm4/Mcm6/Cdc7/Mcm7/Gins4/Mcm3	8
GO:0032872	regulation of stress-activated MAPK cascade	35/1974	198/29008	1.81072e-07	3.31423e-06	2.05827e-06	Akt1/Map2k7/Map2k1/Emc10/Sash1/Nbr1/Traf4/Mapk9/Map3k3/Traf3/Dab2/Pja2/Lmnb1/Hras/Traf2/Map3k7/Hsph1/Klhdc10/Ltbr/Igbp1/Qars/Map2k4/Mapkbp1/Arl6ip5/Gadd45a/Mturn/Rapgef1/Ripk2/Foxo1/Rell1/Ezr/Zfp110/Mapk3/Ppia/Prmt1	35
GO:1902600	proton transmembrane transport	23/1974	100/29008	1.8964e-07	3.45602e-06	2.14632e-06	Atp5d/Phb2/Atp6v1f/Atp6v0d1/Chp1/Atp6v0e/Atp6ap1/Atp6v1e1/Atp6v0a1/Ndufs7/Slc9a3r1/Atp6v1c1/Atp6v0c/Atp5b/Park7/Atp1a1/Atp7a/Atp5h/Myo5a/Atp6v0a2/Atp6v1g1/Atp5k/Atp6v1a	23
GO:1903828	negative regulation of cellular protein localization	27/1974	131/29008	1.89988e-07	3.45602e-06	2.14632e-06	Tgfb1/Abhd17a/Chp1/Gdi1/Akap1/Numb/Dab2/Ap2m1/Rhoq/Maged1/Nsfl1c/Ube2j1/Tmem59/Park7/Hsph1/Bag3/Csk/Leprot/Pkig/Tmem98/Ctnna1/Lyplal1/Tax1bp3/Os9/Ubac2/Cltc/Ilrun	27
GO:0008631	intrinsic apoptotic signaling pathway in response to oxidative stress	15/1974	46/29008	2.00595e-07	3.62666e-06	2.2523e-06	Mapk7/Hspb1/Trap1/Nfe2l2/Ralbp1/Jak2/P4hb/Park7/Hsph1/Nono/Arl6ip5/Melk/Pml/Gpx1/Ppia	15
GO:0033047	regulation of mitotic sister chromatid segregation	15/1974	46/29008	2.00595e-07	3.62666e-06	2.2523e-06	Apc/Zwint/Pttg1/Aurkb/Rad21/Ik/Mad1l1/Plk1/Zwilch/Mad2l1bp/Cdk5rap2/Bub1b/Ccnb1/Cenpe/Numa1	15
GO:0062012	regulation of small molecule metabolic process	53/1974	369/29008	2.13545e-07	3.84901e-06	2.39038e-06	Akt1/Ier3/Akt2/Map2k1/Fgfr4/Apc/Mid1ip1/Git1/Brca1/Igfbp4/Adora2b/Slc35b4/Psen1/Tysnd1/Ddit4/Grb10/Mapk9/Kat2a/Dab2/Dgat1/Snai2/Sik1/Anxa1/Ddb1/Cpt1a/Lpgat1/Wdr5/Src/Vcp/Scp2/Park7/H6pd/Mtor/Ncor2/Adcyap1r1/Nucb2/Nupr1/Bckdk/Fam3a/Erlin2/Pdk3/Midn/Wdtc1/Nfe2l1/Snai1/Foxo1/Lonp2/Igf2/C1qtnf3/Eno1b/Slc27a4/Trp53/Maea	53
GO:0034614	cellular response to reactive oxygen species	28/1974	140/29008	2.20101e-07	3.95513e-06	2.45629e-06	Fer/Mapk7/Akr1b3/Akt1/Fbxo7/Psap/Trap1/Nfe2l2/Mapk9/Rack1/Hsf1/Agap3/Anxa1/Rela/Capn1/Prdx5/Pde8a/Src/Park7/Hsph1/Atp7a/Sigmar1/Setx/Jun/Rhob/Cfl1/Trp53/Mapk3	28
GO:0030041	actin filament polymerization	34/1974	191/29008	2.26999e-07	4.06672e-06	2.52559e-06	Fer/Snx9/Flii/Myo1c/Pfn1/Dbnl/Rasa1/Iqgap2/Mlst8/Bin1/Capn1/Add3/Gsn/Capzb/Wasf2/Mtor/Add1/Arpc1b/Vasp/Cyfip1/Cttn/Cotl1/Rdx/Brk1/Dbn1/Micall2/Cdc42ep4/Kirrel/Arf1/Cdc42ep1/Cfl1/Capg/Arpc4/Tmsb10	34
GO:0045185	maintenance of protein location	23/1974	101/29008	2.29861e-07	4.10555e-06	2.54971e-06	Akt1/Kdelr1/Mprip/Pfn1/Ywhab/Srgn/Get4/Hspa5/Gsn/Park7/Mad1l1/Flna/Arl2bp/Dbn1/Sun1/Pml/Hk1/Os9/Nbl1/Tspo/Sun2/Kdelr2/Tmsb10	23
GO:0031023	microtubule organizing center organization	28/1974	141/29008	2.56984e-07	4.57617e-06	2.84198e-06	Ctnnb1/Bnip2/Kif11/Brca1/Fbxw11/Kat2a/Poc1a/Sac3d1/Nsfl1c/Aurka/Mpdz/Stil/Plk1/Haus7/Pcm1/Dctn1/Pdcd6ip/Chmp2a/Gadd45a/Ssx2ip/Chmp4b/Cdk5rap2/Cep131/Ckap5/Cenpj/Ccnf/Ccdc61/Kifc1	28
GO:0006413	translational initiation	25/1974	117/29008	2.58491e-07	4.58919e-06	2.85006e-06	Eif2b5/Eif2b2/Rxra/Eif3d/Eif4ebp2/Dnajc3/Eif3h/Polr2d/Rps6kb2/Eif5b/Khdrbs1/Eif3i/Eif3c/Eif3f/Eif4ebp1/Eif3l/Eif1/Pml/Abcf1/Rps2/Eif4g1/Eif3k/Eif3b/Eif4b/Rpl13a	25
GO:0006473	protein acetylation	35/1974	201/29008	2.63919e-07	4.65759e-06	2.89254e-06	Smarcb1/Tgfb1/Ruvbl2/Myod1/Brca1/Xbp1/Ncoa1/Kat2a/Snai2/Kansl2/Epc1/Smad4/Rps6ka4/Wdr5/Kat14/Mrgbp/Map3k7/Hint2/Taf12/Park7/Ruvbl1/Nupr1/Taf1/Hcfc1/Morf4l2/Kat6a/Smarca4/Mbd3/Ctbp1/Arid5a/Atg5/Kat7/Morf4l1/Mapk3/Noc2l	35
GO:0070302	regulation of stress-activated protein kinase signaling cascade	35/1974	201/29008	2.63919e-07	4.65759e-06	2.89254e-06	Akt1/Map2k7/Map2k1/Emc10/Sash1/Nbr1/Traf4/Mapk9/Map3k3/Traf3/Dab2/Pja2/Lmnb1/Hras/Traf2/Map3k7/Hsph1/Klhdc10/Ltbr/Igbp1/Qars/Map2k4/Mapkbp1/Arl6ip5/Gadd45a/Mturn/Rapgef1/Ripk2/Foxo1/Rell1/Ezr/Zfp110/Mapk3/Ppia/Prmt1	35
GO:0006998	nuclear envelope organization	14/1974	41/29008	2.67118e-07	4.70001e-06	2.91888e-06	Akap8l/Ctdnep1/Tor1b/Nsfl1c/Lmna/Tmem43/Dmpk/Plk1/Dctn1/Nup93/Chmp2a/Sun1/Chmp4b/Sun2	14
GO:0032204	regulation of telomere maintenance	20/1974	80/29008	2.78296e-07	4.88216e-06	3.03201e-06	Hnrnpd/Cct3/Map2k7/Ercc1/Ctnnb1/Rad50/Aurkb/Cct5/Pot1b/Tnks2/Xrcc5/Src/Lmna/Cct7/Tnks/Cct2/Pml/Slx4/Mapk3/Tcp1	20
GO:0002064	epithelial cell development	42/1974	266/29008	2.96149e-07	5.17998e-06	3.21697e-06	Ccm2/Sec24b/Akr1b3/Smo/Tgfb1/Psap/Plod3/Epha2/E2f4/Xbp1/Slc9a3r1/Akap11/Plec/Fasn/Vim/Src/Ampd2/B4galt1/Add1/Tnfrsf1a/Tjp1/Msn/Flna/Gpat4/Rdx/Smarca4/Myo1e/Sidt2/Clic4/Adrm1/Whrn/Rapgef1/Atf4/Asxl1/Id1/Cxcr4/Frmd6/Ezr/Lamb2/Yap1/Gpx1/Fat1	42
GO:0071496	cellular response to external stimulus	45/1974	295/29008	3.12333e-07	5.44695e-06	3.38276e-06	Akt1/Prkd1/Ctnnb1/Myod1/Nprl2/Fads1/Nfe2l2/Wnt11/Adora2b/Gabarap/Xbp1/Ncoa1/Plec/Gsdmd/Snai2/Sik1/Lars/Arhgdia/Hspa5/Pdia3/Gba/Mtor/Asns/Bag3/Gas6/Wrn/Gabarapl2/Kank2/Atp1a1/Pik3c3/Gas2l1/Atg5/Dap/Mars1/Mybbp1a/Atf4/Foxo1/Eif4g1/Jun/Tle5/Sipa1/Arhgap35/Trp53/Mapk3/Ldha	45
GO:0006399	tRNA metabolic process	31/1974	168/29008	3.36601e-07	5.85289e-06	3.63487e-06	Rtcb/Osgep/Vars/Dus3l/Rars/Nsun2/Rtraf/Elp3/Tars/Pop1/Trmu/Aars2/Lars/Hsd17b10/Eprs/Tars2/Yars/Gars/Thumpd1/Kars/Aars/Rpusd4/Qars/Trmt5/Ddx1/Iars/Mars1/Rpp38/Wdr6/Sars/Slfn9	31
GO:0018212	peptidyl-tyrosine modification	48/1974	325/29008	3.42393e-07	5.93616e-06	3.68658e-06	Fer/Dlg3/Tgfb1/Ddr1/Fgfr4/Tek/Crlf1/Nf2/Sh3bp5l/Tsg101/Psen1/Prmt2/Rasa1/Hsf1/Mlst8/Osbp/Jak2/Ddr2/Acvr1/Ehd4/Ttl/Src/Efna1/Arhgef2/Jak1/Ephb2/Mtor/Pxn/Hsph1/Tnfrsf1a/Iqgap1/Gas6/Vegfc/Arl2bp/Aplp2/Mif/Tpst1/Hk1/Socs5/Cd81/Ripk2/Dok7/Gprc5a/Igf2/Musk/Trp53/Mapk3/Vps25	48
GO:0051235	maintenance of location	49/1974	335/29008	3.4886e-07	6.03059e-06	3.74523e-06	Akt1/Tgfb1/Prkd1/Kdelr1/Mprip/Jph2/Pfn1/Ywhab/Anxa6/Psen1/Srgn/Stat5b/Sqle/Dgat1/Fth1/Hexa/Gaa/Get4/Soat1/Hspa5/Gsn/Gba/Plin2/Park7/Mad1l1/Flna/Arl2bp/Cx3cl1/Polr2m/Fkbp1a/Myo5a/Dbn1/Arhgap21/Sun1/Pml/Hk1/Atg5/Os9/Nbl1/Tspo/Sun2/Itpr3/F2r/Tpcn2/Ftl1/Selenon/Cds2/Kdelr2/Tmsb10	49
GO:0048732	gland development	63/1974	477/29008	3.50571e-07	6.0425e-06	3.75262e-06	Serpinf1/Smo/Tgfb1/Ddr1/Psap/Phb2/Cul3/Map2k1/Apc/Crkl/Epha2/Ctnnb1/Etv5/Rxra/Etv4/Psen1/Xbp1/Slc9a3r1/Ntn1/Stat5b/Prkdc/Snai2/Igf2r/Twsg1/Smad4/Anxa1/Jak2/Lrp5/Rela/Capn1/Fasn/Igfbp5/Serpine2/Aurka/Src/Zbtb7b/Tnc/B4galt1/Mad1l1/Plxna1/Plxnd1/Fkbp4/Mki67/Msn/Gpat4/Smarca4/Ccnb2/Pkm/Cdo1/Pml/Scd1/Adrm1/Pck2/Gfer/Asxl1/Pygo2/Igf2/Jun/Arhgap35/Mapk3/Gpx1/Ccnd1/Zfp703	63
GO:0043280	positive regulation of cysteine-type endopeptidase activity involved in apoptotic process	26/1974	127/29008	3.65245e-07	6.27712e-06	3.89833e-06	Ngfr/Bcap31/Fam162a/Ctsd/Fis1/Mapk9/Rack1/Pdcd6/Hsf1/Mtch1/Jak2/Ppm1f/Bok/Gsn/Anp32b/Vcp/Laptm5/Ret/Prr7/Arl6ip5/Gramd4/Pml/Dap/Mul1/F2r/S100a9	26
GO:0007080	mitotic metaphase plate congression	15/1974	48/29008	3.76395e-07	6.43136e-06	3.99412e-06	Kpnb1/Cul3/Aurkb/Cdca5/Dctn2/Nuf2/Kif2c/Nudc/Mad1l1/Kif22/Chmp2a/Chmp4b/Ccnb1/Cenpe/Champ1	15
GO:0051972	regulation of telomerase activity	15/1974	48/29008	3.76395e-07	6.43136e-06	3.99412e-06	Hnrnpd/Map2k7/Ctnnb1/Aurkb/Hsp90aa1/Hsp90ab1/Pot1b/Src/Tnks/Cct2/Pml/Wrap53/Trp53/Mapk3/Tcp1	15
GO:0051054	positive regulation of DNA metabolic process	37/1974	222/29008	3.7908e-07	6.45856e-06	4.01101e-06	Hnrnpd/Cct3/Akt1/Tgfb1/Map2k7/Ercc1/Fgfr4/Ctnnb1/Brca1/Pfn1/Ddx39b/Rad50/Aurkb/Hsp90aa1/Cct5/Hsf1/Prkdc/Rfc2/Hsp90ab1/Pot1b/Tnks2/Xrcc5/Pcna/Src/Cct7/Ercc2/Tnks/Wrn/Cct2/Pml/Slx4/Timeless/Gfer/Wrap53/Spidr/Mapk3/Tcp1	37
GO:0010506	regulation of autophagy	41/1974	259/29008	3.80277e-07	6.46033e-06	4.01211e-06	Poldip2/Akt1/Fbxo7/Prkd1/Tmem39a/Map2k1/Nprl2/Mtmr4/Atp6v0a1/Vdac1/Xbp1/Sptlc2/Sting1/Npc1/Bok/Atf6/Map3k7/Dcaf12/Tmem59/Mtor/Cptp/Nupr1/Bag3/Cttn/Kdm4a/Ormdl3/Chmp4b/Dap/Ambra1/Ripk2/Hspb8/Tspo/Wdr41/Foxo1/Eif4g1/Tpcn2/Ubqln2/Gsk3a/Trp53/Mapk3/Wdr6	41
GO:0008361	regulation of cell size	36/1974	213/29008	3.81816e-07	6.46791e-06	4.01682e-06	Akt1/Eif2b2/Ulk2/Cdk4/E2f4/Gdi1/Dbnl/Slc9a3r1/Ntn1/Tnfrsf12a/Hsp90ab1/Lars/Olfm1/Anapc2/Ttl/Mtor/Add1/Ret/Cyfip1/Pak1/Ilk/Cttn/Ist1/Rdx/Rpl4/Ryk/Atp7a/Dbn1/Wdtc1/Sema7a/Sct/Golga4/Sema6c/Lrp1/Megf8/Cfl1	36
GO:0010950	positive regulation of endopeptidase activity	31/1974	169/29008	3.85657e-07	6.51429e-06	4.04563e-06	Ngfr/Bcap31/Fam162a/Ctsd/Aph1a/Fis1/Mapk9/Rack1/Prelid1/Pdcd6/Hsf1/Mtch1/Jak2/Ppm1f/Bok/Gsn/Efna1/Anp32b/Vcp/Laptm5/Ret/Prr7/Arl6ip5/Gramd4/Pml/Dap/Ripk2/Mul1/F2r/S100a9/Psme3	31
GO:0051153	regulation of striated muscle cell differentiation	23/1974	104/29008	4.02425e-07	6.77816e-06	4.2095e-06	Tgfb1/Hdac5/Myod1/Ddx39b/Trip10/Xbp1/Kat2a/Sik1/Epc1/Smad4/Mtor/Dmpk/Pak1/Ctdp1/Rgs4/Fzd7/Mamstr/Maml1/Mapk14/Tmem119/Gsk3a/Naca/Cyp26b1	23
GO:0048524	positive regulation of viral process	17/1974	61/29008	4.04312e-07	6.7906e-06	4.21723e-06	Tmem39a/Rad23a/Tsg101/Top2b/Pfn1/Kpna2/Trim11/Bsg/Ddb1/P4hb/Stom/Chmp2a/Stau1/Vapb/Lgals1/Ppia/Rab7	17
GO:1905820	positive regulation of chromosome separation	9/1974	17/29008	4.52628e-07	7.58055e-06	4.70781e-06	Cul3/Anapc11/Anapc7/Anapc5/Mad1l1/Mad2l1bp/Cenpe/Nsmce2/Numa1	9
GO:0006631	fatty acid metabolic process	59/1974	439/29008	4.55573e-07	7.60833e-06	4.72507e-06	Akt1/Akt2/Mid1ip1/Aldh3a2/Fads1/Brca1/Tysnd1/Sgpl1/Mapk9/Acly/Eci2/Dgat1/Anxa1/Fads3/Fads2/Lipa/Cpt1a/Gpam/Fasn/Scd2/Hsd17b10/Acot9/Lpgat1/Ptges2/Crat/Slc27a3/Adh5/Ptgr1/Echdc2/Scp2/Lypla2/Mecr/Acot7/Mtor/Naaa/Adipor2/Tnfrsf1a/Nucb2/Erlin2/Gpat4/Acsbg1/Mif/Myo5a/Acot11/Pdk3/Dagla/Pnpla8/Scd1/Wdtc1/Nfe2l1/Ephx1/Pck2/Ptgs1/Lonp2/Cyp2j6/Mapk14/Slc27a4/Gpx1/Gpx4	59
GO:0010952	positive regulation of peptidase activity	32/1974	179/29008	4.6056e-07	7.66995e-06	4.76333e-06	Ngfr/Bcap31/Fam162a/Ctsd/Aph1a/Fis1/Mapk9/Rack1/Prelid1/Pdcd6/Hsf1/Mtch1/Jak2/Ppm1f/Bok/Gsn/Efna1/Anp32b/Vcp/Laptm5/Ret/Prr7/Arl6ip5/Gramd4/Pml/Dap/Ripk2/Mul1/F2r/S100a9/Ddrgk1/Psme3	32
GO:0060560	developmental growth involved in morphogenesis	43/1974	280/29008	4.69828e-07	7.80231e-06	4.84553e-06	Smo/Tgfb1/Ddr1/Eif2b2/Ulk2/Ctnnb1/Gdi1/Wnt11/Dbnl/Ntn1/Hsp90aa1/Hnrnpk/Spry2/Tnfrsf12a/Hsp90ab1/St8sia2/Olfm1/Anapc2/Slc23a2/Ttl/Aurka/Tnc/Dvl1/Plxna1/Cyfip1/Iqgap1/Pak1/Ilk/Cttn/Ist1/Rpl4/Ryk/Dbn1/Sema7a/Golga4/Sema6c/Lrp1/Mul1/Megf8/Cxcr4/Lamb2/Yap1/Cfl1	43
GO:0019216	regulation of lipid metabolic process	53/1974	379/29008	5.01635e-07	8.30719e-06	5.15909e-06	Akt1/Tgfb1/Akt2/Psap/Phb2/Fgfr4/Tek/Cdk4/Mid1ip1/Chp1/Mtmr1/Brca1/Mtmr4/Adora2b/Ctdnep1/Fmc1/Tysnd1/Mapk9/Stat5b/Dab2/Dgat1/Snai2/Sik1/Anxa1/Cpt1a/Gpam/Idh1/Capn2/Lpgat1/Src/Scp2/H6pd/Mtor/Nucb2/Fam3a/Erlin2/Lactb/Atp1a1/Pdk3/Abca7/Scd1/Wdtc1/Cd81/Ormdl3/Sct/Nfe2l1/Stub1/Ambra1/Tspo/Snai1/Lonp2/Arf1/Igf2	53
GO:0070371	ERK1 and ERK2 cascade	50/1974	349/29008	5.03213e-07	8.30788e-06	5.15951e-06	Tgfb1/Map2k7/Phb2/Ndrg2/Map2k1/Fgfr4/Crkl/Tek/Epha2/Atp6ap1/Grb10/Tnip1/Xbp1/Slc9a3r1/Spry2/Dab2/Atp6v0c/Nelfe/Smad4/Hras/Pde8a/Src/Fam83d/Ephb2/Emilin1/Dusp9/Gas6/Dusp4/Cx3cl1/Kars/Csk/Gnai2/Mif/Abca7/Cavin3/Mturn/Sema7a/Phb/Rapgef1/Lrp1/Ripk2/Ackr3/Cxcr4/Spred2/F2r/Ezr/Jun/C1qtnf3/Eno1b/Mapk3	50
GO:0051962	positive regulation of nervous system development	51/1974	359/29008	5.04703e-07	8.30788e-06	5.15951e-06	Serpinf1/Smo/Tgfb1/Ppp1cc/Eif2b2/Map2k1/Ctnnb1/Etv5/Gdi1/Dbnl/Ntn1/Numb/Thbs2/Tnfrsf12a/Bin1/Rela/St8sia2/Xrcc5/Serpine2/Vim/Anapc2/E2f1/Mme/Bag1/Tnfrsf1b/Ephb2/Mtor/Plxna1/Plxnd1/Cyfip1/Pak1/Ilk/Srpx2/Vegfc/Ist1/Cx3cl1/Rpl4/Fbxw8/Ptprf/Lrrn1/Dbn1/Plxnb2/Srrt/Sema7a/Golga4/Lrp1/Tspo/Megf8/Cxcr4/Musk/Nap1l1	51
GO:0043543	protein acylation	39/1974	243/29008	5.05893e-07	8.30788e-06	5.15951e-06	Smarcb1/Tgfb1/Ruvbl2/Dlst/Myod1/Brca1/Ogdh/Xbp1/Ncoa1/Kat2a/Nmt1/Snai2/Kansl2/Epc1/Smad4/Rps6ka4/Wdr5/Kat14/Mrgbp/Map3k7/Hint2/Taf12/Park7/Ruvbl1/Nupr1/Taf1/Hcfc1/Morf4l2/Kat6a/Smarca4/Mbd3/Ctbp1/Arid5a/Atg5/Kat7/Selenok/Morf4l1/Mapk3/Noc2l	39
GO:0033046	negative regulation of sister chromatid segregation	14/1974	43/29008	5.22085e-07	8.50294e-06	5.28065e-06	Apc/Zwint/Pttg1/Aurkb/Rad21/Ik/Mad1l1/Plk1/Zwilch/Mad2l1bp/Cdk5rap2/Bub1b/Ccnb1/Cenpe	14
GO:0033048	negative regulation of mitotic sister chromatid segregation	14/1974	43/29008	5.22085e-07	8.50294e-06	5.28065e-06	Apc/Zwint/Pttg1/Aurkb/Rad21/Ik/Mad1l1/Plk1/Zwilch/Mad2l1bp/Cdk5rap2/Bub1b/Ccnb1/Cenpe	14
GO:2000816	negative regulation of mitotic sister chromatid separation	14/1974	43/29008	5.22085e-07	8.50294e-06	5.28065e-06	Apc/Zwint/Pttg1/Aurkb/Rad21/Ik/Mad1l1/Plk1/Zwilch/Mad2l1bp/Cdk5rap2/Bub1b/Ccnb1/Cenpe	14
GO:0044262	cellular carbohydrate metabolic process	44/1974	291/29008	5.39349e-07	8.75998e-06	5.44028e-06	Akr1b3/Akt1/Ier3/Akt2/Ppp1cc/Git1/Igfbp4/Adora2b/Slc35b4/Isyna1/Ddit4/Grb10/Galk1/Kat2a/Sik1/Ddb1/Gaa/Idh1/Wdr5/Src/B4galt1/Pgd/Mtor/Scarb2/Adcyap1r1/Nupr1/Bckdk/Fam3a/Phka1/Pdk3/Gnptab/Midn/Hk1/Nfe2l1/Hs2st1/Pck2/Foxo1/Glb1/Stbd1/Igf2/Gsk3a/C1qtnf3/Trp53/Maea	44
GO:0044843	cell cycle G1/S phase transition	36/1974	216/29008	5.41481e-07	8.77051e-06	5.44682e-06	Akt1/Fbxo7/Phb2/Apc/Cdk4/E2f4/Ppp2r5c/Prmt2/Mnat1/Camk2g/Prkdc/Anxa1/Ctdsp1/Acvr1/E2f1/Fam83d/Larp7/Plrg1/Anp32b/Rps6/Cdk16/Eif4ebp1/Rdx/Kank2/Ccnd3/Pml/Eif4g1/Tcf19/Plpp2/Gas1/Trp53/Rpl26/Rpl17/Ccnd1/Ctdsp2/Psme3	36
GO:0018105	peptidyl-serine phosphorylation	49/1974	340/29008	5.45728e-07	8.81515e-06	5.47454e-06	Mapk7/Akt1/Tgfb1/Prkd1/Csnk1g2/Akt2/Ulk2/Tek/Hipk1/Mapkapk2/Cdk1/Ddit4/Mapk9/Rack1/Ern1/Aurkb/Hsp90aa1/Spry2/Prkdc/Hsp90ab1/Rps6kb2/Rps6ka4/Csnk1d/Ppm1f/Aurka/Src/Park7/Mtor/Cdc7/Ret/Dmpk/Pak1/Plk1/Ilk/Rps6ka3/Gas6/Tnks/Mast3/Mif/Pdk3/Gadd45a/Hk1/Map4k1/Ripk2/Ccnb1/Eif4g1/Mapk14/Gsk3a/Mapk3	49
GO:0032507	maintenance of protein location in cell	18/1974	69/29008	5.4889e-07	8.84207e-06	5.49127e-06	Akt1/Kdelr1/Mprip/Pfn1/Srgn/Hspa5/Gsn/Park7/Arl2bp/Dbn1/Sun1/Pml/Hk1/Os9/Tspo/Sun2/Kdelr2/Tmsb10	18
GO:0009991	response to extracellular stimulus	54/1974	391/29008	5.85599e-07	9.40777e-06	5.84259e-06	Akt1/Prkd1/Atn1/Ulk2/Myod1/Nprl2/Fads1/Nfe2l2/Adora2b/Gabarap/Xbp1/Ncoa1/Plec/Gsdmd/Snai2/Sik1/Lars/Hspa5/Pdia3/Ahcy/Bche/Gba/Alad/Mtor/Spp1/Asns/Nucb2/Gas6/Eif4ebp1/Wrn/Gabarapl2/Kank2/Pik3c3/Gas2l1/Oma1/Atg5/Gdf15/Sct/Dap/Mars1/Mybbp1a/Pck2/Atf4/Foxo1/Eif4g1/Jun/Mapk14/Tle5/Sipa1/Arhgap35/Slc27a4/Trp53/Mapk3/Ldha	54
GO:0035601	protein deacylation	24/1974	114/29008	5.94013e-07	9.49136e-06	5.8945e-06	Tgfb1/Akap8l/Prkd1/Abhd17a/Hdac5/Sap30bp/Mta1/Nipbl/Tbl1x/Zbtb7b/Lypla2/Ncor2/Flna/Morf4l2/Pml/Ctbp1/Phb/Lyplal1/Baz2a/Mier2/Spred2/Trp53/Morf4l1/Brms1	24
GO:0098732	macromolecule deacylation	24/1974	114/29008	5.94013e-07	9.49136e-06	5.8945e-06	Tgfb1/Akap8l/Prkd1/Abhd17a/Hdac5/Sap30bp/Mta1/Nipbl/Tbl1x/Zbtb7b/Lypla2/Ncor2/Flna/Morf4l2/Pml/Ctbp1/Phb/Lyplal1/Baz2a/Mier2/Spred2/Trp53/Morf4l1/Brms1	24
GO:0033673	negative regulation of kinase activity	37/1974	226/29008	5.96347e-07	9.50298e-06	5.90172e-06	Mapk7/Akt1/Fbxo7/Hspb1/Apc/Nf2/Nprl2/Sh3bp5l/Chp1/Tsg101/Psen1/Prkar1a/Rtraf/Spry2/Dnajc3/Plec/Mllt1/Lrp5/Ppm1f/Wwtr1/Gba/Ephb2/Park7/Dvl1/Plk1/Ilk/Casp3/Csk/Qars/Pkig/Midn/Gadd45a/Socs5/Gprc5a/Hexim1/Ppia/Vps25	37
GO:0050000	chromosome localization	20/1974	84/29008	6.49827e-07	1.03274e-05	6.41369e-06	Kpnb1/Cul3/Aurkb/Cdca5/Dctn2/Nuf2/Ttl/Fam83d/Lmna/Kif2c/Nudc/Mad1l1/Kif22/Chmp2a/Sun1/Chmp4b/Ccnb1/Cenpe/Champ1/Numa1	20
GO:0000027	ribosomal large subunit assembly	11/1974	27/29008	6.62859e-07	1.05062e-05	6.52477e-06	Rpl10/Mrto4/Rpl6/Nop2/Nop53/Rpl38/Rpl23a/Rpl5/Rpl11/Rpl3/Rplp0	11
GO:0032984	protein-containing complex disassembly	36/1974	218/29008	6.80361e-07	1.07548e-05	6.67914e-06	Smarcb1/Flii/Tmem39a/Apc/Napa/Mid1ip1/Mrpl58/Ddit4/Klc1/Smarcd1/Add3/Gsn/Tpx2/Gba/Arhgef2/Vcp/Kif2c/Capzb/Stmn1/Add1/Tfip11/Vps33a/Rdx/Smarca4/Gas2l1/Dhx8/Smarce1/Mical2/Setx/Shroom2/Kif18b/Cfl1/Capg/Rpl23/Smarcd2/Eif5a	36
GO:0071479	cellular response to ionizing radiation	18/1974	70/29008	6.92122e-07	1.09115e-05	6.77648e-06	Tgfb1/Nipbl/Hsf1/Snai2/Hras/Xrcc5/Wrn/Cryab/Tmem109/Gadd45a/Spidr/H2ax/Yap1/Mapk14/Rhob/Eef1d/Trp53/Rpl26	18
GO:0051225	spindle assembly	24/1974	115/29008	7.02665e-07	1.10483e-05	6.86141e-06	Kpnb1/Tubb5/Kif11/Aurkb/Racgap1/Sac3d1/Smc3/Csnk1d/Tubgcp2/Tpx2/Aurka/Plk1/Flna/Haus7/Tnks/Ccnb2/Chmp2a/Chmp4b/Smc1a/Cenpe/Cltc/Numa1/Ccdc61/Kifc1	24
GO:0071383	cellular response to steroid hormone stimulus	30/1974	165/29008	7.17353e-07	1.12493e-05	6.98625e-06	Tgfb1/Calr/Phb2/Zmiz1/Myod1/Brca1/Rwdd1/Ddit4/Prmt2/Dab2/Npc1/Anxa1/Jak2/Src/Park7/Ncor2/Fkbp4/Pak1/Eif4ebp1/Carm1/Smarca4/Kank2/Atp1a1/Phb/Ube2l3/Pck2/Yap1/Rnf14/Agtr2/Ddrgk1	30
GO:0010594	regulation of endothelial cell migration	31/1974	174/29008	7.46824e-07	1.16805e-05	7.25403e-06	Serpinf1/Akt1/Tgfb1/Prkd1/Calr/Hspb1/Tek/Epha2/Emc10/Hdac5/Amotl1/Sash1/Nfe2l2/Adora2b/Sparc/Map2k3/Map3k3/Pdcd6/Emp2/Snai2/Bsg/Anxa1/Atp5b/Efna1/Srpx2/Vegfc/Gadd45a/Gpi1/Atoh8/Igf2/Rhob	31
GO:0043648	dicarboxylic acid metabolic process	20/1974	85/29008	7.95769e-07	1.24132e-05	7.70905e-06	Idh3g/Dlst/Cs/Apc/Sdhb/Mdh2/Ogdh/Acly/Dglucy/Sdha/Glud1/Me2/Aldh18a1/Shmt2/Idh1/Atic/Me1/Grhpr/Mthfd1l/Ass1	20
GO:0018209	peptidyl-serine modification	51/1974	365/29008	8.37836e-07	1.3035e-05	8.09522e-06	Galnt1/Mapk7/Akt1/Tgfb1/Prkd1/Csnk1g2/Akt2/Ulk2/Tek/Hipk1/Mapkapk2/Cdk1/Ddit4/Mapk9/Rack1/Ern1/Aurkb/Hsp90aa1/Spry2/Prkdc/Hsp90ab1/Rps6kb2/Rps6ka4/Csnk1d/Ppm1f/Ntmt1/Aurka/Src/Park7/Mtor/Cdc7/Ret/Dmpk/Pak1/Plk1/Ilk/Rps6ka3/Gas6/Tnks/Mast3/Mif/Pdk3/Gadd45a/Hk1/Map4k1/Ripk2/Ccnb1/Eif4g1/Mapk14/Gsk3a/Mapk3	51
GO:1902176	negative regulation of oxidative stress-induced intrinsic apoptotic signaling pathway	9/1974	18/29008	8.50334e-07	1.31484e-05	8.16563e-06	Mapk7/Hspb1/Trap1/Nfe2l2/Park7/Hsph1/Nono/Gpx1/Ppia	9
GO:0035264	multicellular organism growth	36/1974	220/29008	8.51796e-07	1.31484e-05	8.16563e-06	H19/Ccm2/Smo/Ercc1/Atn1/Cdk4/Sgpl1/Gamt/Kat2a/Stat5b/Nipbl/Hsf1/Plec/Tnks2/Gpam/Col3a1/Gnas/Wwtr1/Stil/Mtor/Add1/Ercc2/Gpat4/Ppib/Spr/Sik3/Clic4/Wdtc1/Gdf15/Suv39h1/Ppp1r13l/Igf2/Rpl29/Ezr/Klf2/Trp53	36
GO:0051651	maintenance of location in cell	36/1974	220/29008	8.51796e-07	1.31484e-05	8.16563e-06	Akt1/Tgfb1/Prkd1/Kdelr1/Mprip/Jph2/Pfn1/Anxa6/Psen1/Srgn/Fth1/Gaa/Hspa5/Gsn/Park7/Arl2bp/Cx3cl1/Polr2m/Fkbp1a/Myo5a/Dbn1/Arhgap21/Sun1/Pml/Hk1/Atg5/Os9/Tspo/Sun2/Itpr3/F2r/Tpcn2/Ftl1/Selenon/Kdelr2/Tmsb10	36
GO:0000209	protein polyubiquitination	39/1974	248/29008	8.5834e-07	1.32149e-05	8.20693e-06	Ube2c/Cul3/Ctnnb1/Sash1/Brca1/Gabarap/Fbxw11/Rnf187/Traf3/Sharpin/Ube2j2/Syvn1/Tnks2/Anapc11/Marchf8/Traf2/Anapc2/Ube2l6/Ube2j1/Rnf19b/Ube4b/Anapc7/Anapc5/Ube3b/Cul1/Rnf40/Tnks/Amfr/Dcaf15/Nfe2l1/Ube2l3/Ube3c/Stub1/Mul1/Fbxo38/Spop/Rnf14/Dzip3/Ppia	39
GO:0031345	negative regulation of cell projection organization	35/1974	211/29008	8.67541e-07	1.33218e-05	8.27337e-06	Ngfr/Itga3/Cyth2/Ulk2/Gdi1/Ctsz/Psen1/Kremen1/Ntn1/Tbc1d7/Ptprg/Spry2/Dab2/Dpysl3/Vim/Efna1/Ephb2/Capzb/Flna/Carm1/Ptpn9/Neo1/Map4/Ryk/Ptprf/Mylip/Sema7a/Sema6c/Lrp1/Id1/Yap1/Cfl1/Gsk3a/Lgals1/H2-D1	35
GO:0030308	negative regulation of cell growth	34/1974	202/29008	8.76252e-07	1.34207e-05	8.33478e-06	Tgfb1/Ulk2/Sertad1/Nf2/Wnt11/Rack1/Ntn1/Dab2/Smad4/Tro/Serpine2/Cth/Adipor2/Pak1/Rbbp7/Rrad/Cryab/Smarca4/Ryk/Ctdp1/Gas2l1/Pml/Sema7a/Rgs4/Sema6c/Phb/Tspyl2/Mul1/Bst2/Gas1/Cfl1/Gsk3a/Eno1b/Trp53	34
GO:0032212	positive regulation of telomere maintenance via telomerase	12/1974	33/29008	8.80105e-07	1.34449e-05	8.34981e-06	Cct3/Map2k7/Ctnnb1/Aurkb/Cct5/Pot1b/Xrcc5/Cct7/Tnks/Cct2/Mapk3/Tcp1	12
GO:0016482	cytosolic transport	29/1974	158/29008	8.91562e-07	1.35848e-05	8.4367e-06	Trappc10/Ykt6/Ap1s1/Map2k1/Vti1b/Dab2/Emp2/Washc2/Gbf1/Rab14/Stx16/Src/Laptm5/Ccdc91/Msn/Flna/Lamp1/Dctn1/Rdx/Snx1/Pik3c3/Pheta1/Wdr81/Snx12/Cltc/Tpcn2/Ezr/Mapk3/Rab7	29
GO:0051293	establishment of spindle localization	15/1974	51/29008	9.03798e-07	1.37359e-05	8.5305e-06	Kpnb1/Fbxw11/Spry2/Myh9/Nusap1/Nsfl1c/Arhgef2/Cenpa/Plk1/Dctn1/Map4/Cdk5rap2/Zbed3/Cfl1/Numa1	15
GO:0070372	regulation of ERK1 and ERK2 cascade	47/1974	326/29008	9.11692e-07	1.38203e-05	8.58295e-06	Tgfb1/Map2k7/Phb2/Ndrg2/Map2k1/Fgfr4/Crkl/Tek/Epha2/Atp6ap1/Tnip1/Xbp1/Slc9a3r1/Spry2/Dab2/Atp6v0c/Nelfe/Smad4/Hras/Pde8a/Src/Fam83d/Ephb2/Emilin1/Dusp9/Gas6/Dusp4/Cx3cl1/Csk/Gnai2/Mif/Abca7/Cavin3/Mturn/Sema7a/Phb/Rapgef1/Lrp1/Ripk2/Ackr3/Cxcr4/Spred2/F2r/Ezr/Jun/C1qtnf3/Mapk3	47
GO:1905819	negative regulation of chromosome separation	14/1974	45/29008	9.76877e-07	1.47706e-05	9.1731e-06	Apc/Zwint/Pttg1/Aurkb/Rad21/Ik/Mad1l1/Plk1/Zwilch/Mad2l1bp/Cdk5rap2/Bub1b/Ccnb1/Cenpe	14
GO:0006469	negative regulation of protein kinase activity	34/1974	203/29008	9.84637e-07	1.48499e-05	9.22238e-06	Mapk7/Akt1/Fbxo7/Hspb1/Apc/Nf2/Sh3bp5l/Chp1/Tsg101/Psen1/Prkar1a/Rtraf/Spry2/Dnajc3/Plec/Mllt1/Lrp5/Ppm1f/Wwtr1/Gba/Ephb2/Park7/Dvl1/Plk1/Ilk/Casp3/Qars/Pkig/Gadd45a/Socs5/Gprc5a/Hexim1/Ppia/Vps25	34
GO:1902175	regulation of oxidative stress-induced intrinsic apoptotic signaling pathway	11/1974	28/29008	1.02452e-06	1.54014e-05	9.56485e-06	Mapk7/Hspb1/Trap1/Nfe2l2/Ralbp1/P4hb/Park7/Hsph1/Nono/Gpx1/Ppia	11
GO:1904356	regulation of telomere maintenance via telomere lengthening	16/1974	58/29008	1.02641e-06	1.54014e-05	9.56485e-06	Cct3/Map2k7/Ctnnb1/Aurkb/Cct5/Pot1b/Tnks2/Xrcc5/Src/Cct7/Tnks/Cct2/Pml/Slx4/Mapk3/Tcp1	16
GO:0014902	myotube differentiation	26/1974	134/29008	1.08127e-06	1.61834e-05	1.00505e-05	Smo/Hdac5/Mymk/Myod1/Xbp1/Myh9/Plec/Sik1/Capn2/Mtor/Ski/Dmpk/Il4ra/Neo1/Cd81/Gdf15/Stac3/Mamstr/Maml1/Selenon/Mapk14/Tmem119/Naca/Cyp26b1/Gpx1/Ehd2	26
GO:1902904	negative regulation of supramolecular fiber organization	31/1974	177/29008	1.09384e-06	1.63303e-05	1.01418e-05	Pfdn5/Flii/Apc/Mid1ip1/Pfn1/Pfdn6/Pfdn1/Smad4/Capn1/Add3/Gsn/Tpx2/Arhgef2/Capzb/Hspg2/Stmn1/Wasf2/Add1/Emilin1/Fkbp4/Tjp1/Rdx/Cryab/Kank2/Cgnl1/Gas2l1/Dbn1/Shroom2/Cfl1/Capg/Tmsb10	31
GO:0030010	establishment of cell polarity	28/1974	151/29008	1.10448e-06	1.64476e-05	1.02146e-05	Myo9b/Crkl/Amotl1/Fbxw11/Slc9a3r1/Hsp90aa1/Spry2/Myh9/Hsp90ab1/Gbf1/Gsn/Nsfl1c/Arhgef2/Lmna/Cenpa/Fscn1/Exoc4/Pak1/Plk1/Msn/Dctn1/Map4/Cdk5rap2/Cfl1/Flot2/Cyp26b1/Numa1/Fat1	28
GO:2000278	regulation of DNA biosynthetic process	24/1974	118/29008	1.1476e-06	1.70468e-05	1.05867e-05	Hnrnpd/Cct3/Map2k7/Fgfr4/Ctnnb1/Ddx39b/Aurkb/Hsp90aa1/Cct5/Rfc2/Hsp90ab1/Pot1b/Xrcc5/Pcna/Src/Cct7/Tnks/Cct2/Pml/Gfer/Wrap53/Trp53/Mapk3/Tcp1	24
GO:0051783	regulation of nuclear division	27/1974	143/29008	1.1835e-06	1.7536e-05	1.08905e-05	Tom1l2/Calr/Cul3/Apc/Zwint/Aurkb/Rad21/Ik/Lrp5/Anapc11/Nusap1/Anapc7/Anapc5/Mad1l1/Plk1/Mki67/Zwilch/Pebp1/Mad2l1bp/Tubg1/Nfe2l1/Cdk5rap2/Bub1b/Ccnb1/Cenpe/Igf2/Nsmce2	27
GO:0008286	insulin receptor signaling pathway	25/1974	127/29008	1.30927e-06	1.9351e-05	1.20177e-05	Fer/Akt1/Akt2/Sh2b2/Apc/Cdk4/Eif4ebp2/Grb10/Slc39a14/Rhoq/Rela/Slc2a8/Src/Zbtb7b/Nucb2/Pak1/Eif4ebp1/Gnai2/Ptprf/Ccnd3/Foxo4/Foxo1/Igf2/Gsk3a/Slc27a4	25
GO:0051985	negative regulation of chromosome segregation	14/1974	46/29008	1.3165e-06	1.94084e-05	1.20534e-05	Apc/Zwint/Pttg1/Aurkb/Rad21/Ik/Mad1l1/Plk1/Zwilch/Mad2l1bp/Cdk5rap2/Bub1b/Ccnb1/Cenpe	14
GO:0030199	collagen fibril organization	16/1974	59/29008	1.31972e-06	1.94084e-05	1.20534e-05	Fkbp10/Plod3/P3h4/P4ha1/Aebp1/Pxdn/Col3a1/Ddr2/Emilin1/Anxa2/Loxl1/Atp7a/Colgalt1/Mia3/Adamts14/Serpinh1	16
GO:0045022	early endosome to late endosome transport	13/1974	40/29008	1.36149e-06	1.98744e-05	1.23428e-05	Map2k1/Dab2/Emp2/Src/Msn/Flna/Rdx/Pik3c3/Wdr81/Snx12/Ezr/Mapk3/Rab7	13
GO:0070849	response to epidermal growth factor	13/1974	40/29008	1.36149e-06	1.98744e-05	1.23428e-05	Akt1/Git1/Stat5b/Rasa1/Dab2/Snai2/Pde8a/Knstrn/Iqgap1/Eef1a1/Mars1/Cfl1/Mapk3	13
GO:1903573	negative regulation of response to endoplasmic reticulum stress	13/1974	40/29008	1.36149e-06	1.98744e-05	1.23428e-05	Sgta/Atf6b/Xbp1/Pdia6/Grina/Tmbim6/Syvn1/Creb3l1/Park7/Abca7/Wfs1/Ddrgk1/Selenos	13
GO:0048754	branching morphogenesis of an epithelial tube	32/1974	188/29008	1.41223e-06	2.05643e-05	1.27712e-05	Smo/Tgfb1/Ddr1/Phb2/Pgf/Tek/Epha2/Ctnnb1/Etv5/Ctsz/Etv4/Spry2/Smad4/Lrp5/Maged1/Acvr1/Gzf1/Src/Tnc/B4galt1/Pxn/Plxnd1/Mgp/Pak1/Ilk/Mks1/Pml/Clic4/Timeless/Cxcr4/Yap1/Agtr2	32
GO:0006260	DNA replication	39/1974	253/29008	1.42947e-06	2.07641e-05	1.28953e-05	Rpa1/Mcm2/Mcm5/Gmnn/Id3/Cdk9/Rpain/Cdk1/Pold2/Mcm4/Chaf1b/Rfc2/Smc3/Hras/Ilkap/Mcm6/Ssrp1/Pcna/Rfc1/Cdc7/Mcm7/Recql/Rbbp7/Gins4/Wrn/Gins3/Map2k4/Ddx11/Kat7/Smarcal1/Slx4/Timeless/Tspyl2/Mcm3/Mms22l/Jun/Lig1/Fbh1/Trp53	39
GO:0007098	centrosome cycle	25/1974	128/29008	1.52294e-06	2.20676e-05	1.37049e-05	Ctnnb1/Bnip2/Kif11/Brca1/Kat2a/Poc1a/Sac3d1/Nsfl1c/Aurka/Stil/Plk1/Haus7/Pcm1/Dctn1/Pdcd6ip/Chmp2a/Gadd45a/Ssx2ip/Chmp4b/Cdk5rap2/Cep131/Ckap5/Cenpj/Ccnf/Kifc1	25
GO:0018108	peptidyl-tyrosine phosphorylation	46/1974	322/29008	1.53281e-06	2.21563e-05	1.37599e-05	Fer/Dlg3/Tgfb1/Ddr1/Fgfr4/Tek/Crlf1/Nf2/Sh3bp5l/Tsg101/Psen1/Prmt2/Rasa1/Hsf1/Mlst8/Osbp/Jak2/Ddr2/Acvr1/Ehd4/Src/Efna1/Arhgef2/Jak1/Ephb2/Mtor/Pxn/Hsph1/Tnfrsf1a/Iqgap1/Gas6/Vegfc/Arl2bp/Aplp2/Mif/Hk1/Socs5/Cd81/Ripk2/Dok7/Gprc5a/Igf2/Musk/Trp53/Mapk3/Vps25	46
GO:1902235	regulation of endoplasmic reticulum stress-induced intrinsic apoptotic signaling pathway	11/1974	29/29008	1.54899e-06	2.23357e-05	1.38714e-05	Serinc3/Xbp1/Grina/Tmbim6/Syvn1/Bok/Creb3l1/Park7/Wfs1/Spop/Selenos	11
GO:0016197	endosomal transport	36/1974	226/29008	1.63711e-06	2.35488e-05	1.46247e-05	Trappc10/Snx9/Ykt6/Ap1s1/Vta1/Vti1b/Ap3b1/Snx4/Vps26c/Washc2/Gbf1/Rab14/Arhgap1/Ehd4/Stx16/Vcp/Tmem50a/Stx12/Rab35/Leprotl1/Dctn1/Snx1/Chmp2a/Leprot/Micall2/Chmp4b/Pheta1/Snx12/Cltc/Acap2/Arl4c/Chmp3/Ap5s1/Ehd2/Vps25/Rab7	36
GO:0051090	regulation of DNA-binding transcription factor activity	56/1974	425/29008	1.65568e-06	2.37583e-05	1.47548e-05	Fer/Trim25/Smarcb1/Akt1/Smo/Tgfb1/Prkd1/Phb2/Tax1bp1/Ctnnb1/Id3/Hdac5/Chp1/Rwdd1/Prmt2/Traf3/Erbin/Hsf1/Sik1/Sting1/Jak2/Lrp5/Rela/Sigirr/Il18rap/Ddr2/Traf2/Cat/Arhgef2/Cth/Taf12/Park7/Nupr1/Flna/Gas6/Kat6a/Cx3cl1/Carm1/Smarca4/Ltf/Fancd2/Mavs/Mturn/Bud31/Dap/Wfs1/Ripk2/Id1/Spop/Rpl11/Flot2/Mapk3/Hes6/Ddrgk1/Ppia/Brms1	56
GO:0050808	synapse organization	62/1974	489/29008	1.74238e-06	2.49074e-05	1.54684e-05	Drp2/Itga3/Tubb5/Abhd17a/Ndrg2/Crkl/Ctnnb1/Etv5/Ppfibp1/Pfn1/Sparc/Psen1/Srgn/Dbnl/Ntn1/Numb/Hnrnpk/Thbs2/Nptx1/St8sia2/Anapc2/Chrna1/Snta1/Efna1/Glrb/Tmeff1/Tnc/Vcp/Ephb2/Wasf2/Dvl1/Sdf4/Plxnd1/Dmpk/Cyfip1/Pak1/Cttn/Srpx2/Flna/Dctn1/Ptprf/Myo5a/Lrrn1/Dbn1/Plxnb2/Chmp4b/Mesd/Stau1/Ckap5/Iqsec3/Chrnb1/Dok7/Eif4g1/Arf1/F2r/Lamb2/Mapk14/Cfl1/Musk/Arhgap22/Chd4/Tuba1a	62
GO:1901215	negative regulation of neuron death	39/1974	255/29008	1.74419e-06	2.49074e-05	1.54684e-05	Ngfr/Serpinf1/Dnajc5/Smo/Fbxo7/Ctnnb1/Crlf1/Psen1/Rack1/Oxr1/Hsf1/Hsp90ab1/Jak2/Hras/Bok/Slc23a2/Gba/Bag1/Tnfrsf1b/Park7/Hsph1/Ilk/Nono/Cx3cl1/Aars/Neo1/Map2k4/Atp7a/Gpi1/Chmp4b/Sct/Wfs1/Lrp1/Ambra1/Gfer/Atf4/F2r/Jun/Set	39
GO:0014741	negative regulation of muscle hypertrophy	12/1974	35/29008	1.82142e-06	2.59475e-05	1.61144e-05	Akap1/Smad4/Igfbp5/Lmna/Tnfrsf1b/Tnfrsf1a/Pak1/Glrx3/Ctdp1/Rgs4/Foxo1/Gsk3a	12
GO:0001655	urogenital system development	52/1974	385/29008	1.84468e-06	2.62157e-05	1.62809e-05	Serpinf1/Itga3/Akr1b3/Smo/Tgfb1/Psap/Pgf/Apc/Crkl/Tek/Ctnnb1/Id3/Crlf1/Hdac5/Ap1b1/Odc1/Aph1a/Rxra/Wnt11/Sgpl1/Smad4/Anxa1/Arl3/Maged1/Acvr1/Cat/Gzf1/Smad9/Wwtr1/Ampd2/Tnc/Ephb2/Spp1/Ret/Plxnd1/Fkbp4/Ilk/Kank2/Myo1e/Smad6/Notch3/Wfs1/Timeless/Hs2st1/Asxl1/Cxcr4/Pygo2/Nup107/Lamb2/Yap1/Agtr2/Gcnt4	52
GO:0045842	positive regulation of mitotic metaphase/anaphase transition	8/1974	15/29008	1.89211e-06	2.67611e-05	1.66197e-05	Cul3/Anapc11/Anapc7/Anapc5/Mad1l1/Mad2l1bp/Cenpe/Nsmce2	8
GO:1901970	positive regulation of mitotic sister chromatid separation	8/1974	15/29008	1.89211e-06	2.67611e-05	1.66197e-05	Cul3/Anapc11/Anapc7/Anapc5/Mad1l1/Mad2l1bp/Cenpe/Nsmce2	8
GO:0051303	establishment of chromosome localization	19/1974	82/29008	1.91043e-06	2.69558e-05	1.67406e-05	Kpnb1/Cul3/Aurkb/Cdca5/Dctn2/Nuf2/Ttl/Fam83d/Kif2c/Nudc/Mad1l1/Kif22/Chmp2a/Sun1/Chmp4b/Ccnb1/Cenpe/Champ1/Numa1	19
GO:0045926	negative regulation of growth	40/1974	266/29008	1.99506e-06	2.80828e-05	1.74405e-05	H19/Idh3g/Tgfb1/Ulk2/Apc/Sertad1/Nf2/Wnt11/Rack1/Ntn1/Dab2/Smad4/Tro/Igfbp5/Serpine2/Gnas/Cth/Adipor2/Pak1/Rbbp7/Rrad/Cryab/Smarca4/Ryk/Ctdp1/Gas2l1/Pml/Sema7a/Gdf15/Rgs4/Sema6c/Phb/Tspyl2/Mul1/Bst2/Gas1/Cfl1/Gsk3a/Eno1b/Trp53	40
GO:0045773	positive regulation of axon extension	15/1974	54/29008	2.01984e-06	2.83641e-05	1.76152e-05	Eif2b2/Gdi1/Dbnl/Ntn1/Tnfrsf12a/Anapc2/Cyfip1/Pak1/Ilk/Rpl4/Dbn1/Sema7a/Golga4/Lrp1/Megf8	15
GO:0042982	amyloid precursor protein metabolic process	18/1974	75/29008	2.05783e-06	2.88292e-05	1.7904e-05	Aph1a/Aatf/Psen1/Tmed10/Itm2b/Bin1/Rtn3/Rela/Soat1/Olfm1/Efna1/Rtn2/Casp3/Dhcr24/Abca7/Ldlrap1/Gsk3a/Flot2	18
GO:0031589	cell-substrate adhesion	50/1974	366/29008	2.07529e-06	2.90051e-05	1.80133e-05	Fer/Itga3/Ddr1/Calr/Crkl/Tek/Ctnnb1/Smoc1/Rasa1/Dab2/Emp2/Itgb5/Tnfrsf12a/Jak2/Slk/P4hb/Cd63/Col3a1/Ppm1f/Hsd17b12/Src/Efna1/B4galt1/Emilin1/Spp1/Pxn/Zyx/Iqgap1/Parva/Ilk/Akip1/Cttn/Flna/Gas6/Vegfc/Dbn1/Micall2/Smad6/Ninj1/Lrp1/Rcc2/Fzd7/S100a10/Rpl29/Lamb2/Actn4/Atrnl1/Cfl1/Actg1/Lgals1	50
GO:0042177	negative regulation of protein catabolic process	24/1974	122/29008	2.14267e-06	2.98059e-05	1.85106e-05	Sgta/Timp2/Gipc1/Psen1/Eif3h/Hsp90ab1/Smad4/Rela/Serpine2/Efna1/Alad/Park7/Flna/Gabarapl2/Anxa2/Pml/Phb/Nop53/Snx12/Rpl5/Rpl11/Rps7/Ddrgk1/Rpl23	24
GO:0097191	extrinsic apoptotic signaling pathway	37/1974	238/29008	2.14267e-06	2.98059e-05	1.85106e-05	Mapk7/Tgfb1/Ppp2r1a/Hipk1/Brca1/Gabarap/Itm2b/Dab2/Snai2/Tnfrsf12a/Jak2/Rela/Bok/Acvr1/Traf2/Pdia3/Src/Lmna/Tnfrsf1b/Park7/Ret/Ltbr/Bag3/Cttn/Cx3cl1/Ppp2r1b/Pml/Ctnna1/Lgals3/Gas1/Yap1/Hmgb2/Gsk3a/Zfp110/Gpx1/Agtr2/Psme3	37
GO:0051650	establishment of vesicle localization	28/1974	156/29008	2.16219e-06	3.00067e-05	1.86353e-05	Ykt6/Cul3/Map2k1/Ctnnb1/Chp1/Myo1c/Psen1/Fbxw11/Trip11/Tmed10/Pdcd6/Ap3b1/Gbf1/Dctn2/Tmem230/Pef1/Exoc4/Dctn1/Myo1e/Myo5a/Myo1d/Fam91a1/Shroom2/Arf1/Arfgap3/Actn4/Rab7/Kifc1	28
GO:0032091	negative regulation of protein binding	21/1974	98/29008	2.18251e-06	3.02178e-05	1.87664e-05	Akt1/Gtf2f1/Ctsz/Rack1/Aurkb/Hnrnpk/Dab2/Tmbim6/Sympk/Aurka/Park7/Dvl1/Lrpap1/Tfip11/Carm1/Ptprf/Stub1/Id1/Ifit2/Tle5/Mapk3	21
GO:0006403	RNA localization	30/1974	174/29008	2.26471e-06	3.12096e-05	1.93824e-05	Supt6/Akap8l/Ddx19a/Myo1c/Ddx39b/Nsun2/Hsf1/Lrpprc/Polr2d/Rae1/Khdrbs1/Ran/Sec13/Tnks/Nup93/Cct2/Thoc5/Sidt2/Prpf18/Stau1/Ckap5/Wrap53/Tst/Hnrnpa1/Fbl/Nup107/Pom121/Xpo5/Tcp1/Eif5a	30
GO:0050792	regulation of viral process	30/1974	174/29008	2.26471e-06	3.12096e-05	1.93824e-05	Trim25/Tmem39a/Rad23a/Tsg101/Top2b/Pfn1/Kpna2/Rad50/Trim11/Trim35/Bsg/Ddb1/P4hb/Gsn/Stom/Larp7/Ilf3/Ltf/Chmp2a/Pml/Mavs/Stau1/Cxcr4/Bst2/Hexim1/Vapb/Ifitm2/Lgals1/Ppia/Rab7	30
GO:0045454	cell redox homeostasis	11/1974	30/29008	2.29528e-06	3.14843e-05	1.95529e-05	Txnrd3/Txn2/Git1/Nfe2l2/Txnrd1/Prdx5/Prdx4/Nfe2l1/Gpx1/Selenos/Txnrd2	11
GO:0070198	protein localization to chromosome, telomeric region	11/1974	30/29008	2.29528e-06	3.14843e-05	1.95529e-05	Cct3/Cct5/Pot1b/Tnks2/Cct7/Tpp1/Tnks/Cct2/Pml/Wrap53/Tcp1	11
GO:2001056	positive regulation of cysteine-type endopeptidase activity	27/1974	148/29008	2.36237e-06	3.23295e-05	2.00778e-05	Ngfr/Bcap31/Fam162a/Ctsd/Fis1/Mapk9/Rack1/Pdcd6/Hsf1/Mtch1/Jak2/Ppm1f/Bok/Gsn/Anp32b/Vcp/Laptm5/Ret/Prr7/Arl6ip5/Gramd4/Pml/Dap/Ripk2/Mul1/F2r/S100a9	27
GO:0008360	regulation of cell shape	28/1974	157/29008	2.46265e-06	3.3624e-05	2.08818e-05	Rhoc/Fblim1/Slc9a3r1/Myh9/Rhoq/Anxa1/Arhgdia/Itga7/Pxn/Plxna1/Plxnd1/Cyfip1/Aldoa/Parva/Msn/Cfdp1/Rdx/Plxnb2/Pakap/Cdc42ep4/Cdc42ep1/Cdc42se2/Ezr/Syne3/Rhob/Cfl1/Arhgap35/Rhog	28
GO:0031398	positive regulation of protein ubiquitination	24/1974	123/29008	2.49206e-06	3.39471e-05	2.10825e-05	Cul3/Cdk9/Brca1/Gabarap/Ubb/Mapk9/Mta1/Tbc1d7/Pdcd6/Derl1/Ndfip1/Hspa5/Laptm5/Pef1/Rnf40/Plk1/Sprtn/Ube2l3/Wfs1/Stub1/Ripk2/Rps2/Gsk3a/Hspbp1	24
GO:0070301	cellular response to hydrogen peroxide	20/1974	91/29008	2.49836e-06	3.39547e-05	2.10872e-05	Mapk7/Akr1b3/Fbxo7/Psap/Trap1/Nfe2l2/Rack1/Hsf1/Anxa1/Rela/Capn1/Pde8a/Src/Park7/Hsph1/Sigmar1/Setx/Rhob/Cfl1/Trp53	20
GO:0061448	connective tissue development	42/1974	288/29008	2.51612e-06	3.41176e-05	2.11884e-05	Mef2d/Tgfb1/Glg1/Cdk4/Ctnnb1/Anxa6/Ubb/Xbp1/Kat2a/Sptlc2/Trip11/Slc39a14/Snai2/Poc1a/Lrp5/Rela/Ltbp3/Col3a1/Gnas/Smad9/Lmna/Ecm1/Pax7/Hspg2/Mgp/Snx19/Carm1/Atp7a/Sik3/Chst11/Arid5a/Creb3l2/Adrm1/Prrx2/Mustn1/Snai1/Mapk14/Mia3/Zfp516/Mapk3/Ddrgk1/Serpinh1	42
GO:0032527	protein exit from endoplasmic reticulum	13/1974	42/29008	2.53931e-06	3.41191e-05	2.11893e-05	Bcap31/H13/Sel1l/Derl1/Syvn1/Ube2j1/Vcp/Sec13/Tmem30b/Cd81/Os9/Ubac2/Selenos	13
GO:0045841	negative regulation of mitotic metaphase/anaphase transition	13/1974	42/29008	2.53931e-06	3.41191e-05	2.11893e-05	Apc/Zwint/Aurkb/Rad21/Ik/Mad1l1/Plk1/Zwilch/Mad2l1bp/Cdk5rap2/Bub1b/Ccnb1/Cenpe	13
GO:0071174	mitotic spindle checkpoint signaling	13/1974	42/29008	2.53931e-06	3.41191e-05	2.11893e-05	Apc/Zwint/Aurkb/Ik/Stil/Mad1l1/Plk1/Zwilch/Mad2l1bp/Cdk5rap2/Bub1b/Ccnb1/Cenpe	13
GO:0098927	vesicle-mediated transport between endosomal compartments	13/1974	42/29008	2.53931e-06	3.41191e-05	2.11893e-05	Map2k1/Dab2/Emp2/Src/Msn/Flna/Rdx/Pik3c3/Wdr81/Snx12/Ezr/Mapk3/Rab7	13
GO:0051648	vesicle localization	30/1974	175/29008	2.55758e-06	3.42866e-05	2.12933e-05	Ykt6/Cul3/Map2k1/Ctnnb1/Chp1/Myo1c/Psen1/Fbxw11/Trip11/Tmed10/Pdcd6/Ap3b1/Gbf1/Dctn2/Tmem230/Pef1/Uso1/Vps33a/Exoc4/Dctn1/Myo1e/Myo5a/Myo1d/Fam91a1/Shroom2/Arf1/Arfgap3/Actn4/Rab7/Kifc1	30
GO:0055001	muscle cell development	35/1974	221/29008	2.59761e-06	3.47411e-05	2.15755e-05	Smo/Flii/Hdac5/Myod1/Ddx39b/Trip10/Prkar1a/Plec/Bin1/Smad4/Megf10/Csrp1/Lmna/Capzb/Mtor/Ski/Sgcb/Pak1/Ctdp1/Map2k4/Smad6/Atg5/Rgs4/Stac3/Chrnb1/Maml1/Selenon/Actn4/Gsk3a/Naca/Tnnt3/Actg1/Gpx1/Agtr2/Flnc	35
GO:0043620	regulation of DNA-templated transcription in response to stress	15/1974	55/29008	2.60323e-06	3.47411e-05	2.15755e-05	Mapk7/Dnajb1/Atf6b/Nfe2l2/Hsf1/Tmbim6/Rela/Atf6/Creb3l1/Bag3/Nfe2l1/Atf4/Jun/Klf2/Trp53	15
GO:0090114	COPII-coated vesicle budding	10/1974	25/29008	2.6367e-06	3.51084e-05	2.18037e-05	Sec24b/Cul3/Sec23a/Pdcd6/Sec23b/Pef1/Sec13/Sec24c/Vapb/Mia3	10
GO:0051216	cartilage development	34/1974	212/29008	2.69458e-06	3.56886e-05	2.2164e-05	Mef2d/Tgfb1/Glg1/Ctnnb1/Anxa6/Kat2a/Trip11/Slc39a14/Snai2/Poc1a/Rela/Ltbp3/Col3a1/Gnas/Smad9/Ecm1/Pax7/Hspg2/Mgp/Snx19/Carm1/Atp7a/Sik3/Chst11/Arid5a/Creb3l2/Prrx2/Mustn1/Snai1/Mapk14/Mia3/Mapk3/Ddrgk1/Serpinh1	34
GO:0051701	biological process involved in interaction with host	27/1974	149/29008	2.70026e-06	3.56886e-05	2.2164e-05	Trim25/Tsg101/Ddx39b/Rad50/Trim11/Exoc7/Ctsl/Ctsb/Trim35/Bsg/Npc1/Ddb1/P4hb/Gsn/Gas6/Ist1/Chmp2a/Thoc5/Pml/Chmp4b/Phb/Tpcn2/Vapb/Ifitm2/Tcp1/Lgals1/Rab7	27
GO:0000375	RNA splicing, via transesterification reactions	41/1974	279/29008	2.71045e-06	3.56886e-05	2.2164e-05	Crnkl1/Snrpd1/Snrnp200/Ptbp1/Prpf31/Rbfox1/Myod1/Ddx39b/Prpf8/Hnrnpk/Snrpc/Ik/Rbm22/Eif4a3/Cwc22/Snrpb/Larp7/Plrg1/Khdrbs1/Srrm1/Tfip11/Wbp11/Rbm10/Gpkow/Pqbp1/Lsm4/Rnps1/Dhx8/Lsm7/Rbm42/Rbmxl1/Bud31/Prpf18/Snrpd2/Setx/Hnrnpa1/Usp39/Htatsf1/Sf3b5/U2af1l4/Ubl5	41
GO:0000377	RNA splicing, via transesterification reactions with bulged adenosine as nucleophile	41/1974	279/29008	2.71045e-06	3.56886e-05	2.2164e-05	Crnkl1/Snrpd1/Snrnp200/Ptbp1/Prpf31/Rbfox1/Myod1/Ddx39b/Prpf8/Hnrnpk/Snrpc/Ik/Rbm22/Eif4a3/Cwc22/Snrpb/Larp7/Plrg1/Khdrbs1/Srrm1/Tfip11/Wbp11/Rbm10/Gpkow/Pqbp1/Lsm4/Rnps1/Dhx8/Lsm7/Rbm42/Rbmxl1/Bud31/Prpf18/Snrpd2/Setx/Hnrnpa1/Usp39/Htatsf1/Sf3b5/U2af1l4/Ubl5	41
GO:0000398	mRNA splicing, via spliceosome	41/1974	279/29008	2.71045e-06	3.56886e-05	2.2164e-05	Crnkl1/Snrpd1/Snrnp200/Ptbp1/Prpf31/Rbfox1/Myod1/Ddx39b/Prpf8/Hnrnpk/Snrpc/Ik/Rbm22/Eif4a3/Cwc22/Snrpb/Larp7/Plrg1/Khdrbs1/Srrm1/Tfip11/Wbp11/Rbm10/Gpkow/Pqbp1/Lsm4/Rnps1/Dhx8/Lsm7/Rbm42/Rbmxl1/Bud31/Prpf18/Snrpd2/Setx/Hnrnpa1/Usp39/Htatsf1/Sf3b5/U2af1l4/Ubl5	41
GO:0000082	G1/S transition of mitotic cell cycle	32/1974	194/29008	2.83776e-06	3.72819e-05	2.31535e-05	Akt1/Fbxo7/Apc/Cdk4/E2f4/Ppp2r5c/Prmt2/Mnat1/Camk2g/Prkdc/Anxa1/Ctdsp1/Acvr1/E2f1/Larp7/Plrg1/Anp32b/Rps6/Cdk16/Eif4ebp1/Rdx/Kank2/Ccnd3/Pml/Eif4g1/Tcf19/Trp53/Rpl26/Rpl17/Ccnd1/Ctdsp2/Psme3	32
GO:0060537	muscle tissue development	61/1974	486/29008	2.92668e-06	3.83648e-05	2.3826e-05	Mef2d/Smo/Tgfb1/Apc/Ctnnb1/Rbfox1/Hdac5/Myod1/Rxra/Jph2/Ddx39b/Trip10/Cdk1/Hmg20b/Prkar1a/Kat2a/Plec/Boc/Akirin1/Sik1/Uqcc2/Smad4/Megf10/Col3a1/Igfbp5/Chrnd/Csrp1/Acvr1/Chrna1/Lmna/Pax7/Hspg2/Ube4b/Mtor/Ski/Sgcb/Nupr1/Pak1/Fkbp1a/Ctdp1/Map2k4/Atg5/Rgs4/Ncam1/Stac3/Ppp1r13l/Fzd7/Ccnb1/Igf2/Maml1/Selenon/Yap1/Mapk14/Gsk3a/Naca/Cyp26b1/Gpx1/Agtr2/Myl6/Bvht/Prmt1	61
GO:0010332	response to gamma radiation	14/1974	49/29008	3.05405e-06	3.98578e-05	2.47532e-05	Hsf1/Prkdc/Hras/Xrcc5/Wrn/Cryab/Fancd2/Tmem109/Pml/H2ax/Yap1/Trp53/Rpl26/Gpx1	14
GO:0032210	regulation of telomere maintenance via telomerase	14/1974	49/29008	3.05405e-06	3.98578e-05	2.47532e-05	Cct3/Map2k7/Ctnnb1/Aurkb/Cct5/Pot1b/Xrcc5/Src/Cct7/Tnks/Cct2/Pml/Mapk3/Tcp1	14
GO:1902806	regulation of cell cycle G1/S phase transition	27/1974	150/29008	3.08196e-06	4.01333e-05	2.49243e-05	Akt1/Fbxo7/Phb2/Apc/Ppp2r5c/Prmt2/Prkdc/Anxa1/Ctdsp1/E2f1/Fam83d/Larp7/Plrg1/Anp32b/Rdx/Kank2/Ccnd3/Pml/Eif4g1/Plpp2/Gas1/Trp53/Rpl26/Rpl17/Ccnd1/Ctdsp2/Psme3	27
GO:0009101	glycoprotein biosynthetic process	40/1974	271/29008	3.19432e-06	4.15052e-05	2.57763e-05	Galnt1/Plod3/Ctnnb1/Chp1/Aatf/Psen1/Pofut2/Tnip1/Trip11/Extl3/Itm2b/Npc1/Cant1/St8sia2/Soat1/Rpn2/Ube2j1/B4galt1/Tmem59/Ddost/Mogs/Stt3b/Chpf/Atp7a/Chst11/Abca7/Alg2/Hs2st1/Mustn1/Dpm3/Dpy19l1/Hs6st1/Fut10/B4gat1/Xxylt1/Fut4/Slc35c1/B3gat3/Chst14/St6galnac4	40
GO:2001244	positive regulation of intrinsic apoptotic signaling pathway	17/1974	70/29008	3.30034e-06	4.27886e-05	2.65734e-05	Bcap31/Serinc3/Fis1/Ubb/Rack1/Slc9a3r1/Ralbp1/Bok/Park7/Nupr1/S100a9/Spop/Fbh1/Rpl11/Trp53/Rpl26/Rps7	17
GO:0007528	neuromuscular junction development	15/1974	56/29008	3.33287e-06	4.30054e-05	2.6708e-05	Crkl/Etv5/Ppfibp1/Chrna1/Snta1/Tmeff1/Tnc/Dvl1/Pak1/Dctn1/Mesd/Dok7/F2r/Lamb2/Musk	15
GO:0051653	spindle localization	15/1974	56/29008	3.33287e-06	4.30054e-05	2.6708e-05	Kpnb1/Fbxw11/Spry2/Myh9/Nusap1/Nsfl1c/Arhgef2/Cenpa/Plk1/Dctn1/Map4/Cdk5rap2/Zbed3/Cfl1/Numa1	15
GO:0035066	positive regulation of histone acetylation	11/1974	31/29008	3.33889e-06	4.30054e-05	2.6708e-05	Smarcb1/Tgfb1/Ruvbl2/Brca1/Kat2a/Snai2/Smad4/Rps6ka4/Arid5a/Kat7/Mapk3	11
GO:0048675	axon extension	26/1974	142/29008	3.36201e-06	4.32092e-05	2.68346e-05	Smo/Eif2b2/Ulk2/Gdi1/Dbnl/Ntn1/Hsp90aa1/Tnfrsf12a/Hsp90ab1/Olfm1/Anapc2/Ttl/Dvl1/Cyfip1/Pak1/Ilk/Cttn/Rpl4/Ryk/Dbn1/Sema7a/Golga4/Sema6c/Lrp1/Megf8/Lamb2	26
GO:0051056	regulation of small GTPase mediated signal transduction	36/1974	233/29008	3.37889e-06	4.33319e-05	2.69108e-05	Ngfr/Kctd10/Itga3/Cyth2/Cul3/Myo9b/Map2k1/Sh2b2/Ppp2cb/Git1/Bnip2/Timp2/Gabarap/Arhgef25/Erbin/Spry2/Ralbp1/Arhgdia/Hras/Col3a1/Src/Arhgef2/Ephb2/Stmn1/Adcyap1r1/Rasa3/Adgrg1/Kank2/Cgnl1/Ssx2ip/Rapgef1/Iqsec3/F2r/Cdc42se2/Sipa1/Arhgap35	36
GO:0006984	ER-nucleus signaling pathway	13/1974	43/29008	3.41344e-06	4.36803e-05	2.71271e-05	Atf6b/Nfe2l2/Bok/Atf6/Hspa5/Zbtb7b/Erlin2/Amfr/Abca7/Wfs1/Atf4/Trp53/Selenos	13
GO:0043491	protein kinase B signaling	33/1974	205/29008	3.45501e-06	4.41166e-05	2.73981e-05	Ngfr/Akt1/Tgfb1/Akt2/Tek/Epha2/Mydgf/Rack1/Slc9a3r1/Hsp90aa1/Pdcd6/Spry2/Hsp90ab1/Rps6kb2/Igfbp5/Src/Mtor/Ret/Maz/Ilk/Gas6/Cx3cl1/Cavin3/Gdf15/Phb/Rapgef1/Mul1/Nop53/Phlda3/Setx/Igf2/C1qtnf3/Gpx1	33
GO:0031333	negative regulation of protein-containing complex assembly	27/1974	151/29008	3.51254e-06	4.47546e-05	2.77943e-05	Flii/Pfn1/Vdac2/Hsf1/Capn1/Add3/Gsn/Src/Gba/Arhgef2/Map3k7/Capzb/Stmn1/Cptp/Add1/Tfip11/Fkbp4/Eif4ebp1/Rdx/Cryab/Smad6/Pmepa1/Nop53/Cfl1/Capg/Rpl13a/Tmsb10	27
GO:0003012	muscle system process	55/1974	425/29008	3.54291e-06	4.49553e-05	2.7919e-05	Map2k1/Mymk/Myod1/Cdk9/Anxa6/Akap1/Adora2b/Map2k3/Ddx39b/Trip10/Atp2b1/Camk2g/Bin1/Smad4/Gaa/Igfbp5/Chrnd/Gsn/Chrna1/Snta1/Lmna/Tpm2/Tnfrsf1b/Mtor/Tnfrsf1a/Dmpk/Aldoa/Pak1/Glrx3/Cttn/Flna/Scn5a/Fkbp1a/Atp1a1/Ctdp1/Kdm4a/Map2k4/Dbn1/Ormdl3/Rgs4/Stac3/Ppp1r13l/Chrnb1/Foxo1/Cxcr4/Ptgs1/F2r/Tpcn2/Selenon/Setd3/Gsk3a/Eno1b/Tnnt3/Agtr2/Myl6	55
GO:1902101	positive regulation of metaphase/anaphase transition of cell cycle	8/1974	16/29008	3.55745e-06	4.49553e-05	2.7919e-05	Cul3/Anapc11/Anapc7/Anapc5/Mad1l1/Mad2l1bp/Cenpe/Nsmce2	8
GO:0071364	cellular response to epidermal growth factor stimulus	12/1974	37/29008	3.55871e-06	4.49553e-05	2.7919e-05	Akt1/Git1/Stat5b/Rasa1/Dab2/Snai2/Pde8a/Knstrn/Iqgap1/Eef1a1/Mars1/Cfl1	12
GO:1904358	positive regulation of telomere maintenance via telomere lengthening	12/1974	37/29008	3.55871e-06	4.49553e-05	2.7919e-05	Cct3/Map2k7/Ctnnb1/Aurkb/Cct5/Pot1b/Xrcc5/Cct7/Tnks/Cct2/Mapk3/Tcp1	12
GO:1905037	autophagosome organization	21/1974	101/29008	3.63515e-06	4.5823e-05	2.84578e-05	Tmem39a/Ulk2/Ctsd/Nprl2/Gabarap/Psen1/Sting1/Rab1b/Nsfl1c/Gba/Stx12/Nupr1/Bag3/Gabarapl2/Pik3c3/Atg101/Atg5/Chmp4b/Ambra1/Ubqln2/Rab7	21
GO:0016575	histone deacetylation	18/1974	78/29008	3.76125e-06	4.73118e-05	2.93824e-05	Tgfb1/Akap8l/Prkd1/Hdac5/Sap30bp/Mta1/Nipbl/Tbl1x/Zbtb7b/Morf4l2/Pml/Ctbp1/Phb/Baz2a/Mier2/Trp53/Morf4l1/Brms1	18
GO:0030099	myeloid cell differentiation	55/1974	426/29008	3.8039e-06	4.77466e-05	2.96525e-05	Tgfb1/Gab2/Apc/Epha2/Ctnnb1/Pabpc4/Hmgb3/Nkap/Atp6ap1/Psen1/Stat5b/Tmem14c/Ap3b1/Dab2/Myh9/Hsf1/Prkdc/Hspa9/Ndfip1/Rps14/Jak2/Fasn/Gnas/Src/Gba/Rps6/Pithd1/Wasf2/Mtor/Add1/Vps33a/Ltbr/Ercc2/Kat6a/Casp3/Smarca4/Gas2l1/Thoc5/Pml/Cd81/Ninj1/Mturn/Nfe2l1/Kat7/Lrrc17/Rps19/Tmem64/Jun/Junb/Mapk14/Sh3pxd2a/Hmgb2/Klf2/Maea/Prmt1	55
GO:0052126	movement in host environment	24/1974	126/29008	3.87583e-06	4.85465e-05	3.01492e-05	Trim25/Tsg101/Rad50/Trim11/Exoc7/Ctsl/Ctsb/Trim35/Bsg/Npc1/Ddb1/P4hb/Gsn/Gas6/Ist1/Chmp2a/Pml/Chmp4b/Phb/Tpcn2/Vapb/Ifitm2/Lgals1/Rab7	24
GO:0070202	regulation of establishment of protein localization to chromosome	7/1974	12/29008	3.90513e-06	4.881e-05	3.03129e-05	Cct3/Cct5/Cct7/Cct2/Wrap53/Spidr/Tcp1	7
GO:0043618	regulation of transcription from RNA polymerase II promoter in response to stress	14/1974	50/29008	3.97703e-06	4.96038e-05	3.08059e-05	Mapk7/Dnajb1/Atf6b/Nfe2l2/Hsf1/Tmbim6/Atf6/Creb3l1/Bag3/Nfe2l1/Atf4/Jun/Klf2/Trp53	14
GO:0030970	retrograde protein transport, ER to cytosol	10/1974	26/29008	4.023e-06	4.98616e-05	3.0966e-05	Bcap31/H13/Sel1l/Derl1/Syvn1/Ube2j1/Vcp/Os9/Ubac2/Selenos	10
GO:0070199	establishment of protein localization to chromosome	10/1974	26/29008	4.023e-06	4.98616e-05	3.0966e-05	Cct3/Ruvbl2/Nipbl/Cct5/Pot1b/Cct7/Cct2/Wrap53/Spidr/Tcp1	10
GO:1903513	endoplasmic reticulum to cytosol transport	10/1974	26/29008	4.023e-06	4.98616e-05	3.0966e-05	Bcap31/H13/Sel1l/Derl1/Syvn1/Ube2j1/Vcp/Os9/Ubac2/Selenos	10
GO:0016525	negative regulation of angiogenesis	22/1974	110/29008	4.22438e-06	5.2248e-05	3.2448e-05	Ngfr/Serpinf1/Tek/Epha2/Ctnnb1/Sparc/Spry2/Thbs2/Hgs/Creb3l1/Naxe/Emilin1/Ngp/Epn1/Gadd45a/Pml/Ago1/Foxo4/Tafa5/Klf2/Pgk1/Sars	22
GO:0003007	heart morphogenesis	41/1974	284/29008	4.25606e-06	5.25299e-05	3.26231e-05	Sec24b/Smo/Tgfb1/Crkl/Tek/Ctnnb1/Zmiz1/Rxra/Wnt11/Ift52/Psen1/Nipbl/Tab1/Snai2/Smad4/Gaa/Acvr1/Efna1/Stil/Ube4b/Mtor/Ncor2/Plxnd1/Parva/Ilk/Flna/Kat6a/Smarca4/Fkbp1a/Mks1/Smad6/Ppp1r13l/Asxl1/Snai1/Megf8/Jun/Yap1/Gsk3a/Trp53/Naca/Dhrs3	41
GO:0043588	skin development	42/1974	294/29008	4.28382e-06	5.26272e-05	3.26835e-05	Ngfr/Itga3/Akt1/Smo/Psap/Map2k1/Apc/Epha2/Ctnnb1/Tsg101/Etv4/Psen1/Ctsl/Nsun2/Ap3b1/Sharpin/Plec/Smad4/Anxa1/Rela/Col3a1/Igfbp5/Stard7/Gnas/Gba/Stmn1/Ercc2/Nsdhl/Casp3/Smarca4/Atp7a/Myo5a/Dhcr24/Scd1/Clic4/Trpc4ap/Snai1/Ptgs1/Yap1/Slc27a4/Cyp26b1/Numa1	42
GO:0006476	protein deacetylation	21/1974	102/29008	4.28669e-06	5.26272e-05	3.26835e-05	Tgfb1/Akap8l/Prkd1/Hdac5/Sap30bp/Mta1/Nipbl/Tbl1x/Zbtb7b/Ncor2/Flna/Morf4l2/Pml/Ctbp1/Phb/Baz2a/Mier2/Spred2/Trp53/Morf4l1/Brms1	21
GO:0001763	morphogenesis of a branching structure	37/1974	245/29008	4.29065e-06	5.26272e-05	3.26835e-05	Smo/Tgfb1/Ddr1/Phb2/Pgf/Tek/Epha2/Ctnnb1/Etv5/Rxra/Ctsz/Etv4/Hnrnpk/Spry2/Snai2/Smad4/Lrp5/Maged1/Acvr1/Gzf1/Src/Tnc/B4galt1/Pxn/Plxna1/Plxnd1/Mgp/Pak1/Ilk/Mks1/Pml/Clic4/Rere/Timeless/Cxcr4/Yap1/Agtr2	37
GO:0061138	morphogenesis of a branching epithelium	35/1974	226/29008	4.35285e-06	5.32795e-05	3.30886e-05	Smo/Tgfb1/Ddr1/Phb2/Pgf/Tek/Epha2/Ctnnb1/Etv5/Rxra/Ctsz/Etv4/Spry2/Snai2/Smad4/Lrp5/Maged1/Acvr1/Gzf1/Src/Tnc/B4galt1/Pxn/Plxna1/Plxnd1/Mgp/Pak1/Ilk/Mks1/Pml/Clic4/Timeless/Cxcr4/Yap1/Agtr2	35
GO:0050673	epithelial cell proliferation	59/1974	471/29008	4.49686e-06	5.49286e-05	3.41127e-05	Ngfr/Serpinf1/Uhrf1/Akt1/Smo/Tgfb1/Prkd1/Phb2/Pgf/Map2k1/Apc/Tek/Epha2/Ctnnb1/Emc10/Igfbp4/Etv4/Ift52/Adora2b/Sparc/Mydgf/Fmc1/Fabp7/Psen1/Xbp1/Ern1/Ctsl/Pdcd6/Aggf1/Dab2/Prkdc/Snai2/Maged1/Hras/Igfbp5/Ptprn/Ecm1/B4galt1/Mtor/Nupr1/Mki67/Vegfc/Scn5a/Atp7a/Sidt2/Atoh8/Hmgn1/Fzd7/Id1/Pygo2/Igf2/Tcf19/Jun/Gas1/Yap1/Hmgb2/Gpx1/Ccnd1/Zfp703	59
GO:1902100	negative regulation of metaphase/anaphase transition of cell cycle	13/1974	44/29008	4.54386e-06	5.53882e-05	3.43982e-05	Apc/Zwint/Aurkb/Rad21/Ik/Mad1l1/Plk1/Zwilch/Mad2l1bp/Cdk5rap2/Bub1b/Ccnb1/Cenpe	13
GO:0014706	striated muscle tissue development	58/1974	461/29008	4.71728e-06	5.73839e-05	3.56376e-05	Mef2d/Smo/Tgfb1/Apc/Ctnnb1/Rbfox1/Hdac5/Myod1/Rxra/Jph2/Ddx39b/Trip10/Cdk1/Hmg20b/Prkar1a/Kat2a/Plec/Boc/Akirin1/Sik1/Uqcc2/Smad4/Megf10/Chrnd/Acvr1/Chrna1/Lmna/Pax7/Hspg2/Ube4b/Mtor/Ski/Sgcb/Nupr1/Pak1/Fkbp1a/Ctdp1/Map2k4/Atg5/Rgs4/Ncam1/Stac3/Ppp1r13l/Fzd7/Ccnb1/Igf2/Maml1/Selenon/Yap1/Mapk14/Gsk3a/Naca/Cyp26b1/Gpx1/Agtr2/Myl6/Bvht/Prmt1	58
GO:0006099	tricarboxylic acid cycle	11/1974	32/29008	4.77508e-06	5.78489e-05	3.59264e-05	Sdhd/Idh3g/Dlst/Cs/Sdhb/Mdh2/Ogdh/Sdha/Idh1/Aco1/Pdha1	11
GO:0090312	positive regulation of protein deacetylation	11/1974	32/29008	4.77508e-06	5.78489e-05	3.59264e-05	Tgfb1/Akap8l/Prkd1/Sap30bp/Nipbl/Zbtb7b/Ncor2/Pml/Ctbp1/Trp53/Brms1	11
GO:0090150	establishment of protein localization to membrane	38/1974	256/29008	4.85966e-06	5.86349e-05	3.64146e-05	Akt2/Sgta/Emc10/Gorasp2/Ubl4a/Gdi1/Myo1c/Fis1/Rack1/Srp68/Timm22/Hsp90aa1/Ap3b1/Samm50/Npc1/Hras/Get4/Zfand2b/Hspa5/Stom/Exoc4/Tcaf2/Yif1b/Arl6ip1/Pak1/Emc8/Csk/Tcaf1/Chmp4b/Golga4/Lyplal1/Golph3l/Vps37c/Syne3/Rab31/Naca/Srp54a/Rab7	38
GO:0006739	NADP metabolic process	12/1974	38/29008	4.87963e-06	5.86349e-05	3.64146e-05	Txnrd1/Me2/Prdx5/Taldo1/Idh1/Pgd/H6pd/Nadk/Pgls/Me1/Dcxr/Trp53	12
GO:0006903	vesicle targeting	12/1974	38/29008	4.87963e-06	5.86349e-05	3.64146e-05	Ykt6/Cul3/Chp1/Psen1/Trip11/Tmed10/Pdcd6/Gbf1/Pef1/Exoc4/Fam91a1/Arfgap3	12
GO:0030866	cortical actin cytoskeleton organization	12/1974	38/29008	4.87963e-06	5.86349e-05	3.64146e-05	Calr/Akap11/Plec/Racgap1/Rhoq/Epb41l1/Tln1/Pdcd6ip/Anln/Cavin3/Ezr/Ehd2	12
GO:0048144	fibroblast proliferation	22/1974	111/29008	4.93329e-06	5.90855e-05	3.66944e-05	Ngfr/Tgfb1/Cdk4/Zmiz1/Rasa1/Rnaseh2b/Prkdc/Fth1/Col3a1/Ddr2/E2f1/Rps3a1/Ski/Nupr1/Gas6/Anxa2/Mif/Pml/Ccnb1/Jun/Trp53/Agtr2	22
GO:0031669	cellular response to nutrient levels	32/1974	199/29008	4.93712e-06	5.90855e-05	3.66944e-05	Prkd1/Myod1/Nprl2/Fads1/Nfe2l2/Gabarap/Xbp1/Ncoa1/Snai2/Sik1/Lars/Hspa5/Pdia3/Gba/Mtor/Asns/Gas6/Wrn/Gabarapl2/Kank2/Pik3c3/Gas2l1/Atg5/Dap/Mars1/Mybbp1a/Atf4/Foxo1/Eif4g1/Jun/Trp53/Mapk3	32
GO:0000045	autophagosome assembly	20/1974	95/29008	5.03466e-06	6.01312e-05	3.73438e-05	Tmem39a/Ulk2/Ctsd/Nprl2/Gabarap/Psen1/Sting1/Rab1b/Nsfl1c/Stx12/Nupr1/Bag3/Gabarapl2/Pik3c3/Atg101/Atg5/Chmp4b/Ambra1/Ubqln2/Rab7	20
GO:0035065	regulation of histone acetylation	15/1974	58/29008	5.36089e-06	6.38984e-05	3.96833e-05	Smarcb1/Tgfb1/Ruvbl2/Brca1/Kat2a/Snai2/Smad4/Rps6ka4/Park7/Ctbp1/Arid5a/Atg5/Kat7/Mapk3/Noc2l	15
GO:0006090	pyruvate metabolic process	23/1974	120/29008	5.48467e-06	6.52422e-05	4.05179e-05	Ier3/Pgam1/Git1/Psen1/Ddit4/Ogdh/Galk1/Mpc1/Me2/Gale/Aldoa/Nupr1/Pdha1/Pkm/Me1/Pdk3/Gpi1/Hk1/Pck2/Eno1b/Eno3/Pgk1/Ldha	23
GO:0031667	response to nutrient levels	48/1974	358/29008	5.52869e-06	6.55022e-05	4.06794e-05	Akt1/Prkd1/Atn1/Ulk2/Myod1/Nprl2/Fads1/Nfe2l2/Gabarap/Xbp1/Ncoa1/Plec/Snai2/Sik1/Lars/Hspa5/Pdia3/Ahcy/Bche/Gba/Alad/Mtor/Spp1/Asns/Nucb2/Gas6/Eif4ebp1/Wrn/Gabarapl2/Kank2/Pik3c3/Gas2l1/Oma1/Atg5/Gdf15/Sct/Dap/Mars1/Mybbp1a/Pck2/Atf4/Foxo1/Eif4g1/Jun/Mapk14/Slc27a4/Trp53/Mapk3	48
GO:0045860	positive regulation of protein kinase activity	48/1974	358/29008	5.52869e-06	6.55022e-05	4.06794e-05	Dlg3/Akt1/Snx9/Tgfb1/Map2k7/Phb2/Map2k1/Sash1/Traf4/Map2k3/Psen1/Ern1/Mnat1/Hsp90aa1/Tab1/Emp2/Hsp90ab1/Ccny/Prrc1/Jak2/Vldlr/Maged1/Hras/Xrcc5/Ddr2/Traf2/Tpx2/Src/Efna1/Map3k7/Stil/Pxn/Hsph1/Iqgap1/Pak1/Ilk/Gas6/Vegfc/Csk/Ltf/Mif/Map2k4/Ccnd3/Phb/Dok7/Cenpe/Ccnd1/Ppia	48
GO:2000181	negative regulation of blood vessel morphogenesis	22/1974	112/29008	5.74856e-06	6.79709e-05	4.22126e-05	Ngfr/Serpinf1/Tek/Epha2/Ctnnb1/Sparc/Spry2/Thbs2/Hgs/Creb3l1/Naxe/Emilin1/Ngp/Epn1/Gadd45a/Pml/Ago1/Foxo4/Tafa5/Klf2/Pgk1/Sars	22
GO:0051168	nuclear export	27/1974	155/29008	5.844e-06	6.89616e-05	4.28278e-05	Supt6/Ranbp3/Tgfb1/Akap8l/Calr/Chp1/Ddx19a/Ddx39b/Ltv1/Nsun2/Polr2d/Hspa9/Rbm22/Rae1/Anp32b/Khdrbs1/Park7/Ran/Bag3/Gas6/Nup93/Thoc5/Nup107/Pom121/Rps15/Xpo5/Wipf1	27
GO:0051896	regulation of protein kinase B signaling	29/1974	173/29008	5.88281e-06	6.92812e-05	4.30263e-05	Ngfr/Tgfb1/Tek/Epha2/Mydgf/Rack1/Slc9a3r1/Hsp90aa1/Pdcd6/Spry2/Hsp90ab1/Igfbp5/Src/Mtor/Ret/Maz/Ilk/Gas6/Cx3cl1/Cavin3/Gdf15/Phb/Rapgef1/Mul1/Nop53/Phlda3/Igf2/C1qtnf3/Gpx1	29
GO:0010675	regulation of cellular carbohydrate metabolic process	28/1974	164/29008	5.89968e-06	6.93418e-05	4.30639e-05	Akt1/Ier3/Akt2/Git1/Igfbp4/Adora2b/Slc35b4/Ddit4/Grb10/Kat2a/Sik1/Ddb1/Wdr5/Src/Mtor/Scarb2/Adcyap1r1/Nupr1/Bckdk/Fam3a/Pdk3/Midn/Nfe2l1/Foxo1/Igf2/C1qtnf3/Trp53/Maea	28
GO:0042771	intrinsic apoptotic signaling pathway in response to DNA damage by p53 class mediator	13/1974	45/29008	5.99295e-06	7.02364e-05	4.36195e-05	Hipk1/Ppp2r5c/Ddit4/Hnrnpk/Shisa5/Triap1/Nupr1/Mif/Tmem109/Pml/Phlda3/Trp53/Rpl26	13
GO:0036003	positive regulation of transcription from RNA polymerase II promoter in response to stress	10/1974	27/29008	5.99956e-06	7.02364e-05	4.36195e-05	Mapk7/Atf6b/Nfe2l2/Hsf1/Atf6/Creb3l1/Nfe2l1/Atf4/Klf2/Trp53	10
GO:0017015	regulation of transforming growth factor beta receptor signaling pathway	23/1974	121/29008	6.34037e-06	7.40796e-05	4.60063e-05	Itga3/Tgfb1/Glg1/Gipc1/Xbp1/Spry2/Dab2/Hsp90ab1/Smad4/Hspa5/Ski/Htra3/Emilin1/Tgfb1i1/Snx1/Chst11/Smad6/Pmepa1/Stub1/Lrp1/Spred2/Trp53/Zfp703	23
GO:1903051	negative regulation of proteolysis involved in cellular protein catabolic process	16/1974	66/29008	6.53247e-06	7.61735e-05	4.73066e-05	Sgta/Gipc1/Psen1/Eif3h/Hsp90ab1/Efna1/Alad/Park7/Gabarapl2/Pml/Nop53/Rpl5/Rpl11/Rps7/Ddrgk1/Rpl23	16
GO:0090287	regulation of cellular response to growth factor stimulus	42/1974	299/29008	6.5721e-06	7.62084e-05	4.73283e-05	Ngfr/Itga3/Tgfb1/Glg1/Tek/Ctnnb1/Myo1c/Gipc1/Grb10/Xbp1/Pdcd6/Spry2/Dab2/Hsp90ab1/Crim1/Twsg1/Smad4/Cd63/Hgs/Hspa5/Creb3l1/Ski/Htra3/Emilin1/Cyfip1/Tgfb1i1/Ilk/Vegfc/Neo1/Snx1/Ptprf/Chst11/Smad6/Pmepa1/Stub1/Lrp1/Nbl1/Spred2/Trp53/Numa1/Agtr2/Zfp703	42
GO:0006289	nucleotide-excision repair	14/1974	52/29008	6.5949e-06	7.62084e-05	4.73283e-05	Rpa1/Ercc1/Rad23a/Gtf2h1/Mnat1/Ercc3/Rad23b/Xpc/Ercc2/Brip1/Kat7/Slx4/Hmgn1/Trp53	14
GO:0010823	negative regulation of mitochondrion organization	14/1974	52/29008	6.5949e-06	7.62084e-05	4.73283e-05	Akt1/Ier3/Prelid1/Bok/Lmna/Slc35f6/Triap1/Vat1/Oma1/Ghitm/Mul1/Tspo/Trp53/Gpx1	14
GO:0045839	negative regulation of mitotic nuclear division	14/1974	52/29008	6.5949e-06	7.62084e-05	4.73283e-05	Tom1l2/Apc/Zwint/Aurkb/Rad21/Ik/Mad1l1/Plk1/Zwilch/Mad2l1bp/Cdk5rap2/Bub1b/Ccnb1/Cenpe	14
GO:0018208	peptidyl-proline modification	12/1974	39/29008	6.61281e-06	7.62084e-05	4.73283e-05	Fkbp10/P4ha1/Ppic/P4hb/Prdx4/Ntmt1/Fkbp4/Ppib/Fkbp1a/Egln3/Ppig/Ppia	12
GO:0032506	cytokinetic process	12/1974	39/29008	6.61281e-06	7.62084e-05	4.73283e-05	Snx9/Kif20a/Aurkb/Myh9/Plec/Racgap1/Cep55/Pdcd6ip/Chmp2a/Anln/Chmp4b/Arf1	12
GO:0006749	glutathione metabolic process	18/1974	81/29008	6.64498e-06	7.64303e-05	4.74661e-05	Txnrd3/Ctns/Clic1/Nfe2l2/Gpx3/Idh1/Ptges2/Chac1/Cth/Park7/Gsta4/Arl6ip5/Nfe2l1/Gstm2/Gpx1/Ethe1/Eef1g/Gpx4	18
GO:0006119	oxidative phosphorylation	22/1974	113/29008	6.68418e-06	7.64349e-05	4.7469e-05	Sdhd/Atp5d/Cdk1/Ndufs7/Sdha/Uqcc2/Cox7a2l/Atp5b/Shmt2/Ndufa8/Vcp/Park7/Nupr1/Atp7a/Atp5h/Ndufv1/Ccnb1/Cox6a1/Uqcrq/Atp5k/Uqcr10/Ndufs8	22
GO:0120034	positive regulation of plasma membrane bounded cell projection assembly	22/1974	113/29008	6.68418e-06	7.64349e-05	4.7469e-05	Apc/Rala/Pfn1/Akirin1/Rhoq/Dpysl3/Hras/Wasf2/Mtor/Fscn1/Cyfip1/Pqbp1/Atp7a/Brk1/Anln/Cdc42ep4/Atmin/Cdc42ep1/Cfl1/Arhgap35/Septin9/Cenpj	22
GO:1901343	negative regulation of vasculature development	22/1974	113/29008	6.68418e-06	7.64349e-05	4.7469e-05	Ngfr/Serpinf1/Tek/Epha2/Ctnnb1/Sparc/Spry2/Thbs2/Hgs/Creb3l1/Naxe/Emilin1/Ngp/Epn1/Gadd45a/Pml/Ago1/Foxo4/Tafa5/Klf2/Pgk1/Sars	22
GO:0008608	attachment of spindle microtubules to kinetochore	11/1974	33/29008	6.72257e-06	7.65777e-05	4.75577e-05	Apc/Aurkb/Racgap1/Nuf2/Knstrn/Kif2c/Mad1l1/Rcc2/Ccnb1/Cenpe/Champ1	11
GO:0010614	negative regulation of cardiac muscle hypertrophy	11/1974	33/29008	6.72257e-06	7.65777e-05	4.75577e-05	Akap1/Smad4/Lmna/Tnfrsf1b/Tnfrsf1a/Pak1/Glrx3/Ctdp1/Rgs4/Foxo1/Gsk3a	11
GO:0042594	response to starvation	30/1974	184/29008	7.26291e-06	8.25737e-05	5.12815e-05	Prkd1/Ulk2/Myod1/Nprl2/Fads1/Nfe2l2/Gabarap/Xbp1/Sik1/Lars/Hspa5/Gba/Mtor/Asns/Gas6/Eif4ebp1/Wrn/Gabarapl2/Pik3c3/Gas2l1/Atg5/Dap/Mars1/Mybbp1a/Pck2/Atf4/Foxo1/Jun/Trp53/Mapk3	30
GO:0051494	negative regulation of cytoskeleton organization	29/1974	175/29008	7.41065e-06	8.40917e-05	5.22242e-05	Flii/Apc/Mid1ip1/Pfn1/Kat2a/Smad4/Capn1/Add3/Gsn/Tpx2/Arhgef2/Capzb/Stmn1/Wasf2/Add1/Fkbp4/Tjp1/Rdx/Kank2/Cgnl1/Gas2l1/Dbn1/Cdk5rap2/Shroom2/Cfl1/Capg/Ccnf/Tmsb10/Kifc1	29
GO:0009100	glycoprotein metabolic process	45/1974	331/29008	7.45961e-06	8.44851e-05	5.24685e-05	Galnt1/Plod3/Ctnnb1/Chp1/Aatf/Psen1/Pofut2/Tnip1/Trip11/Ctsl/Extl3/Itm2b/Npc1/Cant1/St8sia2/Soat1/Rpn2/Ube2j1/Erp44/B4galt1/Tmem59/Ddost/Mogs/Fbxo17/Stt3b/Chpf/Atp7a/Chst11/Gnptab/Abca7/Alg2/Hs2st1/Mustn1/Dpm3/Dpy19l1/Hs6st1/Fut10/B4gat1/Xxylt1/Fut4/Slc35c1/B3gat3/Ganab/Chst14/St6galnac4	45
GO:1904816	positive regulation of protein localization to chromosome, telomeric region	7/1974	13/29008	7.96147e-06	8.99966e-05	5.58914e-05	Cct3/Cct5/Cct7/Cct2/Pml/Wrap53/Tcp1	7
GO:0043967	histone H4 acetylation	16/1974	67/29008	8.04317e-06	9.07466e-05	5.63571e-05	Smarcb1/Ruvbl2/Myod1/Brca1/Ncoa1/Kat2a/Kansl2/Epc1/Wdr5/Ruvbl1/Hcfc1/Morf4l2/Ctbp1/Atg5/Kat7/Morf4l1	16
GO:0034763	negative regulation of transmembrane transport	25/1974	140/29008	8.14643e-06	9.17365e-05	5.69719e-05	Rem1/Akt1/Tgfb1/Akt2/Sh2b2/Mrln/Grb10/Vdac1/Slc9a3r1/Rhoq/Bin1/Ephb2/Park7/Mtor/Tcaf2/Rrad/Atp7a/Arl6ip5/Oaz1/Slc43a2/Rgs4/Oaz2/Gsk3a/Cttnbp2nl/Grk6	25
GO:0071214	cellular response to abiotic stimulus	44/1974	322/29008	8.22255e-06	9.22424e-05	5.7286e-05	Akr1b3/Akt1/Tgfb1/Ercc1/Ruvbl2/Akt2/Crip1/Ctnnb1/Wnt11/Mapk9/Aurkb/Nipbl/Hsf1/Plec/Snai2/Agap3/Ddb1/Arhgdia/Hras/Xrcc5/Pcna/Mme/Triap1/Xpc/Bag3/Wrn/Casp3/Cryab/Atp1a1/Tmem109/Gadd45a/Spidr/H2ax/Yap1/Mapk14/Rhob/Eef1d/Sipa1/Usp47/Trp53/Serpinb6a/Rpl26/Rdh11/Noc2l	44
GO:0104004	cellular response to environmental stimulus	44/1974	322/29008	8.22255e-06	9.22424e-05	5.7286e-05	Akr1b3/Akt1/Tgfb1/Ercc1/Ruvbl2/Akt2/Crip1/Ctnnb1/Wnt11/Mapk9/Aurkb/Nipbl/Hsf1/Plec/Snai2/Agap3/Ddb1/Arhgdia/Hras/Xrcc5/Pcna/Mme/Triap1/Xpc/Bag3/Wrn/Casp3/Cryab/Atp1a1/Tmem109/Gadd45a/Spidr/H2ax/Yap1/Mapk14/Rhob/Eef1d/Sipa1/Usp47/Trp53/Serpinb6a/Rpl26/Rdh11/Noc2l	44
GO:0030838	positive regulation of actin filament polymerization	20/1974	98/29008	8.27015e-06	9.26006e-05	5.75085e-05	Fer/Snx9/Myo1c/Pfn1/Iqgap2/Mlst8/Bin1/Gsn/Wasf2/Mtor/Arpc1b/Vasp/Cyfip1/Cttn/Brk1/Cdc42ep4/Kirrel/Arf1/Cdc42ep1/Arpc4	20
GO:0035924	cellular response to vascular endothelial growth factor stimulus	15/1974	60/29008	8.42261e-06	9.41294e-05	5.8458e-05	Akt1/Prkd1/Pgf/Hspb1/Mapkapk2/Myo1c/Map2k3/Xbp1/Ern1/Spry2/Anxa1/Rela/Cd63/Vegfc/Mapk14	15
GO:0071480	cellular response to gamma radiation	10/1974	28/29008	8.76347e-06	9.75699e-05	6.05947e-05	Hsf1/Hras/Xrcc5/Wrn/Cryab/Tmem109/H2ax/Yap1/Trp53/Rpl26	10
GO:1901798	positive regulation of signal transduction by p53 class mediator	10/1974	28/29008	8.76347e-06	9.75699e-05	6.05947e-05	Ubb/Rpl37/Spred2/Hexim1/Rpl11/Rpl26/Rps7/Rps15/Rpl23/Rpl37rt	10
GO:0007094	mitotic spindle assembly checkpoint signaling	12/1974	40/29008	8.86337e-06	9.83119e-05	6.10555e-05	Apc/Zwint/Aurkb/Ik/Mad1l1/Plk1/Zwilch/Mad2l1bp/Cdk5rap2/Bub1b/Ccnb1/Cenpe	12
GO:0071173	spindle assembly checkpoint signaling	12/1974	40/29008	8.86337e-06	9.83119e-05	6.10555e-05	Apc/Zwint/Aurkb/Ik/Mad1l1/Plk1/Zwilch/Mad2l1bp/Cdk5rap2/Bub1b/Ccnb1/Cenpe	12
GO:0060348	bone development	36/1974	243/29008	8.91215e-06	9.86678e-05	6.12765e-05	Mef2d/Glg1/Pls3/Anxa6/Sparc/Atp6ap1/Kat2a/Trip11/Poc1a/Lrp5/Ltbp3/Col3a1/Gnas/Src/Smad9/Map3k7/Npr2/Hspg2/Wasf2/Ski/Carm1/Ppib/Ltf/Sik3/Ninj1/Lrrc17/Asxl1/Ttc9/Megf8/Mapk14/Tmem119/Trp53/Slc38a10/Cyp26b1/Dhrs3/Serpinh1	36
GO:0002062	chondrocyte differentiation	22/1974	115/29008	8.98051e-06	9.92388e-05	6.16311e-05	Mef2d/Tgfb1/Glg1/Ctnnb1/Anxa6/Trip11/Slc39a14/Snai2/Poc1a/Rela/Ltbp3/Col3a1/Ecm1/Hspg2/Snx19/Chst11/Arid5a/Creb3l2/Mustn1/Mapk14/Mia3/Serpinh1	22
GO:0016052	carbohydrate catabolic process	25/1974	141/29008	9.26974e-06	0.000102244	6.34973e-05	Ier3/Pgam1/Git1/Psen1/Ddit4/Ogdh/Galk1/Lrp5/Gaa/Gale/Pgd/Scarb2/Aldoa/Nupr1/Pkm/Gpi1/Hk1/Chil3/Glb1/Stbd1/Eno1b/Trp53/Eno3/Pgk1/Ldha	25
GO:0051973	positive regulation of telomerase activity	11/1974	34/29008	9.32749e-06	0.000102689	6.37739e-05	Map2k7/Ctnnb1/Aurkb/Hsp90aa1/Hsp90ab1/Pot1b/Tnks/Cct2/Wrap53/Mapk3/Tcp1	11
GO:1903844	regulation of cellular response to transforming growth factor beta stimulus	23/1974	124/29008	9.68482e-06	0.000106425	6.6094e-05	Itga3/Tgfb1/Glg1/Gipc1/Xbp1/Spry2/Dab2/Hsp90ab1/Smad4/Hspa5/Ski/Htra3/Emilin1/Tgfb1i1/Snx1/Chst11/Smad6/Pmepa1/Stub1/Lrp1/Spred2/Trp53/Zfp703	23
GO:2000756	regulation of peptidyl-lysine acetylation	16/1974	68/29008	9.85797e-06	0.000108127	6.71509e-05	Smarcb1/Tgfb1/Ruvbl2/Brca1/Kat2a/Snai2/Smad4/Rps6ka4/Hint2/Park7/Ctbp1/Arid5a/Atg5/Kat7/Mapk3/Noc2l	16
GO:0035303	regulation of dephosphorylation	24/1974	133/29008	1.01994e-05	0.000111664	6.93477e-05	Tgfb1/Mprip/Ptbp1/Chp1/Mtmr1/Ywhab/Mtmr4/Akap1/Hsp90b1/Sympk/Hsp90ab1/Jak2/Ppp6r3/Src/Gba/Iqgap1/Igbp1/Gnai2/Ptpa/Bod1/Ppp6r1/Rpl5/Agtr2/Ppia	24
GO:0031065	positive regulation of histone deacetylation	9/1974	23/29008	1.04588e-05	0.000114	7.07982e-05	Tgfb1/Akap8l/Prkd1/Sap30bp/Nipbl/Zbtb7b/Pml/Ctbp1/Trp53	9
GO:1900101	regulation of endoplasmic reticulum unfolded protein response	9/1974	23/29008	1.04588e-05	0.000114	7.07982e-05	Atf6b/Xbp1/Pdia6/Ern1/Bok/Atf6/Abca7/Wfs1/Ddrgk1	9
GO:0044380	protein localization to cytoskeleton	15/1974	61/29008	1.04705e-05	0.000114	7.07982e-05	Abhd17a/Apc/Csnk1d/Dctn2/Nsfl1c/Aurka/Fam83d/Stil/Dvl1/Pcm1/Gas2l1/Cep131/Champ1/Numa1/Klhl21	15
GO:2000641	regulation of early endosome to late endosome transport	8/1974	18/29008	1.06908e-05	0.000116184	7.21549e-05	Map2k1/Dab2/Src/Msn/Rdx/Snx12/Ezr/Mapk3	8
GO:0006109	regulation of carbohydrate metabolic process	31/1974	197/29008	1.07938e-05	0.000116874	7.25832e-05	Akt1/Tgfb1/Ier3/Akt2/Git1/Igfbp4/Adora2b/Slc35b4/Psen1/Ddit4/Grb10/Kat2a/Sik1/Ddb1/Wdr5/Src/Mtor/Scarb2/Adcyap1r1/Nupr1/Bckdk/Fam3a/Pdk3/Midn/Nfe2l1/Foxo1/Cltc/Igf2/C1qtnf3/Trp53/Maea	31
GO:0061351	neural precursor cell proliferation	31/1974	197/29008	1.07938e-05	0.000116874	7.25832e-05	Ngfr/Smo/Tgfb1/Ctnnb1/Hdac5/Nf2/Ctsz/Fabp7/Numb/Racgap1/Arhgef2/Ncor2/Ilk/Flna/Vegfc/Pcm1/Cx3cl1/Adgrg1/Gnai2/Dbn1/Melk/Dagla/Plxnb2/Ctnna1/Akna/Rapgef1/Rere/Foxo1/Cxcr4/Nap1l1/Trp53	31
GO:0051052	regulation of DNA metabolic process	50/1974	388/29008	1.08215e-05	0.000116959	7.2636e-05	H19/Hnrnpd/Cct3/Akt1/Supt6/Tgfb1/Map2k7/Ier3/Ercc1/Fgfr4/Ctnnb1/Cdk9/Brca1/Pfn1/Ddx39b/Rad50/Aurkb/Hsp90aa1/Cct5/Hsf1/Prkdc/Rfc2/Hsp90ab1/Pot1b/Ndfip1/Tnks2/Xrcc5/Pcna/Src/Lmna/Cct7/Ercc2/Ppp4c/Tnks/Wrn/Cct2/Pml/Kat7/Suv39h1/Slx4/Timeless/Gfer/Wrap53/Spidr/Gsk3a/Zfp759/Fbh1/Trp53/Mapk3/Tcp1	50
GO:0033002	muscle cell proliferation	37/1974	255/29008	1.08911e-05	0.000117497	7.297e-05	Mef2d/Akr1b3/Akt1/Tgfb1/Ndrg2/Apc/Ctnnb1/Rxra/Ddx39b/Cdk1/Prkar1a/Ern1/Stat5b/Mnat1/Prkdc/Akirin1/Ralbp1/Megf10/Jak2/Igfbp5/Xrcc5/Mtor/Pak1/Ilk/Cx3cl1/Gnai2/Ldlrap1/Notch3/Phb/Ncam1/Ccnb1/Selenon/Jun/Yap1/Mapk14/Tafa5/Trp53	37
GO:0048145	regulation of fibroblast proliferation	21/1974	108/29008	1.09578e-05	0.000118001	7.3283e-05	Ngfr/Tgfb1/Cdk4/Zmiz1/Rasa1/Rnaseh2b/Prkdc/Fth1/Ddr2/E2f1/Rps3a1/Ski/Nupr1/Gas6/Anxa2/Mif/Pml/Ccnb1/Jun/Trp53/Agtr2	21
GO:0070972	protein localization to endoplasmic reticulum	16/1974	69/29008	1.20289e-05	0.000129299	8.02998e-05	Bcap31/Kdelr1/Sgta/Srp68/Gbf1/Zfand2b/Hspa5/Gabarapl2/Srprb/Chmp4b/Os9/Ubac2/Mia3/Ddrgk1/Srp54a/Kdelr2	16
GO:0043409	negative regulation of MAPK cascade	30/1974	189/29008	1.24965e-05	0.000134082	8.32701e-05	Mapk7/Akt1/Ndrg2/Apc/Nf2/Tnip1/Xbp1/Slc9a3r1/Spry2/Dab2/Smad4/Dusp2/Efna1/Gba/Ephb2/Emilin1/Hsph1/Igbp1/Dusp9/Dusp4/Csk/Qars/Pebp1/Abca7/Phb/Rapgef1/Foxo1/Spred2/Ezr/Ppia	30
GO:0043547	positive regulation of GTPase activity	35/1974	237/29008	1.26465e-05	0.000135201	8.39652e-05	Snx9/Akt2/Myo9b/Map2k1/Crkl/Epha2/Wnt11/Rack1/Tbc1d7/Rasa1/Ralbp1/Bin1/Lars/Hras/Pkp4/Zc3h15/Gnas/Cx3cl1/Mtss2/Tbc1d9b/Rgs4/Tbc1d13/Arhgap29/Rapgef1/Rgl3/Tax1bp3/Iqsec3/Rcc2/S100a10/F2r/Sipa1/Arhgap35/Slc27a4/Arhgap22/Rhog	35
GO:0046777	protein autophosphorylation	35/1974	237/29008	1.26465e-05	0.000135201	8.39652e-05	Fer/Mapk7/Prkd1/Csnk1g2/Ddr1/Ulk2/Fgfr4/Tek/Chp1/Mapkapk2/Rad50/Map3k3/Ern1/Camk2g/Sik1/Hspa9/Jak2/Slk/Ddr2/Src/Mtor/Iqgap1/Pak1/Vegfc/Csk/Phka1/Melk/Pim3/Hk1/Map4k1/Jun/Mapk14/Aak1/Musk/Mapk3	35
GO:0034446	substrate adhesion-dependent cell spreading	21/1974	109/29008	1.27114e-05	0.00013565	8.42436e-05	Fer/Calr/Crkl/Tek/Dab2/P4hb/Src/Efna1/Pxn/Parva/Ilk/Akip1/Flna/Dbn1/Micall2/Rcc2/Fzd7/S100a10/Lamb2/Actn4/Atrnl1	21
GO:0000462	maturation of SSU-rRNA from tricistronic rRNA transcript (SSU-rRNA, 5.8S rRNA, LSU-rRNA)	11/1974	35/29008	1.27678e-05	0.000136005	8.44646e-05	Utp23/Rps14/Rcl1/Bms1/Ercc2/Pwp2/Fam207a/Rps19/Rps8/Nol10/Utp3	11
GO:0014743	regulation of muscle hypertrophy	17/1974	77/29008	1.30357e-05	0.000138361	8.59278e-05	Mymk/Cdk9/Akap1/Ddx39b/Trip10/Smad4/Igfbp5/Lmna/Tnfrsf1b/Mtor/Tnfrsf1a/Pak1/Glrx3/Ctdp1/Rgs4/Foxo1/Gsk3a	17
GO:1903363	negative regulation of cellular protein catabolic process	17/1974	77/29008	1.30357e-05	0.000138361	8.59278e-05	Sgta/Gipc1/Psen1/Eif3h/Hsp90ab1/Efna1/Alad/Park7/Gabarapl2/Anxa2/Pml/Nop53/Rpl5/Rpl11/Rps7/Ddrgk1/Rpl23	17
GO:0050772	positive regulation of axonogenesis	20/1974	101/29008	1.32739e-05	0.000140637	8.73409e-05	Eif2b2/Map2k1/Gdi1/Dbnl/Ntn1/Tnfrsf12a/Anapc2/Plxna1/Plxnd1/Cyfip1/Pak1/Ilk/Ist1/Rpl4/Dbn1/Plxnb2/Sema7a/Golga4/Lrp1/Megf8	20
GO:0007062	sister chromatid cohesion	14/1974	55/29008	1.33815e-05	0.000141523	8.78912e-05	Phb2/Ctnnb1/Ppp2r1a/Pttg1/Nipbl/Rad21/Cdca5/Smc3/Kif22/Tnks/Ddx11/Bub1b/Smc1a/Nsmce2	14
GO:0009260	ribonucleotide biosynthetic process	27/1974	162/29008	1.35358e-05	0.000142899	8.8746e-05	Coasy/Tgfb1/Atp5d/Map2k1/Upp1/Guk1/Acly/Adcy2/Umps/Mpc1/Atp5b/Atic/Ampd2/Papss1/Vcp/Npr2/Acot7/Pank4/Paics/Aldoa/Pdha1/Pkm/Atp5h/Pdk3/Atp5k/Eno1b/Impdh2	27
GO:0048146	positive regulation of fibroblast proliferation	16/1974	70/29008	1.46151e-05	0.000154018	9.56514e-05	Ngfr/Tgfb1/Cdk4/Zmiz1/Rasa1/Rnaseh2b/Prkdc/Ddr2/E2f1/Rps3a1/Gas6/Anxa2/Mif/Pml/Ccnb1/Jun	16
GO:0046578	regulation of Ras protein signal transduction	31/1974	200/29008	1.47004e-05	0.00015451	9.59565e-05	Ngfr/Kctd10/Itga3/Cyth2/Cul3/Myo9b/Map2k1/Sh2b2/Ppp2cb/Git1/Timp2/Gabarap/Arhgef25/Erbin/Spry2/Ralbp1/Arhgdia/Hras/Col3a1/Arhgef2/Ephb2/Stmn1/Rasa3/Adgrg1/Kank2/Ssx2ip/Rapgef1/Iqsec3/F2r/Cdc42se2/Arhgap35	31
GO:0031532	actin cytoskeleton reorganization	21/1974	110/29008	1.4714e-05	0.00015451	9.59565e-05	Fer/Tgfb1/Tek/Rala/Ctsl/Iqgap2/Myh9/Plec/Anxa1/Arhgdia/Hras/Gsn/Tjp1/Parva/Pak1/Cttn/Flna/Micall2/Ezr/S100a9/Ccl27a	21
GO:0006268	DNA unwinding involved in DNA replication	7/1974	14/29008	1.49836e-05	0.000156784	9.73692e-05	Rpa1/Mcm2/Mcm4/Mcm6/Mcm7/Recql/Wrn	7
GO:0051988	regulation of attachment of spindle microtubules to kinetochore	7/1974	14/29008	1.49836e-05	0.000156784	9.73692e-05	Apc/Aurkb/Racgap1/Knstrn/Rcc2/Ccnb1/Cenpe	7
GO:0010821	regulation of mitochondrion organization	24/1974	136/29008	1.50588e-05	0.000157293	9.76848e-05	Akt1/Fbxo7/Ier3/Fam162a/Rala/Fis1/Plscr3/Vdac1/Prelid1/Ralbp1/Bok/Aurka/Lmna/Slc35f6/Triap1/Cttn/Vat1/Oma1/Ghitm/Mul1/Tspo/Gsk3a/Trp53/Gpx1	24
GO:0030217	T cell differentiation	41/1974	299/29008	1.51214e-05	0.000157668	9.79178e-05	Tcf7/Tgfb1/Kdelr1/Jag2/Clptm1/Psap/Hspb1/Apc/Ctnnb1/Zmiz1/Ncaph2/Nkap/Xbp1/Kat2a/Stat5b/Hsp90aa1/Ctsl/Prelid1/Ap3b1/Prkdc/Anxa1/Nhej1/Zbtb7b/Gba/Rps6/Rpl22/Mtor/Lfng/Il4ra/Otud5/Atp7a/Fancd2/Prr7/Tmem98/Socs5/Atg5/Adrm1/Fzd7/Ripk2/Trp53/Cyp26b1	41
GO:0031032	actomyosin structure organization	32/1974	210/29008	1.53817e-05	0.000160099	9.94279e-05	Rhoc/Flii/Cul3/Nf2/Wnt11/Pfn1/Prkar1a/Myh9/Plec/Itgb5/Racgap1/Smad4/Ppm1f/Csrp1/Epb41l1/Src/Stmn1/Wasf2/Mtor/Pxn/Zyx/Tjp1/Pak1/Kank2/Cgnl1/Pdcd6ip/Anln/S100a10/Frmd6/Pdlim1/Tnnt3/Actg1	32
GO:0072595	maintenance of protein localization in organelle	12/1974	42/29008	1.54446e-05	0.000160471	9.96589e-05	Akt1/Kdelr1/Hspa5/Park7/Arl2bp/Sun1/Pml/Hk1/Os9/Tspo/Sun2/Kdelr2	12
GO:0030865	cortical cytoskeleton organization	15/1974	63/29008	1.59329e-05	0.000165032	0.000102491	Rhoc/Calr/Akap11/Plec/Racgap1/Rhoq/Epb41l1/Tln1/Pdcd6ip/Anln/Cavin3/Ezr/Rhob/Rhog/Ehd2	15
GO:1903321	negative regulation of protein modification by small protein conjugation or removal	19/1974	94/29008	1.59393e-05	0.000165032	0.000102491	Akt1/Ctnnb1/Chp1/Sqstm1/Psen1/Hmg20b/Spry2/Rela/Park7/Mtor/Prr7/Atg5/Tspo/Rpl5/Rpl11/Rps7/Rpl23/Ppia/Rpl37rt	19
GO:0006354	DNA-templated transcription, elongation	18/1974	86/29008	1.60281e-05	0.000165661	0.000102882	Supt6/Gtf2f1/Map2k1/Ctnnb1/Zmiz1/Sertad1/Elof1/Ddx39b/Supt4a/Dab2/Smarcd1/Nelfe/Ercc3/Ercc2/Thoc5/Kat7/Adrm1/Zmiz2	18
GO:0009650	UV protection	6/1974	10/29008	1.63013e-05	0.000167898	0.000104271	Ercc1/Ercc3/Cat/Sdf4/Ercc2/Gpx1	6
GO:1904851	positive regulation of establishment of protein localization to telomere	6/1974	10/29008	1.63013e-05	0.000167898	0.000104271	Cct3/Cct5/Cct7/Cct2/Wrap53/Tcp1	6
GO:0031929	TOR signaling	23/1974	128/29008	1.66136e-05	0.00017052	0.0001059	Ctns/Nprl2/Eif4ebp2/Ddit4/Xbp1/Tbc1d7/Pdcd6/Mlst8/Lars/Rps6kb2/Tti1/Fam83d/Gba/Lamtor2/Rps6/Mtor/Sec13/Otud5/Slc7a3/Gas6/Eif4ebp1/Sik3/Gsk3a	23
GO:2000045	regulation of G1/S transition of mitotic cell cycle	23/1974	128/29008	1.66136e-05	0.00017052	0.0001059	Akt1/Fbxo7/Apc/Ppp2r5c/Prmt2/Prkdc/Anxa1/Ctdsp1/E2f1/Larp7/Plrg1/Anp32b/Rdx/Kank2/Ccnd3/Pml/Eif4g1/Trp53/Rpl26/Rpl17/Ccnd1/Ctdsp2/Psme3	23
GO:0051604	protein maturation	43/1974	321/29008	1.69844e-05	0.000174024	0.000108075	Glg1/Ciao1/Dnajb11/Aph1a/Ctsz/Ift52/H13/Psen1/Srgn/Tysnd1/Cpd/Ctsl/Myh9/Lmf2/Rce1/Capn1/Prdx4/Serpine2/Capn2/Gsn/Chac1/Src/Mme/Tmem59/Ruvbl1/Atp6ap2/Glrx3/Casp3/Sprtn/Pik3c3/Dhcr24/Oma1/Tmem98/Tspan14/Stub1/Ripk2/Snx12/Lonp2/Gas1/Eno1b/Pgk1/Serpinh1/Ddi2	43
GO:0009267	cellular response to starvation	27/1974	164/29008	1.70152e-05	0.000174038	0.000108084	Prkd1/Myod1/Nprl2/Fads1/Nfe2l2/Gabarap/Xbp1/Sik1/Lars/Hspa5/Gba/Mtor/Asns/Gas6/Wrn/Gabarapl2/Pik3c3/Gas2l1/Atg5/Dap/Mars1/Mybbp1a/Atf4/Foxo1/Jun/Trp53/Mapk3	27
GO:0040001	establishment of mitotic spindle localization	11/1974	36/29008	1.72578e-05	0.000176215	0.000109436	Kpnb1/Fbxw11/Spry2/Nusap1/Nsfl1c/Arhgef2/Cenpa/Plk1/Dctn1/Cdk5rap2/Numa1	11
GO:0071453	cellular response to oxygen levels	25/1974	146/29008	1.72966e-05	0.000176306	0.000109493	Sdhd/Akt1/Fam162a/Map2k1/Myod1/Atp6v0d1/Nfe2l2/Atp6ap1/Tmbim6/Vldlr/P4hb/Mtor/Eif4ebp1/Egln3/Pdk3/Atp6v0a2/Atp6v1g1/Suv39h1/Stub1/Nop53/Foxo1/Atp6v1a/Eno1b/Trp53/Pgk1	25
GO:1902236	negative regulation of endoplasmic reticulum stress-induced intrinsic apoptotic signaling pathway	8/1974	19/29008	1.73622e-05	0.00017667	0.000109719	Xbp1/Grina/Tmbim6/Syvn1/Creb3l1/Park7/Wfs1/Selenos	8
GO:0045785	positive regulation of cell adhesion	57/1974	471/29008	1.80258e-05	0.000183107	0.000113716	Itga3/Tgfb1/Calr/Apc/Crkl/Tek/Zmiz1/Nkap/Xbp1/Stat5b/Smoc1/Hsp90aa1/Ap3b1/Dab2/Emp2/Megf10/Anxa1/Jak2/Rela/Capn1/Gpam/P4hb/Cd63/Ppm1f/Kifap3/Hsd17b12/Src/Zbtb7b/Jak1/Ptpru/Emilin1/Spp1/Hsph1/Ephb6/Ret/Tjp1/Iqgap1/Il4ra/Ilk/Flna/Vegfc/Cx3cl1/Adgrg1/Dbn1/Cd276/Socs5/Cd81/Ninj1/Ripk2/S100a10/Selenok/Ccdc88b/Igf2/Fut4/Cfl1/Flot2/Lgals1	57
GO:0006839	mitochondrial transport	32/1974	212/29008	1.86988e-05	0.000189618	0.00011776	Akt1/Fbxo7/Bcap31/Atp5d/Slc25a1/Ier3/Fis1/Slc25a22/Psen1/Vdac1/Timm22/Hsp90aa1/Mrs2/Tmem14c/Vdac2/Micu2/Samm50/Mpc1/Atp5b/Nptx1/Slc25a10/Bok/Mcub/Slc35f6/Bag3/Atp5h/Mul1/Tst/Atp5k/Gsk3a/Trp53/Sfxn4	32
GO:0043467	regulation of generation of precursor metabolites and energy	25/1974	147/29008	1.95113e-05	0.000197519	0.000122667	Akt1/Ier3/Akt2/Phb2/Trap1/Git1/Cdk1/Psen1/Ddit4/Grb10/Prelid1/Uqcc2/Cox7a2l/Shmt2/Vcp/Park7/Mtor/Nupr1/Atp7a/Myo5a/Cavin3/Ccnb1/Nop53/Igf2/Trp53	25
GO:0006066	alcohol metabolic process	45/1974	344/29008	2.00314e-05	0.000202091	0.000125506	Akr1b3/Idh3g/Fgfr4/Aldh3a2/Cyb5r3/Isyna1/Nudt4/Galk1/Sptlc2/Dab2/Sqle/Npc1/Lrp5/Vldlr/Idh1/Soat1/Hsd17b7/Cat/Gba/Adh5/Scp2/Park7/H6pd/Naaa/Akr1b8/Adcyap1r1/Cyp2r1/Nsdhl/Erlin2/Aplp2/Pts/Spr/Hdlbp/Dhcr24/Ldlrap1/Nfe2l1/Ephx1/Lrp1/Pck2/Abhd4/Mvk/Plpp2/Retsat/Dhrs3/Rdh11	45
GO:0042063	gliogenesis	45/1974	344/29008	2.00314e-05	0.000202091	0.000125506	Akt1/Smo/Tgfb1/Eif2b5/Akt2/Ppp1cc/Eif2b2/Map2k1/Crkl/Ctnnb1/Zmiz1/Nf2/Etv5/Psen1/Plec/Bin1/Anxa1/Rela/Serpine2/Vim/E2f1/Gba/Bag1/Tnfrsf1b/Mtor/Ski/Exoc4/Ercc2/Ilk/Cx3cl1/Adgrg1/Smarca4/Kdm4a/Tmem98/Sun1/Nfe2l1/Lrp1/Ckap5/Tspo/Sun2/Cxcr4/Lamb2/Zcchc24/S100a9/Mapk3	45
GO:0016925	protein sumoylation	12/1974	43/29008	2.01018e-05	0.000202456	0.000125733	Ctnnb1/Zmiz1/Ube2i/Hmg20b/Sumo3/Sumo2/Rela/Park7/Cbx4/Mul1/Sae1/Nsmce2	12
GO:0045216	cell-cell junction organization	32/1974	213/29008	2.05911e-05	0.000207032	0.000128575	Ccm2/Rhoc/Tgfb1/Epha2/Ctnnb1/Hipk1/Nf2/Wnt11/Myo1c/Numb/Plec/Snai2/Pkp4/Mpdz/Ephb2/Add1/Fscn1/Tjp1/Flna/Cdh11/Rdx/Csk/Pdcd6ip/Micall2/Ctnna1/Whrn/Snai1/Shroom2/F2r/Actn4/Actg1/Zfp703	32
GO:0072698	protein localization to microtubule cytoskeleton	14/1974	57/29008	2.07979e-05	0.000208756	0.000129645	Abhd17a/Apc/Csnk1d/Dctn2/Nsfl1c/Aurka/Fam83d/Stil/Dvl1/Pcm1/Gas2l1/Cep131/Champ1/Numa1	14
GO:0007229	integrin-mediated signaling pathway	19/1974	96/29008	2.18016e-05	0.000218459	0.000135671	Itga3/Cul3/Gab2/Dab2/Emp2/Itgb5/Itga7/Cd63/Col3a1/Src/Tln1/Pxn/Zyx/Ilk/Flna/Ctnna1/Sema7a/Rcc2/Arhgap35	19
GO:0050770	regulation of axonogenesis	29/1974	185/29008	2.20286e-05	0.000220361	0.000136852	Eif2b2/Ulk2/Map2k1/Gdi1/Psen1/Dbnl/Ntn1/Tnfrsf12a/Vim/Anapc2/Efna1/Ephb2/Plxna1/Ret/Plxnd1/Cyfip1/Pak1/Ilk/Ist1/Rpl4/Ryk/Dbn1/Plxnb2/Sema7a/Golga4/Sema6c/Lrp1/Megf8/Arhgap35	29
GO:1901983	regulation of protein acetylation	17/1974	80/29008	2.21967e-05	0.000221667	0.000137664	Smarcb1/Tgfb1/Ruvbl2/Brca1/Xbp1/Kat2a/Snai2/Smad4/Rps6ka4/Hint2/Park7/Ctbp1/Arid5a/Atg5/Kat7/Mapk3/Noc2l	17
GO:0019076	viral release from host cell	11/1974	37/29008	2.30536e-05	0.000227915	0.000141544	Trim25/Tsg101/Trim11/Trim35/Ddb1/Ist1/Chmp2a/Pml/Chmp4b/Vapb/Rab7	11
GO:0035890	exit from host	11/1974	37/29008	2.30536e-05	0.000227915	0.000141544	Trim25/Tsg101/Trim11/Trim35/Ddb1/Ist1/Chmp2a/Pml/Chmp4b/Vapb/Rab7	11
GO:0035891	exit from host cell	11/1974	37/29008	2.30536e-05	0.000227915	0.000141544	Trim25/Tsg101/Trim11/Trim35/Ddb1/Ist1/Chmp2a/Pml/Chmp4b/Vapb/Rab7	11
GO:0036475	neuron death in response to oxidative stress	11/1974	37/29008	2.30536e-05	0.000227915	0.000141544	Fbxo7/Ctnnb1/Rack1/Oxr1/Ralbp1/Lancl1/Park7/Nono/Arl6ip5/Gfer/Atf4	11
GO:0051647	nucleus localization	11/1974	37/29008	2.30536e-05	0.000227915	0.000141544	Fbxw11/Slc9a3r1/Ntn1/Bin1/Nudc/Mtor/Pcm1/Dctn1/Sun1/Sun2/Syne3	11
GO:2000758	positive regulation of peptidyl-lysine acetylation	11/1974	37/29008	2.30536e-05	0.000227915	0.000141544	Smarcb1/Tgfb1/Ruvbl2/Brca1/Kat2a/Snai2/Smad4/Rps6ka4/Arid5a/Kat7/Mapk3	11
GO:0010976	positive regulation of neuron projection development	33/1974	224/29008	2.32124e-05	0.000229102	0.000142281	Ngfr/Serpinf1/Itga3/Prkd1/Hspb1/Nfe2l2/Dbnl/Hnrnpk/Dpysl3/Vldlr/Serpine2/Hspa5/Ephb2/Mtor/Dvl1/Scarb2/Ret/Cyfip1/Iqgap1/Flna/Cx3cl1/Dbn1/Kidins220/Plxnb2/Eef1a1/Creb3l2/Rapgef1/Lrp1/Enc1/Fbxo38/Setx/S100a9/Arhgap35	33
GO:0072593	reactive oxygen species metabolic process	35/1974	244/29008	2.38088e-05	0.000234596	0.000145693	Ngfr/Akt1/Tgfb1/Ier3/Ctns/Nfe2l2/Brca1/Gpx3/Aatf/Ddit4/Txnrd1/Vdac1/Pxdn/Prdx5/Gbf1/Prdx4/Cat/Map3k7/Park7/Cryab/Gnai2/Atp7a/Pdk3/Gadd45a/Eef1a1/Atg5/Dcxr/Tspo/Foxo1/Cbr1/Mapk14/Sh3pxd2a/Trp53/Gpx1/Eif5a	35
GO:0007409	axonogenesis	58/1974	487/29008	2.44307e-05	0.000240162	0.00014915	Ngfr/Smo/Eif2b2/Ulk2/Map2k1/Apc/Epha2/Gdi1/Top2b/Etv4/Psen1/Dbnl/Ntn1/Numb/Hsp90aa1/Boc/Bsg/Tnfrsf12a/Hsp90ab1/Smad4/Nptx1/Vim/Olfm1/Anapc2/Ttl/Efna1/Ephb2/Stmn1/Dvl1/Ephb6/Plxna1/Ret/Plxnd1/Vasp/Cyfip1/Pak1/Ilk/Cttn/Cdh11/Ist1/Neo1/Rpl4/Ryk/Dbn1/Plxnb2/Notch3/Sema7a/Golga4/Sema6c/Ncam1/Lrp1/Megf8/Cxcr4/B4gat1/Lamb2/Gas1/Arhgap35/Rhog	58
GO:0090407	organophosphate biosynthetic process	57/1974	476/29008	2.44549e-05	0.000240162	0.00014915	Agpat3/Ckb/Coasy/Tgfb1/Atp5d/Map2k1/Vac14/Chp1/Adora2b/Isyna1/Plscr3/Upp1/Guk1/Abca8b/Acly/Sptlc2/Adcy2/Umps/Mpc1/Gpam/Atp5b/Pigq/Idh1/Atic/Capn2/Lpgat1/Dut/Ampd2/Papss1/Vcp/Npr2/Scp2/Acot7/Pank4/Nadk/Paics/Gars/Adcyap1r1/Aldoa/Pdha1/Gpat4/Kars/Pkm/Pik3c3/Atp5h/Pdk3/Socs5/Ormdl3/Abhd4/Mvk/Pigs/Dpm3/Atp5k/Idi1/Cds2/Eno1b/Impdh2	57
GO:0042558	pteridine-containing compound metabolic process	10/1974	31/29008	2.45286e-05	0.000240486	0.000149351	Mthfd2/Sardh/Mtr/Shmt2/Atic/Mthfr/Pts/Spr/Mthfd1l/Ggh	10
GO:0046394	carboxylic acid biosynthetic process	40/1974	295/29008	2.48146e-05	0.000242888	0.000150843	Plod3/Fgfr4/Mid1ip1/Fads1/Brca1/Gamt/Mapk9/Acly/Mtr/Pycrl/Anxa1/Fads3/Fads2/Aldh18a1/Fasn/Scd2/Hsd17b10/Shmt2/Lpgat1/Ptges2/Cth/Mecr/Acot7/Park7/Mthfr/Asns/Bcat1/Erlin2/Acsbg1/Pkm/Plod2/Mif/Myo5a/Pnpla8/Scd1/Wdtc1/Mthfd1l/Ptgs1/Ldha/Ass1	40
GO:0009165	nucleotide biosynthetic process	32/1974	215/29008	2.49085e-05	0.000243404	0.000151163	Coasy/Tgfb1/Atp5d/Map2k1/Adora2b/Upp1/Guk1/Acly/Adcy2/Umps/Mpc1/Atp5b/Atic/Dut/Ampd2/Papss1/Vcp/Npr2/Acot7/Pank4/Nadk/Paics/Gars/Aldoa/Pdha1/Kars/Pkm/Atp5h/Pdk3/Atp5k/Eno1b/Impdh2	32
GO:1901605	alpha-amino acid metabolic process	28/1974	177/29008	2.55437e-05	0.000249198	0.000154762	Plod3/Apc/Ddah2/Sardh/Odc1/Gamt/Txnrd1/Dglucy/Mtr/Glud1/Pycrl/Aldh18a1/Hsd17b10/Shmt2/Ahcy/Cth/Park7/Mthfr/Asns/Bckdk/Plod2/Cdo1/Spr/Atp7a/Aspg/Atf4/Tst/Ass1	28
GO:0010761	fibroblast migration	14/1974	58/29008	2.57097e-05	0.000249993	0.000155255	Fer/Akt1/Tgfb1/Sgpl1/Plec/Ddr2/Lamtor2/Adipor2/Iqgap1/Pak1/Ilk/Pml/Rcc2/Pdlim1	14
GO:0061077	chaperone-mediated protein folding	14/1974	58/29008	2.57097e-05	0.000249993	0.000155255	Dnajc5/Sgta/Hspb1/Dnajb1/Hspa9/Pdia4/Tor1b/Hspa5/Bag1/Dnajb6/Hsph1/Fkbp4/Fkbp1a/Cct2	14
GO:0032231	regulation of actin filament bundle assembly	21/1974	114/29008	2.58759e-05	0.000251196	0.000156003	Rhoc/Nf2/Wnt11/Pfn1/Ppm1f/Stmn1/Wasf2/Mtor/Pxn/Tjp1/Pak1/Flna/Cx3cl1/Rdx/Kank2/Cgnl1/Dbn1/S100a10/Id1/Cfl1/Actg1	21
GO:1904814	regulation of protein localization to chromosome, telomeric region	7/1974	15/29008	2.64387e-05	0.000256239	0.000159134	Cct3/Cct5/Cct7/Cct2/Pml/Wrap53/Tcp1	7
GO:2001236	regulation of extrinsic apoptotic signaling pathway	27/1974	168/29008	2.65113e-05	0.000256522	0.00015931	Mapk7/Ppp2r1a/Brca1/Dab2/Snai2/Tnfrsf12a/Rela/Acvr1/Traf2/Pdia3/Src/Lmna/Park7/Ret/Ltbr/Cttn/Cx3cl1/Ppp2r1b/Pml/Ctnna1/Lgals3/Gas1/Yap1/Hmgb2/Gpx1/Agtr2/Psme3	27
GO:0016053	organic acid biosynthetic process	40/1974	296/29008	2.68402e-05	0.00025928	0.000161023	Plod3/Fgfr4/Mid1ip1/Fads1/Brca1/Gamt/Mapk9/Acly/Mtr/Pycrl/Anxa1/Fads3/Fads2/Aldh18a1/Fasn/Scd2/Hsd17b10/Shmt2/Lpgat1/Ptges2/Cth/Mecr/Acot7/Park7/Mthfr/Asns/Bcat1/Erlin2/Acsbg1/Pkm/Plod2/Mif/Myo5a/Pnpla8/Scd1/Wdtc1/Mthfd1l/Ptgs1/Ldha/Ass1	40
GO:0009299	mRNA transcription	8/1974	20/29008	2.72089e-05	0.000261985	0.000162703	Hnrnpd/Supt6/Ap3b1/Hsf1/Flna/Atf4/Eef1d/Trp53	8
GO:0036119	response to platelet-derived growth factor	8/1974	20/29008	2.72089e-05	0.000261985	0.000162703	Fer/Rasa1/Snai2/Src/Iqgap1/Mtss2/Atp7a/Mars1	8
GO:0001819	positive regulation of cytokine production	59/1974	500/29008	2.7386e-05	0.000263262	0.000163496	Tgfb1/Il17ra/Hspb1/Tek/Wnt11/Mapkapk2/Brca1/Adora2b/Psen1/Mapk9/Xbp1/Kat2a/Stat5b/Tmed10/Hsp90aa1/Gsdmd/Bsg/Sting1/Anxa1/Jak2/Rela/Hras/Traf2/Src/Zbtb7b/Arhgef2/Map3k7/Laptm5/Ephb2/Park7/Tnfrsf1a/Il4ra/Atp6ap2/Pqbp1/Cx3cl1/Mif/Polr3b/Cd276/Unc93b1/Hk1/Ddx1/Arid5a/Mavs/Cd81/Sema7a/Camp/Phb/Lrp1/Chil3/Ripk2/Atf4/Selenok/Ccdc88b/F2r/Cyp2j6/Mapk14/Hmgb2/C1qtnf3/Agtr2	59
GO:0007030	Golgi organization	23/1974	132/29008	2.77414e-05	0.000266178	0.000165307	Prkd1/Map2k1/Surf4/Gorasp2/Cdk1/Vti1b/Trip11/Golga5/Tmed10/Lman2/Csnk1d/Gbf1/Nsfl1c/Stx16/Uso1/Tmed3/Fbxw8/Arhgap21/Lman1/Golph3l/Cltc/Rab2a/Mapk3	23
GO:0009152	purine ribonucleotide biosynthetic process	25/1974	150/29008	2.77794e-05	0.000266178	0.000165307	Coasy/Tgfb1/Atp5d/Map2k1/Guk1/Acly/Adcy2/Mpc1/Atp5b/Atic/Ampd2/Papss1/Vcp/Npr2/Acot7/Pank4/Paics/Aldoa/Pdha1/Pkm/Atp5h/Pdk3/Atp5k/Eno1b/Impdh2	25
GO:0021915	neural tube development	30/1974	197/29008	2.83066e-05	0.000270791	0.000168172	Tcf7/Sec24b/Smo/Tgfb1/Plod3/Epha2/Rala/Nup50/Ift52/Pfn1/Psen1/Kat2a/Map3k7/Stil/Pax7/Mthfr/Ski/Dvl1/Vasp/Atp6ap2/Casp3/Mks1/Plxnb2/Ambra1/Mthfd1l/Gas1/Cfl1/Arhgap35/Rps7/Ssbp3	30
GO:0071900	regulation of protein serine/threonine kinase activity	45/1974	349/29008	2.87159e-05	0.000274263	0.000170328	Mapk7/Akt1/Fbxo7/Tgfb1/Map2k7/Map2k1/Apc/Tsg101/Sash1/Ksr1/Psen1/Prkar1a/Ern1/Mnat1/Spry2/Dab2/Tab1/Hsp90ab1/Ccny/Lrp5/Maged1/Hras/Hgs/Traf2/Src/Gba/Map3k7/Stil/Iqgap1/Pak1/Plk1/Ilk/Casp3/Ccnb2/Csk/Ltf/Mif/Map2k4/Ccnd3/Pkig/Gadd45a/Ccnb1/Hexim1/Ccnd1/Ccnf	45
GO:0000422	autophagy of mitochondrion	16/1974	74/29008	3.05968e-05	0.000291286	0.0001809	Fbxo7/Phb2/Ulk2/Sqstm1/Gabarap/Fis1/Vdac1/Gba/Cttn/Gabarapl2/Atg5/Ambra1/Mul1/Tspo/Gsk3a/Trp53	16
GO:0061726	mitochondrion disassembly	16/1974	74/29008	3.05968e-05	0.000291286	0.0001809	Fbxo7/Phb2/Ulk2/Sqstm1/Gabarap/Fis1/Vdac1/Gba/Cttn/Gabarapl2/Atg5/Ambra1/Mul1/Tspo/Gsk3a/Trp53	16
GO:0016051	carbohydrate biosynthetic process	30/1974	198/29008	3.12229e-05	0.000296768	0.000184304	Akr1b3/Akt1/Tgfb1/Akt2/Slc35b4/Isyna1/Grb10/Kat2a/Slc39a14/Sik1/Ddb1/Wdr5/B4galt1/Pgd/Mtor/Adcyap1r1/Fam3a/Chst11/Gpi1/Hs2st1/Pck2/Atf4/Foxo1/Cltc/Igf2/Gnpda1/C1qtnf3/Pgk1/Chst14/Maea	30
GO:0045766	positive regulation of angiogenesis	28/1974	179/29008	3.14816e-05	0.000297973	0.000185052	Prkd1/Pgf/Hspb1/Tek/Emc10/Sash1/Nfe2l2/Brca1/Mydgf/Xbp1/Pdcd6/Aggf1/Ecm1/Jak1/Add1/Pxn/Tnfrsf1a/Tjp1/Vegfc/Cx3cl1/Pkm/Ninj1/Camp/Cxcr4/Igf2/Lgals3/Rhob/Adam12	28
GO:1904018	positive regulation of vasculature development	28/1974	179/29008	3.14816e-05	0.000297973	0.000185052	Prkd1/Pgf/Hspb1/Tek/Emc10/Sash1/Nfe2l2/Brca1/Mydgf/Xbp1/Pdcd6/Aggf1/Ecm1/Jak1/Add1/Pxn/Tnfrsf1a/Tjp1/Vegfc/Cx3cl1/Pkm/Ninj1/Camp/Cxcr4/Igf2/Lgals3/Rhob/Adam12	28
GO:0006261	DNA-dependent DNA replication	24/1974	142/29008	3.15008e-05	0.000297973	0.000185052	Rpa1/Mcm2/Mcm5/Cdk9/Rpain/Pold2/Mcm4/Rfc2/Ilkap/Mcm6/Pcna/Cdc7/Mcm7/Recql/Gins4/Wrn/Gins3/Kat7/Smarcal1/Timeless/Mcm3/Mms22l/Lig1/Fbh1	24
GO:0010662	regulation of striated muscle cell apoptotic process	14/1974	59/29008	3.16118e-05	0.000298545	0.000185408	Nfe2l2/Trip10/Hsf1/Smad4/Jak2/Capn1/Capn2/Nupr1/Bag3/Ilk/Ambra1/Trp53/Naca/Eif5a	14
GO:0007041	lysosomal transport	20/1974	107/29008	3.20912e-05	0.000302589	0.000187919	Psap/M6pr/Tsg101/Ap3b1/Igf2r/Bin1/Hgs/Vcp/Laptm5/Scarb2/Vps33a/Ccdc91/Lamp1/Gnptab/Lrp1/Arf1/Tpcn2/Chmp3/Rhob/Rab7	20
GO:0019320	hexose catabolic process	9/1974	26/29008	3.31754e-05	0.000310455	0.000192804	Galk1/Lrp5/Gale/Gpi1/Hk1/Glb1/Eno1b/Trp53/Ldha	9
GO:1903077	negative regulation of protein localization to plasma membrane	9/1974	26/29008	3.31754e-05	0.000310455	0.000192804	Tgfb1/Numb/Dab2/Ap2m1/Rhoq/Tmem59/Csk/Lyplal1/Cltc	9
GO:0006890	retrograde vesicle-mediated transport, Golgi to endoplasmic reticulum	12/1974	45/29008	3.3188e-05	0.000310455	0.000192804	Kdelr1/Ergic3/Tmem115/Arf5/Lman2/Gbf1/Copa/Copb2/Golph3l/Arf3/Cope/Kdelr2	12
GO:0010830	regulation of myotube differentiation	12/1974	45/29008	3.3188e-05	0.000310455	0.000192804	Hdac5/Myod1/Xbp1/Sik1/Mtor/Dmpk/Mamstr/Maml1/Mapk14/Tmem119/Naca/Cyp26b1	12
GO:0045840	positive regulation of mitotic nuclear division	12/1974	45/29008	3.3188e-05	0.000310455	0.000192804	Cul3/Lrp5/Anapc11/Nusap1/Anapc7/Anapc5/Mad1l1/Pebp1/Mad2l1bp/Cenpe/Igf2/Nsmce2	12
GO:0006360	transcription by RNA polymerase I	13/1974	52/29008	3.33022e-05	0.000310541	0.000192858	Smarcb1/Cavin1/Gtf2h1/Maf1/Ercc3/Mtor/Ercc2/Flna/Smarca4/Baz2a/Mars1/Nop53/Atf4	13
GO:2000059	negative regulation of ubiquitin-dependent protein catabolic process	13/1974	52/29008	3.33022e-05	0.000310541	0.000192858	Sgta/Gipc1/Psen1/Eif3h/Hsp90ab1/Park7/Pml/Nop53/Rpl5/Rpl11/Rps7/Ddrgk1/Rpl23	13
GO:1903959	regulation of anion transmembrane transport	10/1974	32/29008	3.35075e-05	0.000310983	0.000193132	Psen1/Mtor/Tcaf2/Arl6ip1/Arl6ip5/Tcaf1/Hk1/Slc43a2/Rgs4/Grk6	10
GO:1904738	vascular associated smooth muscle cell migration	10/1974	32/29008	3.35075e-05	0.000310983	0.000193132	Smo/Nfe2l2/Grb10/Igfbp5/Iqgap1/Pak1/Atp7a/Myo5a/Lrp1/Tafa5	10
GO:1905898	positive regulation of response to endoplasmic reticulum stress	10/1974	32/29008	3.35075e-05	0.000310983	0.000193132	Bcap31/Sgta/Serinc3/Rnf185/Xbp1/Ern1/Bok/Atf6/Ubqln2/Spop	10
GO:0070203	regulation of establishment of protein localization to telomere	6/1974	11/29008	3.37877e-05	0.000313092	0.000194442	Cct3/Cct5/Cct7/Cct2/Wrap53/Tcp1	6
GO:0043534	blood vessel endothelial cell migration	21/1974	116/29008	3.39107e-05	0.000313741	0.000194845	Akt1/Tgfb1/Prkd1/Hspb1/Epha2/Hdac5/Amotl1/Nfe2l2/Map2k3/Map3k3/Myh9/Emp2/Anxa1/Atp5b/Efna1/Srpx2/Vegfc/Gadd45a/Igf2/Mia3/Gpx1	21
GO:0001837	epithelial to mesenchymal transition	25/1974	152/29008	3.49261e-05	0.00032263	0.000200366	Tgfb1/Ctnnb1/Nolc1/Wnt11/Trip10/Pofut2/Hnrnpab/Pdcd6/Spry2/Dab2/Snai2/Smad4/Acvr1/Fam83d/Wwtr1/Efna1/Pef1/Mtor/Tgfb1i1/Flna/Akna/Snai1/Spred2/Mcrip1/Zfp703	25
GO:0007162	negative regulation of cell adhesion	41/1974	310/29008	3.5516e-05	0.000327568	0.000203432	Mapk7/Akt1/Tgfb1/Map2k1/Hspb1/Nf2/Prkar1a/Rasa1/Snai2/Twsg1/Ndfip1/Anxa1/Jak2/Atp5b/Ppm1f/Serpine2/Src/Zbtb7b/Tnc/Laptm5/Ephb2/Mad1l1/Plxna1/Plxnd1/Il4ra/Casp3/Rdx/Cd276/Plxnb2/Socs5/Akna/Lrp1/Rcc2/Fzd7/Lgals3/Actn4/Mia3/Cfl1/Lgals1/Ass1/Zfp703	41
GO:0040014	regulation of multicellular organism growth	18/1974	91/29008	3.58437e-05	0.000330074	0.000204989	H19/Smo/Cdk4/Sgpl1/Gamt/Stat5b/Nipbl/Hsf1/Tnks2/Gpam/Gnas/Gpat4/Ppib/Spr/Gdf15/Suv39h1/Igf2/Ezr	18
GO:0048738	cardiac muscle tissue development	37/1974	269/29008	3.59752e-05	0.00033077	0.000205421	Tgfb1/Apc/Ctnnb1/Myod1/Rxra/Jph2/Ddx39b/Trip10/Cdk1/Prkar1a/Kat2a/Plec/Sik1/Smad4/Acvr1/Lmna/Hspg2/Ube4b/Mtor/Sgcb/Pak1/Fkbp1a/Ctdp1/Map2k4/Atg5/Rgs4/Ncam1/Ppp1r13l/Fzd7/Ccnb1/Maml1/Yap1/Mapk14/Gsk3a/Agtr2/Bvht/Prmt1	37
GO:0030512	negative regulation of transforming growth factor beta receptor signaling pathway	16/1974	75/29008	3.6459e-05	0.000334698	0.000207861	Glg1/Xbp1/Spry2/Hspa5/Ski/Htra3/Emilin1/Tgfb1i1/Snx1/Chst11/Smad6/Pmepa1/Stub1/Lrp1/Spred2/Trp53	16
GO:0046390	ribose phosphate biosynthetic process	27/1974	171/29008	3.65372e-05	0.000334896	0.000207983	Coasy/Tgfb1/Atp5d/Map2k1/Upp1/Guk1/Acly/Adcy2/Umps/Mpc1/Atp5b/Atic/Ampd2/Papss1/Vcp/Npr2/Acot7/Pank4/Paics/Aldoa/Pdha1/Pkm/Atp5h/Pdk3/Atp5k/Eno1b/Impdh2	27
GO:0014897	striated muscle hypertrophy	20/1974	108/29008	3.68942e-05	0.000337624	0.000209677	Mymk/Cdk9/Akap1/Ddx39b/Trip10/Smad4/Igfbp5/Lmna/Tnfrsf1b/Mtor/Tnfrsf1a/Pak1/Glrx3/Ctdp1/Kdm4a/Map2k4/Rgs4/Foxo1/Gsk3a/Agtr2	20
GO:0072001	renal system development	44/1974	342/29008	3.6949e-05	0.000337624	0.000209677	Itga3/Akr1b3/Smo/Tgfb1/Psap/Pgf/Apc/Tek/Ctnnb1/Id3/Crlf1/Hdac5/Ap1b1/Odc1/Aph1a/Wnt11/Sgpl1/Smad4/Arl3/Maged1/Cat/Gzf1/Smad9/Wwtr1/Ampd2/Spp1/Ret/Plxnd1/Ilk/Kank2/Myo1e/Smad6/Notch3/Wfs1/Timeless/Hs2st1/Asxl1/Cxcr4/Pygo2/Nup107/Lamb2/Yap1/Agtr2/Gcnt4	44
GO:0009416	response to light stimulus	42/1974	321/29008	3.70354e-05	0.000337891	0.000209843	Akt1/Map2k7/Ercc1/Ruvbl2/Akt2/Ppp1cc/Ctns/Crip1/Rpain/Mapk9/Aurkb/Mta1/Agap3/Sik1/Ercc3/Ddb1/Rela/Cat/Pcna/Mme/Ube4b/Mtor/Sdf4/Triap1/Xpc/Ercc2/Wrn/Casp3/Sprtn/Abca7/Pml/Sct/Ckap5/Hmgn1/Cds2/Usp47/Trp53/Rpl26/Gpx1/Rdh11/Ccnd1/Noc2l	42
GO:0010977	negative regulation of neuron projection development	26/1974	162/29008	3.79606e-05	0.000345798	0.000214754	Ngfr/Cyth2/Ulk2/Gdi1/Ctsz/Psen1/Kremen1/Ntn1/Ptprg/Dab2/Dpysl3/Vim/Efna1/Ephb2/Flna/Carm1/Ptpn9/Neo1/Ryk/Mylip/Sema7a/Sema6c/Lrp1/Gsk3a/Lgals1/H2-D1	26
GO:0030198	extracellular matrix organization	41/1974	311/29008	3.82687e-05	0.000348068	0.000216164	Fkbp10/Tgfb1/Ddr1/Plod3/Fgfr4/P3h4/P4ha1/Aebp1/Pxdn/Smoc1/Ltbp3/Prdx4/Col3a1/Ddr2/Hsd17b12/Creb3l1/B4galt1/Reck/Tnfrsf1b/Hspg2/Dnajb6/Emilin1/Tfip11/Fscn1/Tnfrsf1a/Ercc2/Mmp15/Aplp2/Smarca4/Myo1e/Anxa2/Loxl1/Atp7a/Scara3/Colgalt1/Olfml2b/Lgals3/Lamb2/Mia3/Adamts14/Serpinh1	41
GO:0006446	regulation of translational initiation	14/1974	60/29008	3.86694e-05	0.00035047	0.000217656	Rxra/Eif4ebp2/Dnajc3/Polr2d/Rps6kb2/Eif5b/Khdrbs1/Eif4ebp1/Eif1/Pml/Eif4g1/Eif3k/Eif3b/Rpl13a	14
GO:0042987	amyloid precursor protein catabolic process	14/1974	60/29008	3.86694e-05	0.00035047	0.000217656	Aph1a/Psen1/Tmed10/Bin1/Rtn3/Rela/Olfm1/Efna1/Rtn2/Casp3/Dhcr24/Abca7/Gsk3a/Flot2	14
GO:0008637	apoptotic mitochondrial changes	21/1974	117/29008	3.87106e-05	0.00035047	0.000217656	Akt1/Ier3/Fam162a/Ppp2cb/Fis1/Plscr3/Mapk9/Prelid1/Vdac2/Nptx1/Bok/Lmna/Slc35f6/Triap1/Atp7a/Ghitm/Mul1/Jun/Gsk3a/Trp53/Gpx1	21
GO:1901293	nucleoside phosphate biosynthetic process	32/1974	220/29008	3.95357e-05	0.000357393	0.000221955	Coasy/Tgfb1/Atp5d/Map2k1/Adora2b/Upp1/Guk1/Acly/Adcy2/Umps/Mpc1/Atp5b/Atic/Dut/Ampd2/Papss1/Vcp/Npr2/Acot7/Pank4/Nadk/Paics/Gars/Aldoa/Pdha1/Kars/Pkm/Atp5h/Pdk3/Atp5k/Eno1b/Impdh2	32
GO:0019079	viral genome replication	22/1974	126/29008	3.97414e-05	0.000358704	0.000222769	Smarcb1/Tmem39a/Rad23a/Top2b/Ddb1/Stom/Vcp/Gas6/Ilf3/Ppib/Ltf/Eea1/Mavs/Atg5/Phb/Stau1/Bst2/Pcbp1/Vapb/Pcbp2/Ifitm2/Ppia	22
GO:0043062	extracellular structure organization	41/1974	312/29008	4.12149e-05	0.000371436	0.000230676	Fkbp10/Tgfb1/Ddr1/Plod3/Fgfr4/P3h4/P4ha1/Aebp1/Pxdn/Smoc1/Ltbp3/Prdx4/Col3a1/Ddr2/Hsd17b12/Creb3l1/B4galt1/Reck/Tnfrsf1b/Hspg2/Dnajb6/Emilin1/Tfip11/Fscn1/Tnfrsf1a/Ercc2/Mmp15/Aplp2/Smarca4/Myo1e/Anxa2/Loxl1/Atp7a/Scara3/Colgalt1/Olfml2b/Lgals3/Lamb2/Mia3/Adamts14/Serpinh1	41
GO:0022616	DNA strand elongation	8/1974	21/29008	4.13302e-05	0.000371909	0.00023097	Rad50/Pold2/Mcm4/Pot1b/Pcna/Mcm7/Mcm3/Lig1	8
GO:0097581	lamellipodium organization	18/1974	92/29008	4.17576e-05	0.000375184	0.000233004	Fer/Myo9b/Epha2/Akirin1/Src/Capzb/Wasf2/Mtor/Pxn/Fscn1/Cyfip1/Cttn/Arhgef6/Snx1/Mtss2/Atp7a/Brk1/Cfl1	18
GO:0042246	tissue regeneration	15/1974	68/29008	4.19281e-05	0.000376144	0.0002336	Mymk/Myod1/Akirin1/Anxa1/Pax7/Pkm/Cd81/Ninj1/Fzd7/Mustn1/Selenon/Yap1/Mapk14/Naca/Gpx1	15
GO:0043403	skeletal muscle tissue regeneration	12/1974	46/29008	4.2136e-05	0.000377437	0.000234403	Mymk/Myod1/Akirin1/Anxa1/Pax7/Pkm/Cd81/Fzd7/Selenon/Mapk14/Naca/Gpx1	12
GO:1904029	regulation of cyclin-dependent protein kinase activity	16/1974	76/29008	4.32909e-05	0.000387195	0.000240463	Akt1/Fbxo7/Apc/Mnat1/Hsp90ab1/Ccny/Src/Stil/Plk1/Casp3/Ccnb2/Ccnd3/Ccnb1/Hexim1/Ccnd1/Ccnf	16
GO:0010038	response to metal ion	39/1974	292/29008	4.37254e-05	0.00039049	0.000242509	Hnrnpd/Akt1/Crip1/Cdk4/Ppp2cb/Slc41a1/Gdi1/Nfe2l2/Mapk9/Mnat1/Pdcd6/Glud1/Hsf1/Npc1/Nptx1/Slc40a1/Gsn/Anxa5/Alad/Aco1/Pef1/Park7/Add1/Iqgap1/Scn5a/Atp7a/Clic4/Nfe2l1/Ncam1/Alg2/Itpr3/Hnrnpa1/Jun/Junb/Gsk3a/Mapk3/Ggh/S100a16/Ass1	39
GO:0051984	positive regulation of chromosome segregation	7/1974	16/29008	4.42353e-05	0.000392671	0.000243864	Aurkb/Mad1l1/Mad2l1bp/Rcc2/Ccnb1/Cenpe/Numa1	7
GO:0060396	growth hormone receptor signaling pathway	7/1974	16/29008	4.42353e-05	0.000392671	0.000243864	Stat5b/Jak2/Pxn/Leprotl1/Leprot/Gdf15/Adrm1	7
GO:0071378	cellular response to growth hormone stimulus	7/1974	16/29008	4.42353e-05	0.000392671	0.000243864	Stat5b/Jak2/Pxn/Leprotl1/Leprot/Gdf15/Adrm1	7
GO:0072350	tricarboxylic acid metabolic process	7/1974	16/29008	4.42353e-05	0.000392671	0.000243864	Idh3g/Cs/Acly/Glud1/Idh1/Aco1/Ass1	7
GO:0045229	external encapsulating structure organization	41/1974	313/29008	4.43666e-05	0.000393247	0.000244221	Fkbp10/Tgfb1/Ddr1/Plod3/Fgfr4/P3h4/P4ha1/Aebp1/Pxdn/Smoc1/Ltbp3/Prdx4/Col3a1/Ddr2/Hsd17b12/Creb3l1/B4galt1/Reck/Tnfrsf1b/Hspg2/Dnajb6/Emilin1/Tfip11/Fscn1/Tnfrsf1a/Ercc2/Mmp15/Aplp2/Smarca4/Myo1e/Anxa2/Loxl1/Atp7a/Scara3/Colgalt1/Olfml2b/Lgals3/Lamb2/Mia3/Adamts14/Serpinh1	41
GO:0043500	muscle adaptation	22/1974	127/29008	4.50186e-05	0.000398428	0.000247439	Mymk/Myod1/Cdk9/Akap1/Ddx39b/Trip10/Smad4/Igfbp5/Gsn/Lmna/Tnfrsf1b/Mtor/Tnfrsf1a/Pak1/Glrx3/Scn5a/Ctdp1/Kdm4a/Rgs4/Foxo1/Selenon/Gsk3a	22
GO:0043502	regulation of muscle adaptation	19/1974	101/29008	4.56854e-05	0.000403725	0.000250729	Mymk/Cdk9/Akap1/Ddx39b/Trip10/Smad4/Igfbp5/Lmna/Tnfrsf1b/Mtor/Tnfrsf1a/Pak1/Glrx3/Scn5a/Ctdp1/Rgs4/Foxo1/Selenon/Gsk3a	19
GO:0006891	intra-Golgi vesicle-mediated transport	9/1974	27/29008	4.67634e-05	0.000412635	0.000256262	Trappc10/Gosr2/Vti1b/Golga5/Copa/Trappc3/Gabarapl2/Copb2/Cope	9
GO:0042593	glucose homeostasis	38/1974	283/29008	4.84325e-05	0.000425606	0.000264318	Ngfr/Smarcb1/Akt1/Map2k1/Sh2b2/Fgfr4/Plscr3/Rack1/Xbp1/Ern1/Slc39a14/Smad4/Osbp/Lrp5/Aspscr1/Igfbp5/Ptprn/Rps6/Park7/Nadk/Ncor2/Adipor2/Cdk16/Ano1/Gas6/Smarca4/Sidt2/Pdk3/Pim3/Gpi1/Hk1/Wfs1/Lrp1/Pck2/Foxo1/Spop/C1qtnf3/Gpx1	38
GO:0014896	muscle hypertrophy	20/1974	110/29008	4.84651e-05	0.000425606	0.000264318	Mymk/Cdk9/Akap1/Ddx39b/Trip10/Smad4/Igfbp5/Lmna/Tnfrsf1b/Mtor/Tnfrsf1a/Pak1/Glrx3/Ctdp1/Kdm4a/Map2k4/Rgs4/Foxo1/Gsk3a/Agtr2	20
GO:0030518	intracellular steroid hormone receptor signaling pathway	20/1974	110/29008	4.84651e-05	0.000425606	0.000264318	Calr/Phb2/Zmiz1/Brca1/Rwdd1/Prmt2/Dab2/Jak2/Src/Park7/Ncor2/Fkbp4/Pak1/Carm1/Smarca4/Kank2/Phb/Yap1/Rnf14/Ddrgk1	20
GO:0035304	regulation of protein dephosphorylation	18/1974	93/29008	4.85214e-05	0.000425606	0.000264318	Tgfb1/Mprip/Ptbp1/Ywhab/Akap1/Hsp90b1/Sympk/Hsp90ab1/Jak2/Ppp6r3/Gba/Igbp1/Gnai2/Ptpa/Bod1/Ppp6r1/Agtr2/Ppia	18
GO:0072522	purine-containing compound biosynthetic process	27/1974	174/29008	4.98679e-05	0.000436769	0.000271251	Coasy/Tgfb1/Atp5d/Map2k1/Adora2b/Guk1/Acly/Adcy2/Mpc1/Atp5b/Shmt2/Atic/Ampd2/Papss1/Vcp/Npr2/Acot7/Pank4/Paics/Aldoa/Pdha1/Pkm/Atp5h/Pdk3/Atp5k/Eno1b/Impdh2	27
GO:0019080	viral gene expression	15/1974	69/29008	5.02334e-05	0.000438671	0.000272431	Smarcb1/Ptbp1/Eif3d/Pfn1/Trim11/Chd1/Larp7/Eif3f/Smarca4/Eif3l/Ctdp1/Hexim1/Jun/Eif3b/Pcbp2	15
GO:1904377	positive regulation of protein localization to cell periphery	15/1974	69/29008	5.02334e-05	0.000438671	0.000272431	Itga3/Akt1/Epha2/Sqstm1/Rack1/Ephb2/Ptpn9/Myo5a/Cnpy4/Lrp1/Stac3/Lgals3/Ezr/Numa1/Rhog	15
GO:0043525	positive regulation of neuron apoptotic process	17/1974	85/29008	5.05035e-05	0.000440379	0.000273492	Map2k7/Ube2m/Ctnnb1/Ctsz/Fis1/Ralbp1/Bag1/Tnfrsf1a/Nupr1/Casp3/Ptprf/Map2k4/Atf4/Jun/Gsk3a/Musk/Trp53	17
GO:0061387	regulation of extent of cell growth	22/1974	128/29008	5.0914e-05	0.000443304	0.000275309	Eif2b2/Ulk2/Gdi1/Dbnl/Ntn1/Tnfrsf12a/Olfm1/Anapc2/Ttl/Cyfip1/Pak1/Ilk/Cttn/Ist1/Rpl4/Ryk/Dbn1/Sema7a/Golga4/Sema6c/Lrp1/Megf8	22
GO:0045912	negative regulation of carbohydrate metabolic process	13/1974	54/29008	5.11463e-05	0.000444672	0.000276158	Tgfb1/Ier3/Git1/Ddit4/Grb10/Sik1/Nupr1/Fam3a/Midn/Cltc/C1qtnf3/Trp53/Maea	13
GO:0045669	positive regulation of osteoblast differentiation	16/1974	77/29008	5.12267e-05	0.000444717	0.000276186	Prkd1/Ctnnb1/Clic1/Atp6ap1/Pdlim7/Lrp5/Ddr2/Acvr1/Gnas/Wwtr1/Lmna/Ilk/Ltf/Cd276/Yap1/Tmem119	16
GO:0010591	regulation of lamellipodium assembly	11/1974	40/29008	5.15698e-05	0.000447039	0.000277628	Fer/Epha2/Akirin1/Capzb/Wasf2/Mtor/Fscn1/Cyfip1/Atp7a/Brk1/Cfl1	11
GO:0043524	negative regulation of neuron apoptotic process	28/1974	184/29008	5.21595e-05	0.000451485	0.00028039	Ngfr/Dnajc5/Smo/Crlf1/Psen1/Oxr1/Hsp90ab1/Jak2/Hras/Bok/Gba/Bag1/Park7/Hsph1/Ilk/Nono/Cx3cl1/Aars/Map2k4/Atp7a/Gpi1/Sct/Wfs1/Lrp1/Ambra1/F2r/Jun/Set	28
GO:0030879	mammary gland development	26/1974	165/29008	5.22809e-05	0.000451485	0.00028039	Smo/Tgfb1/Ddr1/Phb2/Epha2/Etv5/Etv4/Xbp1/Ntn1/Stat5b/Jak2/Lrp5/Capn1/Fasn/Igfbp5/Src/Zbtb7b/B4galt1/Gpat4/Cdo1/Pml/Pygo2/Arhgap35/Gpx1/Ccnd1/Zfp703	26
GO:0033500	carbohydrate homeostasis	38/1974	284/29008	5.23118e-05	0.000451485	0.00028039	Ngfr/Smarcb1/Akt1/Map2k1/Sh2b2/Fgfr4/Plscr3/Rack1/Xbp1/Ern1/Slc39a14/Smad4/Osbp/Lrp5/Aspscr1/Igfbp5/Ptprn/Rps6/Park7/Nadk/Ncor2/Adipor2/Cdk16/Ano1/Gas6/Smarca4/Sidt2/Pdk3/Pim3/Gpi1/Hk1/Wfs1/Lrp1/Pck2/Foxo1/Spop/C1qtnf3/Gpx1	38
GO:0001822	kidney development	42/1974	327/29008	5.70034e-05	0.00048927	0.000303855	Itga3/Akr1b3/Smo/Tgfb1/Pgf/Apc/Tek/Ctnnb1/Id3/Crlf1/Ap1b1/Odc1/Aph1a/Wnt11/Sgpl1/Smad4/Arl3/Maged1/Cat/Gzf1/Smad9/Wwtr1/Ampd2/Spp1/Ret/Plxnd1/Ilk/Kank2/Myo1e/Smad6/Notch3/Wfs1/Timeless/Hs2st1/Asxl1/Cxcr4/Pygo2/Nup107/Lamb2/Yap1/Agtr2/Gcnt4	42
GO:0031122	cytoplasmic microtubule organization	14/1974	62/29008	5.70208e-05	0.00048927	0.000303855	Kpnb1/Apc/Chp1/Slk/Tubgcp2/Wdr73/Dvl1/Pcm1/Dctn1/Tubg1/Ccdc88b/Ezr/Cenpj/Numa1	14
GO:0051784	negative regulation of nuclear division	14/1974	62/29008	5.70208e-05	0.00048927	0.000303855	Tom1l2/Apc/Zwint/Aurkb/Rad21/Ik/Mad1l1/Plk1/Zwilch/Mad2l1bp/Cdk5rap2/Bub1b/Ccnb1/Cenpe	14
GO:1903078	positive regulation of protein localization to plasma membrane	14/1974	62/29008	5.70208e-05	0.00048927	0.000303855	Itga3/Akt1/Epha2/Sqstm1/Rack1/Ephb2/Ptpn9/Myo5a/Cnpy4/Lrp1/Stac3/Lgals3/Ezr/Rhog	14
GO:0007266	Rho protein signal transduction	23/1974	138/29008	5.71285e-05	0.000489483	0.000303988	Ngfr/Kctd10/Itga3/Cul3/Myo9b/Arhgef25/Ntn1/Ralbp1/Arhgdia/Col3a1/Arhgef2/Stmn1/Adgrg1/Kank2/Nradd/Plekhg5/Tax1bp3/Cdc42ep4/F2r/Cdc42ep1/Cdc42se2/Arhgap35/Rhog	23
GO:1901216	positive regulation of neuron death	22/1974	129/29008	5.74897e-05	0.000491866	0.000305468	Ngfr/Map2k7/Ube2m/Ctnnb1/Ctsz/Fis1/Ddit4/Ralbp1/St8sia2/Capn2/Bag1/Mtor/Tnfrsf1a/Nupr1/Casp3/Ptprf/Map2k4/Atf4/Jun/Gsk3a/Musk/Trp53	22
GO:0048608	reproductive structure development	56/1974	480/29008	5.91461e-05	0.000505306	0.000313814	Serpinf1/Tcf7/Akt1/Rtcb/Eif2b5/Ercc1/Psap/Atn1/Eif2b2/Map2k1/Apc/Crkl/Ctnnb1/Rxra/Slc22a5/Ubb/Sgpl1/Ncoa1/Stat5b/Ctsl/Hnrnpk/Ctsb/Nipbl/Hsf1/Hsp90ab1/Smad4/Anxa1/Prdx4/Ptprn/Serpine2/Src/Tnc/Rps6/Dnajb6/Lfng/Fkbp4/Nupr1/Flna/Nsdhl/Adgrg1/Fbxw8/Brip1/Dhcr24/Adrm1/Erf/Snai1/Hs6st1/Igf2/Nup107/Junb/Mapk14/Hmgb2/Serpinb6a/Mapk3/Ccnd1/Ccnf	56
GO:0015931	nucleobase-containing compound transport	29/1974	195/29008	5.93005e-05	0.000505894	0.00031418	Supt6/Akap8l/Ddx19a/Myo1c/Slc35b4/Ddx39b/Slc29a3/Nsun2/Hsf1/Slc29a1/Lrpprc/Polr2d/Rae1/Slc35a1/Khdrbs1/Ran/Sec13/Tnks/Nup93/Slc35a4/Thoc5/Sidt2/Tst/Hnrnpa1/Slc35c1/Nup107/Pom121/Xpo5/Eif5a	29
GO:0050678	regulation of epithelial cell proliferation	49/1974	403/29008	6.00221e-05	0.000510338	0.00031694	Ngfr/Serpinf1/Uhrf1/Akt1/Smo/Tgfb1/Prkd1/Phb2/Pgf/Apc/Tek/Ctnnb1/Emc10/Etv4/Ift52/Adora2b/Sparc/Mydgf/Fmc1/Xbp1/Ctsl/Pdcd6/Aggf1/Dab2/Prkdc/Snai2/Maged1/Hras/Ptprn/Ecm1/B4galt1/Mtor/Nupr1/Vegfc/Scn5a/Atp7a/Atoh8/Hmgn1/Fzd7/Id1/Pygo2/Igf2/Jun/Gas1/Yap1/Hmgb2/Gpx1/Ccnd1/Zfp703	49
GO:0071985	multivesicular body sorting pathway	10/1974	34/29008	6.00804e-05	0.000510338	0.00031694	Vta1/Vcp/Tmem50a/Sytl4/Leprotl1/Chmp2a/Leprot/Chmp4b/Chmp3/Vps25	10
GO:1905476	negative regulation of protein localization to membrane	10/1974	34/29008	6.00804e-05	0.000510338	0.00031694	Tgfb1/Gdi1/Numb/Dab2/Ap2m1/Rhoq/Tmem59/Csk/Lyplal1/Cltc	10
GO:0090257	regulation of muscle system process	35/1974	255/29008	6.02223e-05	0.00051081	0.000317232	Map2k1/Mymk/Cdk9/Anxa6/Akap1/Adora2b/Ddx39b/Trip10/Atp2b1/Camk2g/Bin1/Smad4/Igfbp5/Lmna/Tnfrsf1b/Mtor/Tnfrsf1a/Dmpk/Pak1/Glrx3/Cttn/Scn5a/Atp1a1/Ctdp1/Dbn1/Ormdl3/Rgs4/Foxo1/Ptgs1/F2r/Selenon/Setd3/Gsk3a/Eno1b/Tnnt3	35
GO:0006919	activation of cysteine-type endopeptidase activity involved in apoptotic process	16/1974	78/29008	6.04154e-05	0.000510981	0.000317339	Ngfr/Fam162a/Rack1/Pdcd6/Mtch1/Jak2/Bok/Anp32b/Vcp/Laptm5/Ret/Pml/Dap/Mul1/F2r/S100a9	16
GO:0061180	mammary gland epithelium development	16/1974	78/29008	6.04154e-05	0.000510981	0.000317339	Smo/Tgfb1/Ddr1/Phb2/Epha2/Etv5/Etv4/Ntn1/Jak2/Lrp5/Src/Pml/Pygo2/Gpx1/Ccnd1/Zfp703	16
GO:0031579	membrane raft organization	8/1974	22/29008	6.10755e-05	0.000515827	0.000320348	Pacsin2/Emp2/Npc1/Gsn/Naxe/Abca7/S100a10/Flot2	8
GO:0036295	cellular response to increased oxygen levels	6/1974	12/29008	6.36702e-05	0.000535446	0.000332532	Atp6v0d1/Atp6ap1/Atp6v0a2/Atp6v1g1/Foxo1/Atp6v1a	6
GO:1900102	negative regulation of endoplasmic reticulum unfolded protein response	6/1974	12/29008	6.36702e-05	0.000535446	0.000332532	Atf6b/Xbp1/Pdia6/Abca7/Wfs1/Ddrgk1	6
GO:1903960	negative regulation of anion transmembrane transport	6/1974	12/29008	6.36702e-05	0.000535446	0.000332532	Mtor/Tcaf2/Arl6ip5/Slc43a2/Rgs4/Grk6	6
GO:0050730	regulation of peptidyl-tyrosine phosphorylation	36/1974	266/29008	6.40441e-05	0.000537825	0.00033401	Dlg3/Tgfb1/Crlf1/Nf2/Sh3bp5l/Tsg101/Psen1/Prmt2/Rasa1/Hsf1/Mlst8/Osbp/Jak2/Acvr1/Ehd4/Src/Efna1/Arhgef2/Mtor/Hsph1/Tnfrsf1a/Iqgap1/Gas6/Vegfc/Arl2bp/Aplp2/Mif/Socs5/Cd81/Ripk2/Dok7/Gprc5a/Igf2/Musk/Trp53/Vps25	36
GO:0018126	protein hydroxylation	9/1974	28/29008	6.47633e-05	0.000541557	0.000336328	Fkbp10/Plod3/P3h4/Plod1/P4ha1/P4hb/Prdx4/Plod2/Egln3	9
GO:1903902	positive regulation of viral life cycle	9/1974	28/29008	6.47633e-05	0.000541557	0.000336328	Tsg101/Kpna2/Trim11/Bsg/Ddb1/P4hb/Chmp2a/Vapb/Lgals1	9
GO:1904376	negative regulation of protein localization to cell periphery	9/1974	28/29008	6.47633e-05	0.000541557	0.000336328	Tgfb1/Numb/Dab2/Ap2m1/Rhoq/Tmem59/Csk/Lyplal1/Cltc	9
GO:0016485	protein processing	35/1974	256/29008	6.52752e-05	0.000545067	0.000338507	Glg1/Aph1a/Ctsz/Ift52/H13/Psen1/Srgn/Tysnd1/Cpd/Ctsl/Myh9/Rce1/Capn1/Serpine2/Capn2/Gsn/Chac1/Src/Mme/Tmem59/Ruvbl1/Atp6ap2/Casp3/Sprtn/Pik3c3/Dhcr24/Oma1/Tmem98/Ripk2/Snx12/Lonp2/Gas1/Eno1b/Pgk1/Ddi2	35
GO:0030307	positive regulation of cell growth	30/1974	206/29008	6.63163e-05	0.000552481	0.000343112	Akt1/Eif2b2/Gdi1/Ddx39b/Trip10/Supv3l1/Dbnl/Ntn1/Hnrnpk/Extl3/Tnfrsf12a/Anapc2/Slc23a2/Mtor/Cyfip1/Pak1/Ilk/Ist1/Rpl4/Dbn1/Cd81/Sema7a/Golga4/Lrp1/Mul1/Megf8/Cxcr4/Eif4g1/Cfl1/Usp47	30
GO:0034205	amyloid-beta formation	12/1974	48/29008	6.64436e-05	0.000552481	0.000343112	Aph1a/Psen1/Tmed10/Bin1/Rtn3/Rela/Olfm1/Efna1/Rtn2/Casp3/Abca7/Gsk3a	12
GO:1901985	positive regulation of protein acetylation	12/1974	48/29008	6.64436e-05	0.000552481	0.000343112	Smarcb1/Tgfb1/Ruvbl2/Brca1/Xbp1/Kat2a/Snai2/Smad4/Rps6ka4/Arid5a/Kat7/Mapk3	12
GO:0022904	respiratory electron transport chain	17/1974	87/29008	6.87268e-05	0.000570141	0.000354079	Sdhd/Sdhb/Slc25a22/Cdk1/Ndufs7/Sdha/Plec/Ndufa8/Gba/Park7/Ndufv1/Mybbp1a/Ccnb1/Cox6a1/Uqcrq/Uqcr10/Ndufs8	17
GO:0010658	striated muscle cell apoptotic process	14/1974	63/29008	6.87602e-05	0.000570141	0.000354079	Nfe2l2/Trip10/Hsf1/Smad4/Jak2/Capn1/Capn2/Nupr1/Bag3/Ilk/Ambra1/Trp53/Naca/Eif5a	14
GO:0035459	vesicle cargo loading	7/1974	17/29008	7.07778e-05	0.000585229	0.00036345	Sec24b/Sec23a/Mia2/Sec23b/Sec13/Sec24c/Mia3	7
GO:0070200	establishment of protein localization to telomere	7/1974	17/29008	7.07778e-05	0.000585229	0.00036345	Cct3/Cct5/Pot1b/Cct7/Cct2/Wrap53/Tcp1	7
GO:0033143	regulation of intracellular steroid hormone receptor signaling pathway	16/1974	79/29008	7.10219e-05	0.000586426	0.000364193	Calr/Phb2/Brca1/Prmt2/Dab2/Src/Park7/Ncor2/Pak1/Carm1/Smarca4/Kank2/Phb/Yap1/Rnf14/Ddrgk1	16
GO:0006164	purine nucleotide biosynthetic process	26/1974	168/29008	7.12847e-05	0.000587775	0.000365031	Coasy/Tgfb1/Atp5d/Map2k1/Adora2b/Guk1/Acly/Adcy2/Mpc1/Atp5b/Atic/Ampd2/Papss1/Vcp/Npr2/Acot7/Pank4/Paics/Aldoa/Pdha1/Pkm/Atp5h/Pdk3/Atp5k/Eno1b/Impdh2	26
GO:0030516	regulation of axon extension	20/1974	113/29008	7.18981e-05	0.000592008	0.000367659	Eif2b2/Gdi1/Dbnl/Ntn1/Tnfrsf12a/Olfm1/Anapc2/Ttl/Cyfip1/Pak1/Ilk/Cttn/Rpl4/Ryk/Dbn1/Sema7a/Golga4/Sema6c/Lrp1/Megf8	20
GO:0010906	regulation of glucose metabolic process	22/1974	131/29008	7.29572e-05	0.00059906	0.000372039	Akt1/Akt2/Igfbp4/Adora2b/Slc35b4/Grb10/Kat2a/Sik1/Ddb1/Wdr5/Src/Mtor/Bckdk/Fam3a/Pdk3/Midn/Nfe2l1/Foxo1/Igf2/C1qtnf3/Trp53/Maea	22
GO:0032874	positive regulation of stress-activated MAPK cascade	22/1974	131/29008	7.29572e-05	0.00059906	0.000372039	Map2k7/Emc10/Sash1/Traf4/Map3k3/Traf3/Dab2/Pja2/Lmnb1/Hras/Traf2/Map3k7/Klhdc10/Ltbr/Map2k4/Mapkbp1/Arl6ip5/Gadd45a/Mturn/Ripk2/Rell1/Prmt1	22
GO:0070374	positive regulation of ERK1 and ERK2 cascade	32/1974	227/29008	7.31278e-05	0.000599628	0.000372392	Tgfb1/Map2k7/Phb2/Map2k1/Fgfr4/Crkl/Tek/Atp6ap1/Spry2/Atp6v0c/Nelfe/Hras/Pde8a/Src/Gas6/Cx3cl1/Gnai2/Mif/Abca7/Cavin3/Mturn/Sema7a/Phb/Rapgef1/Lrp1/Ripk2/Ackr3/Cxcr4/F2r/Jun/C1qtnf3/Mapk3	32
GO:0061458	reproductive system development	56/1974	484/29008	7.40935e-05	0.000606705	0.000376787	Serpinf1/Tcf7/Akt1/Rtcb/Eif2b5/Ercc1/Psap/Atn1/Eif2b2/Map2k1/Apc/Crkl/Ctnnb1/Rxra/Slc22a5/Ubb/Sgpl1/Ncoa1/Stat5b/Ctsl/Hnrnpk/Ctsb/Nipbl/Hsf1/Hsp90ab1/Smad4/Anxa1/Prdx4/Ptprn/Serpine2/Src/Tnc/Rps6/Dnajb6/Lfng/Fkbp4/Nupr1/Flna/Nsdhl/Adgrg1/Fbxw8/Brip1/Dhcr24/Adrm1/Erf/Snai1/Hs6st1/Igf2/Nup107/Junb/Mapk14/Hmgb2/Serpinb6a/Mapk3/Ccnd1/Ccnf	56
GO:0009408	response to heat	18/1974	96/29008	7.49952e-05	0.000613239	0.000380845	Akt1/Map2k7/Eif2b5/Eif2b2/Hsp90aa1/Pdcd6/Hsf1/Hsp90ab1/Polr2d/Vcp/Mtor/Tgfb1i1/Bag3/Ano1/Rbbp7/Rasa3/Dnaja2/Stub1	18
GO:0043536	positive regulation of blood vessel endothelial cell migration	13/1974	56/29008	7.67739e-05	0.000626917	0.000389339	Akt1/Tgfb1/Prkd1/Hspb1/Amotl1/Nfe2l2/Map2k3/Map3k3/Anxa1/Atp5b/Srpx2/Vegfc/Igf2	13
GO:0042180	cellular ketone metabolic process	33/1974	238/29008	7.89802e-05	0.000643361	0.000399552	Akr1b3/Akt1/Akt2/Fgfr4/Apc/Mid1ip1/Brca1/Tysnd1/Mapk9/Stat5b/Nmt1/Dab2/Dgat1/Cbr3/Anxa1/Cpt1a/Hsd17b10/Lpgat1/Scp2/Park7/H6pd/Mtor/Ncor2/Akr1b8/Nucb2/Aldoa/Erlin2/Pdk3/Wdtc1/Nfe2l1/Ubiad1/Lonp2/Cbr1	33
GO:1903203	regulation of oxidative stress-induced neuron death	10/1974	35/29008	7.90054e-05	0.000643361	0.000399552	Fbxo7/Ctnnb1/Rack1/Oxr1/Ralbp1/Lancl1/Park7/Nono/Gfer/Atf4	10
GO:0001836	release of cytochrome c from mitochondria	14/1974	64/29008	8.25503e-05	0.000668799	0.00041535	Akt1/Fam162a/Fis1/Plscr3/Mapk9/Prelid1/Bok/Lmna/Triap1/Atp7a/Ghitm/Jun/Trp53/Gpx1	14
GO:0030490	maturation of SSU-rRNA	12/1974	49/29008	8.25818e-05	0.000668799	0.00041535	Utp23/Rps14/Rcl1/Bms1/Ercc2/Pwp2/Fam207a/Rps19/Rps8/Nol10/Rps28/Utp3	12
GO:0048010	vascular endothelial growth factor receptor signaling pathway	12/1974	49/29008	8.25818e-05	0.000668799	0.00041535	Prkd1/Pgf/Hspb1/Tek/Mapkapk2/Grb10/Xbp1/Pdcd6/Hgs/Emilin1/Vegfc/Mapk14	12
GO:1902808	positive regulation of cell cycle G1/S phase transition	12/1974	49/29008	8.25818e-05	0.000668799	0.00041535	Akt1/Phb2/Anxa1/Fam83d/Larp7/Plrg1/Anp32b/Rdx/Ccnd3/Eif4g1/Rpl17/Ccnd1	12
GO:0006414	translational elongation	16/1974	80/29008	8.32282e-05	0.000673112	0.000418028	Rplp1/Hbs1l/Rack1/Ascc2/Rplp2/Eif4a3/Gfm1/Aars/Eef2/Eef1a1/Zfp598/Ltn1/Eef1d/Eef1g/Tufm/Eif5a	16
GO:0000079	regulation of cyclin-dependent protein serine/threonine kinase activity	15/1974	72/29008	8.44146e-05	0.000681775	0.000423408	Akt1/Fbxo7/Apc/Mnat1/Ccny/Src/Stil/Plk1/Casp3/Ccnb2/Ccnd3/Ccnb1/Hexim1/Ccnd1/Ccnf	15
GO:0002028	regulation of sodium ion transport	18/1974	97/29008	8.62953e-05	0.000695481	0.00043192	Akt1/Tgfb1/Akt2/Fxyd5/Chp1/Slc9a3r1/Sik1/Serpine2/Stom/Snta1/Gnas/Dmpk/Atp1b3/Scn5a/Atp1a1/Arf1/Klhl24/Fxyd6	18
GO:0008544	epidermis development	42/1974	333/29008	8.63469e-05	0.000695481	0.00043192	Ngfr/Sec24b/Akt1/Smo/Jag2/Psap/Plod3/Map2k1/Apc/Epha2/Ctnnb1/Aldh3a2/Tsg101/Etv4/Plod1/Psen1/Slc9a3r1/Ctsl/Nsun2/Ap3b1/Sharpin/Plec/Ercc3/Smad4/Anxa1/Rela/Igfbp5/Gnas/Ercc2/Nsdhl/Casp3/Smarca4/Atp7a/Myo5a/Clic4/Trpc4ap/Whrn/Snai1/Ptgs1/Yap1/Cyp26b1/Numa1	42
GO:0051156	glucose 6-phosphate metabolic process	8/1974	23/29008	8.80711e-05	0.000706037	0.000438476	Taldo1/Pgd/H6pd/Pgls/Gpi1/Hk1/Nfe2l1/Trp53	8
GO:0071763	nuclear membrane organization	8/1974	23/29008	8.80711e-05	0.000706037	0.000438476	Akap8l/Tor1b/Nsfl1c/Tmem43/Plk1/Dctn1/Chmp2a/Chmp4b	8
GO:0046365	monosaccharide catabolic process	9/1974	29/29008	8.82546e-05	0.000706037	0.000438476	Galk1/Lrp5/Gale/Gpi1/Hk1/Glb1/Eno1b/Trp53/Ldha	9
GO:0048384	retinoic acid receptor signaling pathway	9/1974	29/29008	8.82546e-05	0.000706037	0.000438476	Calr/Crkl/Rxra/Pml/Asxl1/Actn4/Klf2/Cyp26b1/Dhrs3	9
GO:0060444	branching involved in mammary gland duct morphogenesis	9/1974	29/29008	8.82546e-05	0.000706037	0.000438476	Tgfb1/Ddr1/Phb2/Epha2/Etv5/Etv4/Lrp5/Src/Pml	9
GO:0003158	endothelium development	22/1974	133/29008	9.20275e-05	0.000734233	0.000455987	Ccm2/Plod3/Ctnnb1/Akap11/Bsg/Smad4/Fasn/Slc40a1/Acvr1/Add1/Tnfrsf1a/Tjp1/Msn/Rdx/Clic4/Atoh8/Rapgef1/Id1/Cxcr4/Ezr/Rhob/Gpx1	22
GO:0070304	positive regulation of stress-activated protein kinase signaling cascade	22/1974	133/29008	9.20275e-05	0.000734233	0.000455987	Map2k7/Emc10/Sash1/Traf4/Map3k3/Traf3/Dab2/Pja2/Lmnb1/Hras/Traf2/Map3k7/Klhdc10/Ltbr/Map2k4/Mapkbp1/Arl6ip5/Gadd45a/Mturn/Ripk2/Rell1/Prmt1	22
GO:0030038	contractile actin filament bundle assembly	20/1974	115/29008	9.26457e-05	0.000737176	0.000457814	Rhoc/Cul3/Nf2/Wnt11/Pfn1/Itgb5/Ppm1f/Src/Stmn1/Wasf2/Mtor/Pxn/Zyx/Tjp1/Pak1/Kank2/Cgnl1/S100a10/Pdlim1/Actg1	20
GO:0043149	stress fiber assembly	20/1974	115/29008	9.26457e-05	0.000737176	0.000457814	Rhoc/Cul3/Nf2/Wnt11/Pfn1/Itgb5/Ppm1f/Src/Stmn1/Wasf2/Mtor/Pxn/Zyx/Tjp1/Pak1/Kank2/Cgnl1/S100a10/Pdlim1/Actg1	20
GO:0031648	protein destabilization	13/1974	57/29008	9.33123e-05	0.000741482	0.000460489	Rad23a/Cul3/Fbxw11/Xbp1/Derl1/Prkdc/Gsn/Src/Plk1/Mylip/Mul1/Id1/Serf2	13
GO:1901617	organic hydroxy compound biosynthetic process	32/1974	230/29008	9.41582e-05	0.000747199	0.000464039	Akr1b3/Fgfr4/Ctns/Cyb5r3/Isyna1/Gipc1/Sptlc2/Dab2/Sqle/Snai2/Hsd17b10/Cyb5r1/Hsd17b7/Gba/Scp2/Park7/H6pd/Adcyap1r1/Cyp2r1/Nsdhl/Erlin2/Pts/Spr/Atp7a/Myo5a/Dhcr24/Ephx1/Pck2/Mvk/Snai1/Ldha/Agtr2	32
GO:0043903	regulation of biological process involved in symbiotic interaction	16/1974	81/29008	9.72344e-05	0.000770576	0.000478558	Trim25/Tsg101/Rad50/Trim11/Exoc7/Trim35/Bsg/Ddb1/P4hb/Gsn/Ltf/Chmp2a/Pml/Vapb/Ifitm2/Lgals1	16
GO:1903131	mononuclear cell differentiation	56/1974	489/29008	9.7611e-05	0.000772525	0.000479768	Tcf7/Fbxo7/Tgfb1/Kdelr1/Jag2/Clptm1/Psap/Hspb1/Apc/Ctnnb1/Zmiz1/Ncaph2/Hdac5/Hmgb3/Nkap/Psen1/Xbp1/Kat2a/Stat5b/Hsp90aa1/Ctsl/Prelid1/Ap3b1/Prkdc/Ndfip1/Anxa1/Syvn1/Fasn/Nhej1/Zbtb7b/Gba/Rps6/Laptm5/Rpl22/Mtor/Lfng/Ltbr/Il4ra/Otud5/Gas6/Atp7a/Fancd2/Thoc5/Prr7/Tmem98/Socs5/Atg5/Kat7/Adrm1/Fzd7/Ripk2/Jun/Nfil3/Trp53/Cyp26b1/Lgals1	56
GO:0044282	small molecule catabolic process	42/1974	335/29008	9.88252e-05	0.000781089	0.000485086	Akt1/Akt2/Ddah2/Sardh/Tysnd1/Upp1/Galk1/Eci2/Glud1/Esd/Pycrl/Cbr3/Cpt1a/Lrp5/Hsd17b10/Shmt2/Crat/Ahcy/Adh5/Echdc2/Scp2/Gale/Acot7/Pgd/Park7/Mtor/Akr1b8/Bcat1/Bckdk/Cdo1/Gpi1/Hk1/Pck2/Glb1/Lonp2/Cbr1/Gnpda1/Eno1b/Slc27a4/Trp53/Ldha/Cyp26b1	42
GO:0043113	receptor clustering	15/1974	73/29008	9.96295e-05	0.000786395	0.000488382	Dlg3/Tgfb1/Crkl/Etv5/Gsn/Ssna1/Glrb/Tmeff1/Dvl1/Pak1/Flna/Cd81/Mesd/Dok7/Musk	15
GO:1902743	regulation of lamellipodium organization	12/1974	50/29008	0.000101982	0.000803888	0.000499245	Fer/Epha2/Akirin1/Src/Capzb/Wasf2/Mtor/Fscn1/Cyfip1/Atp7a/Brk1/Cfl1	12
GO:0051897	positive regulation of protein kinase B signaling	20/1974	116/29008	0.000104882	0.00082565	0.000512761	Ngfr/Tgfb1/Tek/Mydgf/Hsp90aa1/Spry2/Hsp90ab1/Igfbp5/Src/Mtor/Ret/Maz/Ilk/Gas6/Cx3cl1/Gdf15/Phb/Igf2/C1qtnf3/Gpx1	20
GO:1903900	regulation of viral life cycle	24/1974	153/29008	0.000107176	0.000841894	0.000522849	Trim25/Tmem39a/Rad23a/Tsg101/Top2b/Kpna2/Rad50/Trim11/Trim35/Bsg/Ddb1/P4hb/Gsn/Ilf3/Ltf/Chmp2a/Pml/Mavs/Stau1/Bst2/Vapb/Ifitm2/Lgals1/Ppia	24
GO:0022407	regulation of cell-cell adhesion	53/1974	457/29008	0.00010723	0.000841894	0.000522849	Mapk7/Akt1/Tgfb1/Map2k1/Hspb1/Zmiz1/Nf2/Nkap/Xbp1/Prkar1a/Stat5b/Hsp90aa1/Ap3b1/Twsg1/Ndfip1/Megf10/Anxa1/Jak2/Rela/Capn1/Gpam/Ppm1f/Serpine2/Kifap3/Src/Zbtb7b/Jak1/Laptm5/Ptpru/Mad1l1/Hsph1/Ephb6/Tjp1/Il4ra/Casp3/Cx3cl1/Rdx/Cd276/Socs5/Cd81/Akna/Ripk2/Selenok/Ccdc88b/Igf2/Fut4/Lgals3/Mapk14/Mia3/Flot2/Lgals1/Ass1/Zfp703	53
GO:0060416	response to growth hormone	7/1974	18/29008	0.000109015	0.00085477	0.000530845	Stat5b/Jak2/Pxn/Leprotl1/Leprot/Gdf15/Adrm1	7
GO:0007219	Notch signaling pathway	27/1974	182/29008	0.000109299	0.000855859	0.000531521	Kctd10/Tgfb1/Jag2/Zmiz1/Aph1a/Nkap/Psen1/Sel1l/Numb/Snai2/Rfng/Chac1/Src/Enho/Reck/Mib2/Lfng/Epn1/Tspan14/Notch3/Rps19/Snai1/Slc35c1/Maml1/Yap1/Aak1/Susd5	27
GO:0006271	DNA strand elongation involved in DNA replication	6/1974	13/29008	0.000111421	0.000870169	0.000540409	Pold2/Mcm4/Pcna/Mcm7/Mcm3/Lig1	6
GO:0051315	attachment of mitotic spindle microtubules to kinetochore	6/1974	13/29008	0.000111421	0.000870169	0.000540409	Aurkb/Nuf2/Kif2c/Mad1l1/Cenpe/Champ1	6
GO:0046890	regulation of lipid biosynthetic process	29/1974	202/29008	0.000112475	0.000877243	0.000544801	Akt1/Fgfr4/Cdk4/Mid1ip1/Chp1/Brca1/Adora2b/Ctdnep1/Mapk9/Dab2/Dgat1/Snai2/Sik1/Anxa1/Gpam/Idh1/Capn2/Lpgat1/Scp2/H6pd/Mtor/Fam3a/Erlin2/Atp1a1/Wdtc1/Ormdl3/Tspo/Snai1/Igf2	29
GO:0090092	regulation of transmembrane receptor protein serine/threonine kinase signaling pathway	34/1974	253/29008	0.00011581	0.000902069	0.00056022	Itga3/Tgfb1/Glg1/Gipc1/Xbp1/Spry2/Dab2/Hsp90ab1/Crim1/Twsg1/Smad4/Jak2/Acvr1/Hspa5/Ski/Htra3/Emilin1/Tgfb1i1/Ilk/Neo1/Snx1/Nup93/Chst11/Smad6/Pmepa1/Gdf15/Stub1/Lrp1/Nbl1/Cilp/Spred2/Trp53/Numa1/Zfp703	34
GO:0010611	regulation of cardiac muscle hypertrophy	15/1974	74/29008	0.00011718	0.000910712	0.000565587	Cdk9/Akap1/Ddx39b/Trip10/Smad4/Lmna/Tnfrsf1b/Mtor/Tnfrsf1a/Pak1/Glrx3/Ctdp1/Rgs4/Foxo1/Gsk3a	15
GO:0060349	bone morphogenesis	19/1974	108/29008	0.000117228	0.000910712	0.000565587	Mef2d/Glg1/Anxa6/Trip11/Poc1a/Lrp5/Ltbp3/Col3a1/Gnas/Hspg2/Ski/Carm1/Ltf/Sik3/Megf8/Tmem119/Cyp26b1/Dhrs3/Serpinh1	19
GO:0090307	mitotic spindle assembly	14/1974	66/29008	0.000117485	0.000911215	0.0005659	Kpnb1/Kif11/Aurkb/Racgap1/Smc3/Tpx2/Plk1/Flna/Chmp2a/Chmp4b/Smc1a/Cltc/Ccdc61/Kifc1	14
GO:0022037	metencephalon development	21/1974	126/29008	0.000117784	0.000911215	0.0005659	Sec24b/Smo/Psap/Map2k1/Crkl/Ogdh/Kat2a/Ttll1/Pfdn1/Serpine2/Hspa5/Gba/Sdf4/Aars/Atp7a/Whrn/Rere/Uqcrq/Gas1/Trp53/Agtr2	21
GO:0031109	microtubule polymerization or depolymerization	21/1974	126/29008	0.000117784	0.000911215	0.0005659	Apc/Mid1ip1/Git1/Csnk1d/Tubgcp2/Tpx2/Arhgef2/Kif2c/Capzb/Stmn1/Fkbp4/Pak1/Dctn1/Cryab/Gas2l1/Tubg1/Cdk5rap2/Ckap5/Kif18b/Cenpj/Numa1	21
GO:0032509	endosome transport via multivesicular body sorting pathway	9/1974	30/29008	0.000118495	0.000911215	0.0005659	Vta1/Vcp/Tmem50a/Leprotl1/Chmp2a/Leprot/Chmp4b/Chmp3/Vps25	9
GO:1904752	regulation of vascular associated smooth muscle cell migration	9/1974	30/29008	0.000118495	0.000911215	0.0005659	Smo/Nfe2l2/Igfbp5/Iqgap1/Pak1/Atp7a/Myo5a/Lrp1/Tafa5	9
GO:0014812	muscle cell migration	20/1974	117/29008	0.000118526	0.000911215	0.0005659	Smo/Ddr1/Nfe2l2/Grb10/Akirin1/Megf10/Anxa1/Igfbp5/Src/Plxna1/Iqgap1/Parva/Pak1/Ilk/Atp7a/Myo5a/Lrp1/Foxo4/Tafa5/Naca	20
GO:0031570	DNA integrity checkpoint signaling	20/1974	117/29008	0.000118526	0.000911215	0.0005659	Ier3/Brca1/Ppp2r5c/Ddx39b/Cdk1/Rnaseh2b/Prkdc/E2f1/Xpc/Plk1/Fancd2/Thoc5/Pml/Timeless/Nop53/Foxo4/Mapk14/Trp53/Rpl26/Ccnd1	20
GO:0043401	steroid hormone mediated signaling pathway	20/1974	117/29008	0.000118526	0.000911215	0.0005659	Calr/Phb2/Zmiz1/Brca1/Rwdd1/Prmt2/Dab2/Jak2/Src/Park7/Ncor2/Fkbp4/Pak1/Carm1/Smarca4/Kank2/Phb/Yap1/Rnf14/Ddrgk1	20
GO:0045324	late endosome to vacuole transport	8/1974	24/29008	0.000124245	0.000952707	0.000591668	Vta1/Tmem50a/Leprotl1/Chmp2a/Leprot/Chmp4b/Chmp3/Vps25	8
GO:1903204	negative regulation of oxidative stress-induced neuron death	8/1974	24/29008	0.000124245	0.000952707	0.000591668	Fbxo7/Ctnnb1/Rack1/Oxr1/Park7/Nono/Gfer/Atf4	8
GO:0010657	muscle cell apoptotic process	18/1974	100/29008	0.0001297	0.000993243	0.000616842	Nfe2l2/Trip10/Hsf1/Smad4/Jak2/Capn1/Capn2/Dmpk/Nupr1/Bag3/Ilk/Rbm10/Map2k4/Ambra1/Atf4/Trp53/Naca/Eif5a	18
GO:0042060	wound healing	44/1974	361/29008	0.000131472	0.0010022	0.000622402	Fkbp10/Tgfb1/Ddr1/Nfe2l2/Anxa6/Xbp1/Sdc1/Ap3b1/Myh9/Plec/Snai2/Tnfrsf12a/Smad4/Anxa1/Jak2/Hras/Cd151/Col3a1/Serpine2/Gnas/Anxa5/B4galt1/Ephb2/Mtor/Adipor2/Pak1/Sytl4/Flna/Gas6/Cx3cl1/Anxa2/Fzd7/Mustn1/Cxcr4/F2r/Yap1/Tafa5/Mia3/S100a9/Arhgap35/Naca/Actg1/Gpx1/Ppia	44
GO:0031397	negative regulation of protein ubiquitination	16/1974	83/29008	0.000131547	0.0010022	0.000622402	Akt1/Chp1/Sqstm1/Psen1/Spry2/Park7/Mtor/Prr7/Atg5/Tspo/Rpl5/Rpl11/Rps7/Rpl23/Ppia/Rpl37rt	16
GO:0051384	response to glucocorticoid	16/1974	83/29008	0.000131547	0.0010022	0.000622402	Tgfb1/Map2k1/Myod1/Rxra/Ddit4/Anxa1/Jak2/Bche/Gba/Eif4ebp1/Acsbg1/Cdo1/Ube2l3/Pck2/Agtr2/Ass1	16
GO:0070373	negative regulation of ERK1 and ERK2 cascade	16/1974	83/29008	0.000131547	0.0010022	0.000622402	Ndrg2/Tnip1/Xbp1/Slc9a3r1/Spry2/Dab2/Smad4/Ephb2/Emilin1/Dusp9/Dusp4/Csk/Phb/Rapgef1/Spred2/Ezr	16
GO:0022612	gland morphogenesis	24/1974	155/29008	0.000131745	0.00100241	0.000622536	Tgfb1/Ddr1/Phb2/Cul3/Epha2/Etv5/Rxra/Etv4/Xbp1/Slc9a3r1/Ntn1/Snai2/Twsg1/Lrp5/Capn1/Igfbp5/Src/Tnc/B4galt1/Plxna1/Plxnd1/Mki67/Msn/Pml	24
GO:0016233	telomere capping	10/1974	37/29008	0.000132273	0.00100514	0.000624232	Hnrnpd/Map2k7/Ercc1/Rad50/Aurkb/Prkdc/Pot1b/Tnks2/Tnks/Mapk3	10
GO:0001666	response to hypoxia	30/1974	214/29008	0.0001337	0.00101468	0.000630155	Sdhd/Akt1/Fam162a/Pgf/Map2k1/Tek/Nfe2l2/Ddit4/Prmt2/Camk2g/Tmbim6/Smad4/Vldlr/P4hb/Slc2a8/Cat/Mtor/Pak1/Eif4ebp1/Vegfc/Cryab/Egln3/Pdk3/Pml/Suv39h1/Stub1/Nop53/Eno1b/Trp53/Pgk1	30
GO:0060443	mammary gland morphogenesis	13/1974	59/29008	0.000135798	0.00102928	0.000639223	Tgfb1/Ddr1/Phb2/Epha2/Etv5/Etv4/Ntn1/Lrp5/Capn1/Igfbp5/Src/B4galt1/Pml	13
GO:0007040	lysosome organization	15/1974	75/29008	0.000137361	0.00103846	0.000644923	Ap3b1/Atp6v0c/Hexa/Gaa/Rab14/Gba/Laptm5/Mtor/Vps33a/Tpp1/Atp6ap2/Gnptab/Arf1/Tpcn2/Rab7	15
GO:0080171	lytic vacuole organization	15/1974	75/29008	0.000137361	0.00103846	0.000644923	Ap3b1/Atp6v0c/Hexa/Gaa/Rab14/Gba/Laptm5/Mtor/Vps33a/Tpp1/Atp6ap2/Gnptab/Arf1/Tpcn2/Rab7	15
GO:0070613	regulation of protein processing	14/1974	67/29008	0.000139312	0.00105186	0.000653248	Glg1/Ctsz/Ift52/Myh9/Serpine2/Gsn/Chac1/Src/Tmem59/Ruvbl1/Tmem98/Snx12/Gas1/Eno1b	14
GO:0070646	protein modification by small protein removal	22/1974	137/29008	0.000143904	0.00108516	0.000673923	Hint1/Tnip1/Kat2a/Bap1/Gps1/Shmt2/Desi2/Psmd14/Vcp/Park7/Cops7a/Eif3f/Usp11/Otud5/Cops4/Josd2/Nop53/Usp22/Asxl1/Usp39/Usp47/Atxn7l3	22
GO:0030048	actin filament-based movement	21/1974	128/29008	0.000148153	0.00111435	0.000692055	Myo9b/Myo1c/Myh9/Emp2/Bin1/Gsn/Snta1/Wasf2/Parva/Flna/Myo1e/Scn5a/Atp1a1/Myo5a/Dbn1/Myo1d/Sun2/Frmd6/Actn4/Wipf1/Myl6	21
GO:0090101	negative regulation of transmembrane receptor protein serine/threonine kinase signaling pathway	21/1974	128/29008	0.000148153	0.00111435	0.000692055	Glg1/Xbp1/Spry2/Crim1/Twsg1/Acvr1/Hspa5/Ski/Htra3/Emilin1/Tgfb1i1/Snx1/Chst11/Smad6/Pmepa1/Stub1/Lrp1/Nbl1/Cilp/Spred2/Trp53	21
GO:0006612	protein targeting to membrane	20/1974	119/29008	0.00015059	0.00112491	0.000698613	Akt2/Sgta/Gdi1/Myo1c/Fis1/Srp68/Hras/Zfand2b/Hspa5/Stom/Exoc4/Tcaf2/Yif1b/Arl6ip1/Pak1/Tcaf1/Chmp4b/Vps37c/Naca/Srp54a	20
GO:0098773	skin epidermis development	20/1974	119/29008	0.00015059	0.00112491	0.000698613	Ngfr/Akt1/Smo/Apc/Ctnnb1/Psen1/Ctsl/Nsun2/Ap3b1/Smad4/Rela/Igfbp5/Gnas/Ercc2/Nsdhl/Atp7a/Myo5a/Trpc4ap/Snai1/Numa1	20
GO:0000077	DNA damage checkpoint signaling	19/1974	110/29008	0.000150699	0.00112491	0.000698613	Ier3/Brca1/Ppp2r5c/Ddx39b/Cdk1/Rnaseh2b/Prkdc/E2f1/Xpc/Plk1/Fancd2/Thoc5/Pml/Nop53/Foxo4/Mapk14/Trp53/Rpl26/Ccnd1	19
GO:0033865	nucleoside bisphosphate metabolic process	19/1974	110/29008	0.000150699	0.00112491	0.000698613	Coasy/Cs/Ogdh/Acly/Dgat1/Mpc1/Gpam/Fasn/Acot9/Slc27a3/Papss1/Scp2/Acot7/Pank4/Pdha1/Gpat4/Acot11/Pdk3/Mvk	19
GO:0033875	ribonucleoside bisphosphate metabolic process	19/1974	110/29008	0.000150699	0.00112491	0.000698613	Coasy/Cs/Ogdh/Acly/Dgat1/Mpc1/Gpam/Fasn/Acot9/Slc27a3/Papss1/Scp2/Acot7/Pank4/Pdha1/Gpat4/Acot11/Pdk3/Mvk	19
GO:0034032	purine nucleoside bisphosphate metabolic process	19/1974	110/29008	0.000150699	0.00112491	0.000698613	Coasy/Cs/Ogdh/Acly/Dgat1/Mpc1/Gpam/Fasn/Acot9/Slc27a3/Papss1/Scp2/Acot7/Pank4/Pdha1/Gpat4/Acot11/Pdk3/Mvk	19
GO:0030323	respiratory tube development	32/1974	236/29008	0.000153245	0.00114053	0.000708311	Sec24b/Itga3/Tgfb1/Plod3/Map2k1/Fgfr4/Ctnnb1/Ctsz/Traf4/Sparc/Numb/Ap3b1/Spry2/Tab1/Lipa/Ltbp3/Col3a1/Igfbp5/Tnc/Ncor2/Mgp/Atp7a/Timeless/Asxl1/Id1/Hs6st1/Selenon/Yap1/Klf2/Mapk3/Numa1/Rpl13a	32
GO:0030098	lymphocyte differentiation	51/1974	441/29008	0.000153497	0.00114053	0.000708311	Tcf7/Fbxo7/Tgfb1/Kdelr1/Jag2/Clptm1/Psap/Hspb1/Apc/Ctnnb1/Zmiz1/Ncaph2/Hdac5/Hmgb3/Nkap/Xbp1/Kat2a/Stat5b/Hsp90aa1/Ctsl/Prelid1/Ap3b1/Prkdc/Ndfip1/Anxa1/Syvn1/Nhej1/Zbtb7b/Gba/Rps6/Laptm5/Rpl22/Mtor/Lfng/Il4ra/Otud5/Gas6/Atp7a/Fancd2/Prr7/Tmem98/Socs5/Atg5/Kat7/Adrm1/Fzd7/Ripk2/Nfil3/Trp53/Cyp26b1/Lgals1	51
GO:0050657	nucleic acid transport	23/1974	147/29008	0.000153562	0.00114053	0.000708311	Supt6/Akap8l/Ddx19a/Myo1c/Ddx39b/Nsun2/Hsf1/Lrpprc/Polr2d/Rae1/Khdrbs1/Ran/Sec13/Tnks/Nup93/Thoc5/Sidt2/Tst/Hnrnpa1/Nup107/Pom121/Xpo5/Eif5a	23
GO:0050658	RNA transport	23/1974	147/29008	0.000153562	0.00114053	0.000708311	Supt6/Akap8l/Ddx19a/Myo1c/Ddx39b/Nsun2/Hsf1/Lrpprc/Polr2d/Rae1/Khdrbs1/Ran/Sec13/Tnks/Nup93/Thoc5/Sidt2/Tst/Hnrnpa1/Nup107/Pom121/Xpo5/Eif5a	23
GO:0010810	regulation of cell-substrate adhesion	31/1974	226/29008	0.000156061	0.00115763	0.000718933	Itga3/Ddr1/Calr/Crkl/Tek/Smoc1/Rasa1/Dab2/Emp2/Jak2/Slk/P4hb/Ppm1f/Hsd17b12/Src/Emilin1/Spp1/Iqgap1/Ilk/Flna/Vegfc/Dbn1/Ninj1/Lrp1/Rcc2/Fzd7/S100a10/Actn4/Cfl1/Actg1/Lgals1	31
GO:0007097	nuclear migration	9/1974	31/29008	0.000156936	0.00115976	0.000720254	Fbxw11/Slc9a3r1/Ntn1/Nudc/Pcm1/Dctn1/Sun1/Sun2/Syne3	9
GO:0031063	regulation of histone deacetylation	9/1974	31/29008	0.000156936	0.00115976	0.000720254	Tgfb1/Akap8l/Prkd1/Sap30bp/Nipbl/Zbtb7b/Pml/Ctbp1/Trp53	9
GO:1902883	negative regulation of response to oxidative stress	9/1974	31/29008	0.000156936	0.00115976	0.000720254	Fbxo7/Psap/Trap1/Nfe2l2/Rack1/Oxr1/Pde8a/Park7/Hsph1	9
GO:0034655	nucleobase-containing compound catabolic process	46/1974	386/29008	0.000158922	0.00117297	0.000728457	Tbrg4/Hnrnpd/Snd1/Dhx34/Pabpc4/Mapkapk2/Smpdl3a/Nudt4/Supv3l1/Hint1/Upp1/Cnot8/Taf15/Nsun2/Rnaseh2b/Pabpc1/Pop1/Hsf1/Pycrl/Lrpprc/Polr2d/Cant1/Eif4a3/Vim/Traf2/Dut/E2f1/Ahcy/Vcp/Tnfrsf1b/Mrto4/Acot7/Mtor/Rbm10/Lsm4/Rnps1/Sidt2/Lsm7/Edc4/Lsm1/Prpf18/Skiv2l/Ago1/Fbh1/Slfn9/Itpa	46
GO:0036120	cellular response to platelet-derived growth factor stimulus	7/1974	19/29008	0.000162479	0.0011937	0.000741332	Rasa1/Snai2/Src/Iqgap1/Mtss2/Atp7a/Mars1	7
GO:0051444	negative regulation of ubiquitin-protein transferase activity	7/1974	19/29008	0.000162479	0.0011937	0.000741332	Psen1/Park7/Rpl5/Rpl11/Rps7/Rpl23/Rpl37rt	7
GO:1904754	positive regulation of vascular associated smooth muscle cell migration	7/1974	19/29008	0.000162479	0.0011937	0.000741332	Smo/Igfbp5/Iqgap1/Pak1/Atp7a/Myo5a/Lrp1	7
GO:0043535	regulation of blood vessel endothelial cell migration	17/1974	93/29008	0.000162538	0.0011937	0.000741332	Akt1/Tgfb1/Prkd1/Hspb1/Epha2/Hdac5/Amotl1/Nfe2l2/Map2k3/Map3k3/Anxa1/Atp5b/Efna1/Srpx2/Vegfc/Gadd45a/Igf2	17
GO:0043462	regulation of ATPase activity	11/1974	45/29008	0.000165212	0.00121032	0.000751657	Dnajb11/Dnajb1/Napa/Pfn1/Ahsa1/Dnajc9/Tpm2/Atp1b3/Ltf/Tmem64/Tnnt3	11
GO:1902991	regulation of amyloid precursor protein catabolic process	11/1974	45/29008	0.000165212	0.00121032	0.000751657	Tmed10/Bin1/Rtn3/Rela/Olfm1/Efna1/Rtn2/Casp3/Abca7/Gsk3a/Flot2	11
GO:0048762	mesenchymal cell differentiation	32/1974	237/29008	0.000165819	0.00121327	0.000753488	Smo/Tgfb1/Ctnnb1/Nolc1/Wnt11/Anxa6/Trip10/Pofut2/Hnrnpab/Pdcd6/Spry2/Dab2/Snai2/Smad4/Acvr1/Fam83d/Wwtr1/Efna1/Pef1/Mtor/Ret/Tgfb1i1/Flna/Sema7a/Sema6c/Akna/Snai1/Spred2/Cfl1/Mcrip1/Mapk3/Zfp703	32
GO:0009266	response to temperature stimulus	25/1974	167/29008	0.000166893	0.00121811	0.000756494	Ngfr/Akt1/Map2k7/Eif2b5/Eif2b2/Hsp90aa1/Pdcd6/Dnajc3/Hsf1/Hsp90ab1/Polr2d/Aldh18a1/Vcp/Mtor/Tgfb1i1/Bag3/Ano1/Rbbp7/Rasa3/Dnaja2/Acot11/Nfe2l1/Stub1/Cxcr4/Zfp516	25
GO:0042770	signal transduction in response to DNA damage	25/1974	167/29008	0.000166893	0.00121811	0.000756494	Ier3/Brca1/Ppp2r5c/Ddx39b/Cdk1/Rnaseh2b/Prkdc/Snai2/E2f1/Triap1/Xpc/Plk1/Mif/Fancd2/Thoc5/Gadd45a/Pml/Nop53/Snai1/Foxo4/Spred2/Mapk14/Trp53/Rpl26/Ccnd1	25
GO:0036474	cell death in response to hydrogen peroxide	10/1974	38/29008	0.000168636	0.00122479	0.00076064	Fbxo7/Psap/Trap1/Nfe2l2/Rack1/Pde8a/Park7/Hsph1/Sigmar1/Trp53	10
GO:0051294	establishment of spindle orientation	10/1974	38/29008	0.000168636	0.00122479	0.00076064	Fbxw11/Spry2/Nsfl1c/Arhgef2/Cenpa/Plk1/Dctn1/Map4/Cdk5rap2/Numa1	10
GO:1900087	positive regulation of G1/S transition of mitotic cell cycle	10/1974	38/29008	0.000168636	0.00122479	0.00076064	Akt1/Anxa1/Larp7/Plrg1/Anp32b/Rdx/Ccnd3/Eif4g1/Rpl17/Ccnd1	10
GO:1902003	regulation of amyloid-beta formation	10/1974	38/29008	0.000168636	0.00122479	0.00076064	Tmed10/Bin1/Rtn3/Rela/Olfm1/Efna1/Rtn2/Casp3/Abca7/Gsk3a	10
GO:0002367	cytokine production involved in immune response	19/1974	111/29008	0.000170384	0.00123596	0.000767579	Tgfb1/Kdelr1/Tek/Il18rap/Traf2/Stard7/Map3k7/Laptm5/Tnfrsf1b/Gas6/Mif/Hk1/Ddx1/Arid5a/Mavs/Cd81/Atg5/Sema7a/Bst2	19
GO:0006760	folic acid-containing compound metabolic process	8/1974	25/29008	0.00017185	0.001239	0.000769466	Mthfd2/Sardh/Mtr/Shmt2/Atic/Mthfr/Mthfd1l/Ggh	8
GO:0036010	protein localization to endosome	8/1974	25/29008	0.00017185	0.001239	0.000769466	Abhd17a/Pacsin2/Akap11/Washc2/Rab35/Msn/Rdx/Ezr	8
GO:0071459	protein localization to chromosome, centromeric region	8/1974	25/29008	0.00017185	0.001239	0.000769466	Cdk1/Aurkb/Ik/Cenpa/Zwilch/Bub1b/Rcc2/Champ1	8
GO:1901032	negative regulation of response to reactive oxygen species	8/1974	25/29008	0.00017185	0.001239	0.000769466	Fbxo7/Psap/Trap1/Nfe2l2/Rack1/Pde8a/Park7/Hsph1	8
GO:1903206	negative regulation of hydrogen peroxide-induced cell death	8/1974	25/29008	0.00017185	0.001239	0.000769466	Fbxo7/Psap/Trap1/Nfe2l2/Rack1/Pde8a/Park7/Hsph1	8
GO:0030177	positive regulation of Wnt signaling pathway	22/1974	139/29008	0.000178461	0.00128509	0.00079809	Tgfb1/Csnk1g2/Ctdnep1/Depdc1b/Dab2/Atp6v0c/Mbd2/Tnks2/Csnk1d/Gid8/Src/Vcp/Reck/Ruvbl1/Ilk/Atp6ap2/Tnks/Smarca4/Zbed3/Yap1/Usp47/Rps12	22
GO:0010988	regulation of low-density lipoprotein particle clearance	6/1974	14/29008	0.000183748	0.00131516	0.000816763	Hnrnpk/Cnpy2/Anxa2/Csk/Ldlrap1/Mylip	6
GO:0033127	regulation of histone phosphorylation	6/1974	14/29008	0.000183748	0.00131516	0.000816763	Akap8l/Cdk9/Rps6ka4/Slk/Ccnb1/Mapk3	6
GO:0036296	response to increased oxygen levels	6/1974	14/29008	0.000183748	0.00131516	0.000816763	Atp6v0d1/Atp6ap1/Atp6v0a2/Atp6v1g1/Foxo1/Atp6v1a	6
GO:0090110	COPII-coated vesicle cargo loading	6/1974	14/29008	0.000183748	0.00131516	0.000816763	Sec24b/Sec23a/Sec23b/Sec13/Sec24c/Mia3	6
GO:1902969	mitotic DNA replication	6/1974	14/29008	0.000183748	0.00131516	0.000816763	Mcm2/Mcm4/Mcm6/Gins3/Mcm3/Lig1	6
GO:0038066	p38MAPK cascade	12/1974	53/29008	0.000185314	0.00132476	0.000822725	Emc10/Sash1/Mapkapk2/Map2k3/Map3k3/Pja2/Hsph1/Gadd45a/Rell1/Ezr/Mapk14/Prmt1	12
GO:0002088	lens development in camera-type eye	17/1974	94/29008	0.000186007	0.00132811	0.000824807	Tgfb1/Ctns/Epha2/Ctnnb1/Hipk1/Nf2/Spry2/Vim/Ski/Cryab/Smarca4/Tdrd7/Atf4/Shroom2/Spred2/Pygo2/Fat1	17
GO:0048660	regulation of smooth muscle cell proliferation	26/1974	178/29008	0.000187276	0.00133556	0.000829433	Mef2d/Akr1b3/Akt1/Tgfb1/Ndrg2/Ctnnb1/Ddx39b/Ern1/Stat5b/Mnat1/Prkdc/Ralbp1/Jak2/Igfbp5/Xrcc5/Mtor/Pak1/Ilk/Cx3cl1/Gnai2/Ldlrap1/Notch3/Phb/Jun/Tafa5/Trp53	26
GO:0006338	chromatin remodeling	29/1974	208/29008	0.00018857	0.00134188	0.00083336	Smarcb1/Supt6/Mcm2/Ruvbl2/Hmg20b/Dnajc9/Chaf1b/Smarcd1/Chd1/Tti1/Anp32b/Pax7/Ruvbl1/Pak1/Rbbp7/Hcfc1/Kat6a/Smarca4/Kdm4a/Smarce1/Rere/Baz2a/Psme4/Tspyl2/Hjurp/Set/Nap1l1/Morf4l1/Smarcd2	29
GO:0055007	cardiac muscle cell differentiation	23/1974	149/29008	0.000188617	0.00134188	0.00083336	Tgfb1/Myod1/Rxra/Ddx39b/Trip10/Kat2a/Plec/Sik1/Smad4/Acvr1/Lmna/Mtor/Sgcb/Pak1/Ctdp1/Map2k4/Atg5/Rgs4/Fzd7/Maml1/Gsk3a/Agtr2/Bvht	23
GO:2001237	negative regulation of extrinsic apoptotic signaling pathway	18/1974	103/29008	0.000191196	0.00135859	0.000843739	Mapk7/Brca1/Dab2/Snai2/Rela/Acvr1/Src/Lmna/Park7/Cttn/Cx3cl1/Ctnna1/Lgals3/Gas1/Yap1/Hmgb2/Gpx1/Psme3	18
GO:0021549	cerebellum development	19/1974	112/29008	0.000192289	0.00136472	0.000847545	Smo/Psap/Map2k1/Crkl/Ogdh/Ttll1/Pfdn1/Serpine2/Hspa5/Gba/Sdf4/Aars/Atp7a/Whrn/Rere/Uqcrq/Gas1/Trp53/Agtr2	19
GO:0021695	cerebellar cortex development	14/1974	69/29008	0.00019366	0.0013728	0.000852564	Smo/Psap/Map2k1/Ogdh/Ttll1/Serpine2/Hspa5/Gba/Aars/Atp7a/Whrn/Rere/Uqcrq/Agtr2	14
GO:0051851	modulation by host of symbiont process	13/1974	61/29008	0.000193971	0.00137336	0.000852909	Smarcb1/Sap30bp/Igf2r/Chd1/Stom/Smarca4/Ppib/Ltf/Ctdp1/Phb/Jun/Vapb/Cfl1	13
GO:0001818	negative regulation of cytokine production	37/1974	292/29008	0.000200878	0.00142056	0.000882223	Tgfb1/Ndrg2/Fgfr4/Epha2/Git1/Wnt11/Atp2b1/Srgn/Erbin/Hsf1/Hsp90ab1/Twsg1/Ndfip1/Anxa1/Sigirr/Gba/Laptm5/Ephb2/Cptp/Tnfrsf1a/Otud5/Gas6/Cx3cl1/Csk/Mapkbp1/Cd276/Pml/Socs5/Mul1/Tspo/Bst2/Ezr/Klf2/Ilrun/C1qtnf3/Sars/Selenos	37
GO:0010824	regulation of centrosome duplication	11/1974	46/29008	0.000203893	0.00144016	0.000894394	Kat2a/Poc1a/Stil/Pdcd6ip/Chmp2a/Chmp4b/Cdk5rap2/Cep131/Cenpj/Ccnf/Kifc1	11
GO:0030902	hindbrain development	26/1974	179/29008	0.00020516	0.00144103	0.000894933	Sec24b/Smo/Psap/Map2k1/Crkl/Ctnnb1/Ogdh/Kat2a/Ttll1/Pfdn1/Serpine2/Hspa5/Smad9/Gba/Ephb2/Sdf4/Flna/Aars/Smarca4/Atp7a/Whrn/Rere/Uqcrq/Gas1/Trp53/Agtr2	26
GO:0000132	establishment of mitotic spindle orientation	9/1974	32/29008	0.000205234	0.00144103	0.000894933	Fbxw11/Spry2/Nsfl1c/Arhgef2/Cenpa/Plk1/Dctn1/Cdk5rap2/Numa1	9
GO:0006734	NADH metabolic process	9/1974	32/29008	0.000205234	0.00144103	0.000894933	Idh3g/Dlst/Mdh2/Vcp/Gpi1/Hk1/Eno1b/Trp53/Ldha	9
GO:0007020	microtubule nucleation	9/1974	32/29008	0.000205234	0.00144103	0.000894933	Git1/Csnk1d/Tubgcp2/Tpx2/Pak1/Dctn1/Tubg1/Ckap5/Cenpj	9
GO:1902253	regulation of intrinsic apoptotic signaling pathway by p53 class mediator	9/1974	32/29008	0.000205234	0.00144103	0.000894933	Ubb/Hnrnpk/Triap1/Mif/Armc10/Rpl11/Trp53/Rpl26/Rps7	9
GO:0051236	establishment of RNA localization	23/1974	150/29008	0.000208661	0.00146162	0.000907722	Supt6/Akap8l/Ddx19a/Myo1c/Ddx39b/Nsun2/Hsf1/Lrpprc/Polr2d/Rae1/Khdrbs1/Ran/Sec13/Tnks/Nup93/Thoc5/Sidt2/Tst/Hnrnpa1/Nup107/Pom121/Xpo5/Eif5a	23
GO:0072073	kidney epithelium development	23/1974	150/29008	0.000208661	0.00146162	0.000907722	Smo/Tgfb1/Pgf/Ctnnb1/Crlf1/Smad4/Maged1/Cat/Gzf1/Smad9/Wwtr1/Ampd2/Ret/Ilk/Kank2/Myo1e/Smad6/Timeless/Hs2st1/Asxl1/Lamb2/Yap1/Agtr2	23
GO:0010660	regulation of muscle cell apoptotic process	17/1974	95/29008	0.000212376	0.00148412	0.000921696	Nfe2l2/Trip10/Hsf1/Smad4/Jak2/Capn1/Capn2/Nupr1/Bag3/Ilk/Rbm10/Map2k4/Ambra1/Atf4/Trp53/Naca/Eif5a	17
GO:0022900	electron transport chain	17/1974	95/29008	0.000212376	0.00148412	0.000921696	Sdhd/Sdhb/Slc25a22/Cdk1/Ndufs7/Sdha/Plec/Ndufa8/Gba/Park7/Ndufv1/Mybbp1a/Ccnb1/Cox6a1/Uqcrq/Uqcr10/Ndufs8	17
GO:2000377	regulation of reactive oxygen species metabolic process	24/1974	160/29008	0.000216334	0.00150907	0.000937193	Ngfr/Akt1/Tgfb1/Ier3/Ctns/Nfe2l2/Brca1/Aatf/Vdac1/Map3k7/Park7/Cryab/Gnai2/Pdk3/Gadd45a/Eef1a1/Atg5/Dcxr/Tspo/Foxo1/Cbr1/Mapk14/Trp53/Eif5a	24
GO:0009185	ribonucleoside diphosphate metabolic process	19/1974	113/29008	0.000216623	0.00150907	0.000937193	Ier3/Pgam1/Git1/Psen1/Ddit4/Guk1/Ogdh/Galk1/Umps/Cant1/Gale/Aldoa/Nupr1/Pkm/Gpi1/Hk1/Eno1b/Eno3/Pgk1	19
GO:0003300	cardiac muscle hypertrophy	18/1974	104/29008	0.000216712	0.00150907	0.000937193	Cdk9/Akap1/Ddx39b/Trip10/Smad4/Lmna/Tnfrsf1b/Mtor/Tnfrsf1a/Pak1/Glrx3/Ctdp1/Kdm4a/Map2k4/Rgs4/Foxo1/Gsk3a/Agtr2	18
GO:0090311	regulation of protein deacetylation	12/1974	54/29008	0.000223647	0.00155553	0.000966044	Tgfb1/Akap8l/Prkd1/Sap30bp/Nipbl/Zbtb7b/Ncor2/Pml/Ctbp1/Spred2/Trp53/Brms1	12
GO:1903317	regulation of protein maturation	14/1974	70/29008	0.000227088	0.00157673	0.000979207	Glg1/Ctsz/Ift52/Myh9/Serpine2/Gsn/Chac1/Src/Tmem59/Ruvbl1/Tmem98/Snx12/Gas1/Eno1b	14
GO:0008202	steroid metabolic process	41/1974	337/29008	0.000227228	0.00157673	0.000979207	Fgfr4/Cyb5r3/Adora2b/Sgpl1/Stat5b/Dab2/Sqle/Snai2/Npc1/Lipa/Lrp5/Vldlr/Hsd17b10/Cyb5r1/Soat1/Hsd17b7/Cat/Hsd17b12/Gba/Hint2/Scp2/H6pd/Spp1/Cyp2r1/Nsdhl/Erlin2/Aplp2/Atp1a1/Hdlbp/Dhcr24/Scd1/Ldlrap1/Nfe2l1/Stub1/Lrp1/Tspo/Mvk/Snai1/Igf2/Cbr1/Cyp26b1	41
GO:0010876	lipid localization	50/1974	437/29008	0.000228944	0.00158677	0.000985446	Gramd1a/Akt1/Akt2/Psap/Gltp/Fis1/Plscr3/Mapk9/Abca8b/Stat5b/Prelid1/Dab2/Sqle/Dgat1/Npc1/Anxa1/Osbp/Vldlr/Hexa/Esyt1/Soat1/Eprs/Gba/Naxe/Plin2/Scp2/Pla2g2e/Stx12/Cptp/Spp1/Scarb2/Triap1/Nucb2/Stard10/Spns1/Anxa2/Mif/Hdlbp/Tmem30b/Abca7/Sigmar1/Pnpla8/Ldlrap1/Lrp1/Tspo/Osbpl1a/Tpcn2/Cds2/Slc27a4/Agtr2	50
GO:0051058	negative regulation of small GTPase mediated signal transduction	13/1974	62/29008	0.000230304	0.00159433	0.000990141	Kctd10/Itga3/Cul3/Ppp2cb/Git1/Timp2/Spry2/Ephb2/Stmn1/Rasa3/Cgnl1/Rapgef1/Arhgap35	13
GO:0033233	regulation of protein sumoylation	8/1974	26/29008	0.000233484	0.00161256	0.00100146	Ctnnb1/Zmiz1/Ube2i/Hmg20b/Rela/Park7/Mul1/Sae1	8
GO:1904353	regulation of telomere capping	8/1974	26/29008	0.000233484	0.00161256	0.00100146	Hnrnpd/Map2k7/Ercc1/Rad50/Aurkb/Tnks2/Tnks/Mapk3	8
GO:0046653	tetrahydrofolate metabolic process	7/1974	20/29008	0.000235317	0.00162333	0.00100815	Mthfd2/Sardh/Mtr/Shmt2/Atic/Mthfr/Mthfd1l	7
GO:0042098	T cell proliferation	30/1974	221/29008	0.000237385	0.00163569	0.00101582	Tgfb1/Ctnnb1/Prkar1a/Stat5b/Twsg1/Ndfip1/Anxa1/Gpam/Cd151/Zbtb7b/Rps6/Laptm5/Tnfrsf1b/Mad1l1/Ephb6/Elf4/Msn/Casp3/Fkbp1a/Ccnd3/Cd276/Lmo1/Cd81/Ripk2/Selenok/Cxcr4/Ccdc88b/Igf2/Lgals3/Trp53	30
GO:0002040	sprouting angiogenesis	20/1974	123/29008	0.00023834	0.00163845	0.00101754	Ngfr/Akt1/Pgf/Tek/Epha2/Hdac5/Map3k3/Anxa1/Creb3l1/Naxe/Reck/Jak1/Tjp1/Parva/Srpx2/Vegfc/Pkm/Epn1/Klf2/Mia3	20
GO:0040029	regulation of gene expression, epigenetic	20/1974	123/29008	0.00023834	0.00163845	0.00101754	Zmiz1/Sertad1/Hdac5/Elof1/Brca1/Mta1/Smarcd1/Epc1/Mbd2/Smarca4/Pcgf3/Mbd3/Eif1/Phf2/Suv39h1/Baz2a/Zmiz2/Klf2/Gsk3a/Gpx1	20
GO:0032006	regulation of TOR signaling	18/1974	105/29008	0.000245151	0.00167901	0.00104273	Ctns/Nprl2/Ddit4/Xbp1/Tbc1d7/Pdcd6/Mlst8/Lars/Tti1/Fam83d/Gba/Lamtor2/Sec13/Otud5/Slc7a3/Gas6/Sik3/Gsk3a	18
GO:0048661	positive regulation of smooth muscle cell proliferation	18/1974	105/29008	0.000245151	0.00167901	0.00104273	Mef2d/Akr1b3/Akt1/Tgfb1/Ddx39b/Ern1/Stat5b/Mnat1/Jak2/Igfbp5/Mtor/Pak1/Cx3cl1/Gnai2/Ldlrap1/Notch3/Phb/Jun	18
GO:0071456	cellular response to hypoxia	18/1974	105/29008	0.000245151	0.00167901	0.00104273	Sdhd/Akt1/Fam162a/Map2k1/Nfe2l2/Tmbim6/Vldlr/P4hb/Mtor/Eif4ebp1/Egln3/Pdk3/Suv39h1/Stub1/Nop53/Eno1b/Trp53/Pgk1	18
GO:0032103	positive regulation of response to external stimulus	49/1974	427/29008	0.000245377	0.00167901	0.00104273	Tgfb1/Prkd1/Il17ra/Calr/Akt2/Pgf/Hspb1/Sash1/Adora2b/Tnip1/Stat5b/Hsp90aa1/Prkdc/Snai2/Snx4/Akirin1/Sting1/Jak2/Il18rap/Ppm1f/Xrcc5/Park7/Tnfrsf1a/Nupr1/Cttn/Pqbp1/Nono/Flna/Lamp1/Gas6/Vegfc/Cx3cl1/Kars/Mif/Polr3b/Mavs/Cd81/Ninj1/Cdk19/Lrp1/Rps19/Ripk2/Megf8/Cxcr4/Hexim1/Hmgb2/S100a9/Mapk3/Ccl27a	49
GO:0016042	lipid catabolic process	40/1974	328/29008	0.000256078	0.00175021	0.00108695	Akt1/Akt2/Psap/Pafah1b3/Cdk4/Fmc1/Smpdl3a/Tysnd1/Sgpl1/Eci2/Lipa/Cpt1a/Hexa/Hsd17b10/Idh1/Crat/Gba/Hint2/Echdc2/Scp2/Lypla2/Pla2g2e/Smpdl3b/Acot7/Mtor/Spp1/Naaa/Akr1b8/Dagla/Pnpla8/Aspg/Sct/Lrp1/Pck2/Abhd4/Lonp2/Cbr1/Slc27a4/Cyp26b1/Rab7	40
GO:2001020	regulation of response to DNA damage stimulus	30/1974	222/29008	0.000256942	0.00175409	0.00108936	Ier3/Ercc1/Cdk9/Brca1/Ddx39b/Hnrnpk/Rnaseh2b/Hsf1/Prkdc/Snai2/Pot1b/Pcna/Triap1/Ppp4c/Nsmce1/Mif/Thoc5/Pml/Kat7/Suv39h1/Timeless/Wrap53/Spidr/Snai1/Ackr3/Spred2/Fbh1/Usp47/Trp53/Rpl26	30
GO:0050863	regulation of T cell activation	41/1974	339/29008	0.00025751	0.00175594	0.00109051	Tcf7/Tgfb1/Clptm1/Hspb1/Ctnnb1/Zmiz1/Nkap/Xbp1/Prkar1a/Kat2a/Stat5b/Hsp90aa1/Prelid1/Ap3b1/Twsg1/Ndfip1/Anxa1/Gpam/Zbtb7b/Laptm5/Tnfrsf1b/Mad1l1/Hsph1/Ephb6/Il4ra/Casp3/Csk/Fancd2/Cd276/Lmo1/Socs5/Cd81/Adrm1/Ripk2/Selenok/Ccdc88b/Igf2/Lgals3/Flot2/Cyp26b1/Lgals1	41
GO:0070482	response to oxygen levels	37/1974	296/29008	0.000263522	0.00179486	0.00111468	Sdhd/Akt1/Fam162a/Pgf/Map2k1/Tek/Myod1/Atp6v0d1/Nfe2l2/Atp6ap1/Ddit4/Prmt2/Camk2g/Tmbim6/Smad4/Vldlr/P4hb/Slc2a8/Cat/Mtor/Pak1/Eif4ebp1/Vegfc/Cryab/Egln3/Pdk3/Pml/Atp6v0a2/Atp6v1g1/Suv39h1/Stub1/Nop53/Foxo1/Atp6v1a/Eno1b/Trp53/Pgk1	37
GO:0032786	positive regulation of DNA-templated transcription, elongation	9/1974	33/29008	0.000265265	0.00180258	0.00111947	Supt6/Gtf2f1/Map2k1/Ctnnb1/Ddx39b/Supt4a/Dab2/Thoc5/Kat7	9
GO:0033260	nuclear DNA replication	9/1974	33/29008	0.000265265	0.00180258	0.00111947	Mcm2/Mcm4/Ilkap/Mcm6/Pcna/Cdc7/Gins3/Mcm3/Lig1	9
GO:0030521	androgen receptor signaling pathway	10/1974	40/29008	0.000266881	0.00180552	0.0011213	Zmiz1/Rwdd1/Prmt2/Dab2/Park7/Ncor2/Fkbp4/Smarca4/Phb/Rnf14	10
GO:1902116	negative regulation of organelle assembly	10/1974	40/29008	0.000266881	0.00180552	0.0011213	Tmem39a/Kat2a/Tbc1d7/Smad4/Arhgef2/Nupr1/Map4/Chmp4b/Cdk5rap2/Yap1	10
GO:0006637	acyl-CoA metabolic process	16/1974	88/29008	0.000266919	0.00180552	0.0011213	Cs/Ogdh/Acly/Dgat1/Mpc1/Gpam/Fasn/Acot9/Slc27a3/Scp2/Acot7/Pdha1/Gpat4/Acot11/Pdk3/Mvk	16
GO:0035383	thioester metabolic process	16/1974	88/29008	0.000266919	0.00180552	0.0011213	Cs/Ogdh/Acly/Dgat1/Mpc1/Gpam/Fasn/Acot9/Slc27a3/Scp2/Acot7/Pdha1/Gpat4/Acot11/Pdk3/Mvk	16
GO:0050731	positive regulation of peptidyl-tyrosine phosphorylation	27/1974	192/29008	0.000267984	0.00181065	0.00112449	Dlg3/Tgfb1/Crlf1/Rasa1/Hsf1/Mlst8/Osbp/Jak2/Acvr1/Ehd4/Src/Efna1/Arhgef2/Mtor/Hsph1/Tnfrsf1a/Iqgap1/Gas6/Vegfc/Arl2bp/Mif/Cd81/Ripk2/Dok7/Igf2/Musk/Trp53	27
GO:0046580	negative regulation of Ras protein signal transduction	12/1974	55/29008	0.000268525	0.00181224	0.00112547	Kctd10/Itga3/Cul3/Ppp2cb/Git1/Timp2/Spry2/Ephb2/Stmn1/Rasa3/Rapgef1/Arhgap35	12
GO:0030324	lung development	31/1974	233/29008	0.000270709	0.00182489	0.00113333	Sec24b/Itga3/Tgfb1/Plod3/Map2k1/Fgfr4/Ctnnb1/Ctsz/Sparc/Numb/Ap3b1/Spry2/Tab1/Lipa/Ltbp3/Col3a1/Igfbp5/Tnc/Ncor2/Mgp/Atp7a/Timeless/Asxl1/Id1/Hs6st1/Selenon/Yap1/Klf2/Mapk3/Numa1/Rpl13a	31
GO:0001942	hair follicle development	19/1974	115/29008	0.000273489	0.00183962	0.00114248	Ngfr/Akt1/Smo/Apc/Ctnnb1/Psen1/Ctsl/Nsun2/Smad4/Rela/Igfbp5/Gnas/Ercc2/Nsdhl/Atp7a/Myo5a/Trpc4ap/Snai1/Numa1	19
GO:0051643	endoplasmic reticulum localization	5/1974	10/29008	0.000273827	0.00183962	0.00114248	Esyt1/Polr2m/Myo5a/Zbed3/Vapb	5
GO:1902415	regulation of mRNA binding	5/1974	10/29008	0.000273827	0.00183962	0.00114248	Cdk9/Eif3d/Eif4a3/Carm1/Eif4g1	5
GO:0010389	regulation of G2/M transition of mitotic cell cycle	17/1974	97/29008	0.000275013	0.00184549	0.00114612	Ier3/Cdk4/Brca1/Cdk1/Rnaseh2b/Rad21/Lmnb1/Ints3/Cdc7/Plk1/Rcc2/Ccnb1/Nop53/Foxo4/Usp47/Zfyve19/Ccnd1	17
GO:0010565	regulation of cellular ketone metabolic process	23/1974	153/29008	0.000280526	0.00188035	0.00116777	Akt1/Akt2/Fgfr4/Apc/Mid1ip1/Brca1/Tysnd1/Mapk9/Dab2/Dgat1/Anxa1/Cpt1a/Lpgat1/Park7/H6pd/Mtor/Ncor2/Nucb2/Erlin2/Pdk3/Wdtc1/Nfe2l1/Lonp2	23
GO:0032511	late endosome to vacuole transport via multivesicular body sorting pathway	6/1974	15/29008	0.000288621	0.00192805	0.0011974	Vta1/Tmem50a/Leprotl1/Leprot/Chmp4b/Vps25	6
GO:1903543	positive regulation of exosomal secretion	6/1974	15/29008	0.000288621	0.00192805	0.0011974	Tsg101/Sdc1/Hgs/Pdcd6ip/Chmp2a/Rab7	6
GO:1905906	regulation of amyloid fibril formation	6/1974	15/29008	0.000288621	0.00192805	0.0011974	Pfdn5/Psen1/Pfdn6/Pfdn1/Hspg2/Cryab	6
GO:1900076	regulation of cellular response to insulin stimulus	15/1974	80/29008	0.000290055	0.00193545	0.00120199	Myo1c/Atp2b1/Grb10/Rela/Src/Zbtb7b/Uso1/Nucb2/Pak1/Gnai2/Ptprf/Myo5a/Igf2/Gsk3a/Slc27a4	15
GO:0048872	homeostasis of number of cells	43/1974	363/29008	0.000290756	0.00193794	0.00120353	Rpa1/Akt1/Smo/Tgfb1/Sh2b2/Stat5b/Tmem14c/Ap3b1/Bap1/Zfp251/Prkdc/Hspa9/Rps14/Anxa1/Lipa/Jak2/Prdx5/Gpam/Slc40a1/Gba/Rps6/Add1/Ercc2/Casp3/Adgrg1/Smarca4/Ccnb2/Mif/Gas2l1/Lmo1/Gpi1/Nfe2l1/Kat7/Rps19/Asxl1/F2r/Mapk14/Hmgb2/Klf2/Rps17/Maea/Gcnt4/Prmt1	43
GO:1904950	negative regulation of establishment of protein localization	22/1974	144/29008	0.000298736	0.00198889	0.00123517	Chp1/Gdi1/Akap1/Ndfip1/Anxa1/Ppm1f/Anxa5/Ube2j1/Park7/Hsph1/Bag3/Sytl4/Csk/Neo1/Pkig/Midn/Pim3/Lyplal1/Os9/Ubac2/Snx12/F2r	22
GO:0007029	endoplasmic reticulum organization	16/1974	89/29008	0.000305146	0.00202699	0.00125884	Sgta/Emc10/Ubl4a/Lman2/Rtn3/Esyt1/Get4/Tor1b/Arl6ip1/Emc8/Polr2m/Myo5a/Lman1/Zbed3/Vapb/Mia3	16
GO:0046364	monosaccharide biosynthetic process	16/1974	89/29008	0.000305146	0.00202699	0.00125884	Slc35b4/Kat2a/Slc39a14/Sik1/Ddb1/Wdr5/Pgd/Fam3a/Gpi1/Pck2/Atf4/Foxo1/Gnpda1/C1qtnf3/Pgk1/Maea	16
GO:0016571	histone methylation	23/1974	154/29008	0.000308903	0.00204594	0.00127061	Smarcb1/Supt6/Ctnnb1/Brca1/Prmt2/Xbp1/Nelfe/Smad4/Cxxc1/Ntmt1/Wdr5/Lmna/Pax7/Mthfr/Carm1/Kdm4a/Ehmt1/Suv39h1/Baz2a/Fbl/Pygo2/Zfp110/Prmt1	23
GO:0006513	protein monoubiquitination	14/1974	72/29008	0.000309036	0.00204594	0.00127061	Trim25/Uhrf1/Cul3/Tsg101/Ubb/Pdcd6/Ddb1/Pef1/Ube4b/Cul1/Rnf40/Pcgf3/Zfp598/Atxn7l3	14
GO:0010507	negative regulation of autophagy	14/1974	72/29008	0.000309036	0.00204594	0.00127061	Poldip2/Akt1/Tmem39a/Npc1/Mtor/Cptp/Nupr1/Kdm4a/Chmp4b/Dap/Tspo/Eif4g1/Trp53/Wdr6	14
GO:0006515	protein quality control for misfolded or incompletely synthesized proteins	8/1974	27/29008	0.000312103	0.00206162	0.00128035	Cul3/Rnf185/Derl1/Vcp/Oma1/Stub1/Lonp1/Lonp2	8
GO:0007064	mitotic sister chromatid cohesion	8/1974	27/29008	0.000312103	0.00206162	0.00128035	Pttg1/Nipbl/Rad21/Cdca5/Smc3/Tnks/Smc1a/Nsmce2	8
GO:0010959	regulation of metal ion transport	50/1974	443/29008	0.000315926	0.00208455	0.00129458	Rem1/Akt1/Tgfb1/Prkd1/Akt2/Ctnnb1/Fxyd5/Chp1/Jph2/Mrln/Atp2b1/Vdac1/Slc9a3r1/Tmbim6/Sik1/Bin1/Cd63/Serpine2/Stom/Snta1/Gnas/Adcyap1r1/Dmpk/Flna/Saraf/Cx3cl1/Rrad/Atp1b3/Scn5a/Gnai2/Fkbp1a/Atp1a1/Atp7a/Myo5a/Pml/Atg5/Rgs4/Stim2/Wfs1/Stac3/Tspo/Atf4/Cxcr4/Arf1/F2r/Lgals3/Selenon/Klhl24/Fxyd6/Ahnak	50
GO:0006479	protein methylation	27/1974	194/29008	0.000317333	0.00208685	0.00129601	Smarcb1/Supt6/Ctnnb1/Brca1/Prmt2/Xbp1/Mtr/Nelfe/Smad4/Cxxc1/Ntmt1/Wdr5/Snrpb/Lmna/Pax7/Mthfr/Ilf3/Carm1/Kdm4a/Ehmt1/Suv39h1/Baz2a/Fbl/Pygo2/Setd3/Zfp110/Prmt1	27
GO:0008213	protein alkylation	27/1974	194/29008	0.000317333	0.00208685	0.00129601	Smarcb1/Supt6/Ctnnb1/Brca1/Prmt2/Xbp1/Mtr/Nelfe/Smad4/Cxxc1/Ntmt1/Wdr5/Snrpb/Lmna/Pax7/Mthfr/Ilf3/Carm1/Kdm4a/Ehmt1/Suv39h1/Baz2a/Fbl/Pygo2/Setd3/Zfp110/Prmt1	27
GO:0098656	anion transmembrane transport	27/1974	194/29008	0.000317333	0.00208685	0.00129601	Slc25a1/Slc35b4/Slc25a22/Slc6a8/Psen1/Slc1a4/Vdac1/Vdac2/Ank/Mpc1/Slc25a10/Slc23a2/Glrb/Slc35a1/Mtor/Tcaf2/Pcyox1/Arl6ip1/Ano1/Slc7a3/Arl6ip5/Tcaf1/Hk1/Slc43a2/Rgs4/Lrrc8b/Grk6	27
GO:0071356	cellular response to tumor necrosis factor	25/1974	174/29008	0.000318785	0.00209406	0.00130049	Akt1/Hipk1/Myod1/Nfe2l2/Brca1/Txndc17/Prpf8/Traf3/Erbin/Sharpin/Jak2/Rela/Traf2/Gba/Laptm5/Tnfrsf1a/Ilk/Gas6/Cx3cl1/Dbn1/Mapk14/Actn4/Cfl1/Trp53/Mapk3	25
GO:0048659	smooth muscle cell proliferation	26/1974	184/29008	0.00031928	0.00209499	0.00130107	Mef2d/Akr1b3/Akt1/Tgfb1/Ndrg2/Ctnnb1/Ddx39b/Ern1/Stat5b/Mnat1/Prkdc/Ralbp1/Jak2/Igfbp5/Xrcc5/Mtor/Pak1/Ilk/Cx3cl1/Gnai2/Ldlrap1/Notch3/Phb/Jun/Tafa5/Trp53	26
GO:0007584	response to nutrient	13/1974	64/29008	0.000320675	0.00209579	0.00130157	Xbp1/Ncoa1/Plec/Snai2/Pdia3/Ahcy/Bche/Alad/Mtor/Spp1/Gas6/Kank2/Slc27a4	13
GO:0050435	amyloid-beta metabolic process	13/1974	64/29008	0.000320675	0.00209579	0.00130157	Aph1a/Psen1/Tmed10/Bin1/Rtn3/Rela/Olfm1/Mme/Efna1/Rtn2/Casp3/Abca7/Gsk3a	13
GO:0010665	regulation of cardiac muscle cell apoptotic process	12/1974	56/29008	0.00032082	0.00209579	0.00130157	Nfe2l2/Trip10/Hsf1/Smad4/Jak2/Capn1/Capn2/Nupr1/Ilk/Ambra1/Trp53/Eif5a	12
GO:0032355	response to estradiol	12/1974	56/29008	0.00032082	0.00209579	0.00130157	Tgfb1/Ruvbl2/Ctnnb1/Myod1/Ncoa1/Stat5b/Hsf1/Anxa1/H2az1/Cbr1/Prdm2/Zfp703	12
GO:0006869	lipid transport	45/1974	387/29008	0.000322034	0.0021014	0.00130505	Gramd1a/Akt1/Akt2/Psap/Gltp/Fis1/Plscr3/Mapk9/Abca8b/Prelid1/Dab2/Dgat1/Npc1/Anxa1/Osbp/Vldlr/Esyt1/Soat1/Eprs/Naxe/Plin2/Scp2/Pla2g2e/Stx12/Cptp/Spp1/Scarb2/Triap1/Nucb2/Stard10/Spns1/Anxa2/Mif/Hdlbp/Tmem30b/Abca7/Sigmar1/Pnpla8/Ldlrap1/Lrp1/Tspo/Osbpl1a/Tpcn2/Slc27a4/Agtr2	45
GO:0051091	positive regulation of DNA-binding transcription factor activity	34/1974	267/29008	0.000324613	0.00211589	0.00131405	Fer/Trim25/Smarcb1/Akt1/Smo/Tgfb1/Prkd1/Phb2/Ctnnb1/Hdac5/Rwdd1/Hsf1/Sting1/Jak2/Lrp5/Rela/Il18rap/Ddr2/Traf2/Cat/Arhgef2/Cth/Taf12/Park7/Cx3cl1/Carm1/Smarca4/Ltf/Mavs/Bud31/Ripk2/Flot2/Ddrgk1/Ppia	34
GO:0060603	mammary gland duct morphogenesis	10/1974	41/29008	0.000331628	0.00215923	0.00134097	Tgfb1/Ddr1/Phb2/Epha2/Etv5/Etv4/Ntn1/Lrp5/Src/Pml	10
GO:0006622	protein targeting to lysosome	7/1974	21/29008	0.00033231	0.0021613	0.00134225	M6pr/Ap3b1/Hgs/Laptm5/Scarb2/Gnptab/Rab7	7
GO:0050679	positive regulation of epithelial cell proliferation	29/1974	215/29008	0.000332844	0.00216239	0.00134293	Akt1/Smo/Tgfb1/Prkd1/Pgf/Ctnnb1/Emc10/Adora2b/Mydgf/Xbp1/Pdcd6/Aggf1/Hras/Ptprn/Ecm1/B4galt1/Mtor/Vegfc/Scn5a/Atp7a/Fzd7/Id1/Igf2/Jun/Gas1/Yap1/Hmgb2/Ccnd1/Zfp703	29
GO:0006356	regulation of transcription by RNA polymerase I	9/1974	34/29008	0.000339131	0.00219599	0.0013638	Smarcb1/Maf1/Mtor/Flna/Smarca4/Baz2a/Mars1/Nop53/Atf4	9
GO:1903205	regulation of hydrogen peroxide-induced cell death	9/1974	34/29008	0.000339131	0.00219599	0.0013638	Fbxo7/Psap/Trap1/Nfe2l2/Rack1/Pde8a/Park7/Hsph1/Trp53	9
GO:1904707	positive regulation of vascular associated smooth muscle cell proliferation	9/1974	34/29008	0.000339131	0.00219599	0.0013638	Mef2d/Ddx39b/Ern1/Jak2/Igfbp5/Pak1/Gnai2/Ldlrap1/Jun	9
GO:0006323	DNA packaging	23/1974	155/29008	0.000339772	0.00219774	0.00136488	Akap8l/Mcm2/Ncaph2/Cdk1/Dnajc9/Chaf1b/Cdca5/Nusap1/Smc2/Anp32b/Kat6a/Smarca4/Phf2/Suv39h1/Baz2a/Psme4/Tspyl2/Ccnb1/Hjurp/Set/Nap1l1/Trp53/Noc2l	23
GO:0045446	endothelial cell differentiation	19/1974	117/29008	0.000342961	0.00221594	0.00137619	Ccm2/Plod3/Ctnnb1/Akap11/Smad4/Fasn/Acvr1/Add1/Tnfrsf1a/Tjp1/Msn/Rdx/Clic4/Atoh8/Rapgef1/Id1/Cxcr4/Ezr/Gpx1	19
GO:0016331	morphogenesis of embryonic epithelium	26/1974	185/29008	0.000347878	0.00224365	0.00139339	Sec24b/Tgfb1/Jag2/Ctnnb1/Rala/Nup50/Ift52/Pfn1/Kat2a/Map3k7/Stil/Mthfr/Ski/Dvl1/Ret/Vasp/Tgfb1i1/Vegfc/Casp3/Mks1/Plxnb2/Hs2st1/Mthfd1l/Cfl1/Arhgap35/Rps7	26
GO:0031960	response to corticosteroid	16/1974	90/29008	0.000348009	0.00224365	0.00139339	Tgfb1/Map2k1/Myod1/Rxra/Ddit4/Anxa1/Jak2/Bche/Gba/Eif4ebp1/Acsbg1/Cdo1/Ube2l3/Pck2/Agtr2/Ass1	16
GO:0030278	regulation of ossification	21/1974	136/29008	0.000349901	0.00225339	0.00139944	Tgfb1/Nbr1/Atp2b1/Srgn/Kremen1/Nipbl/Ank/Ltbp3/Ddr2/Acvr1/Creb3l1/Ecm1/Mgp/Cd276/Smad6/Suv39h1/Mapk14/Tmem119/Mia3/Mapk3/Dhrs3	21
GO:0034394	protein localization to cell surface	14/1974	73/29008	0.000358726	0.00230771	0.00143318	Akt1/Ctnnb1/Wnt11/Hnrnpk/Ap3b1/Emp2/Hsp90ab1/Gbf1/Ptpru/Flna/Leprot/Abca7/Mesd/Tax1bp3	14
GO:0035265	organ growth	29/1974	216/29008	0.000359943	0.00231302	0.00143648	Akt1/Smo/Psap/Apc/Ctnnb1/Rxra/Anxa6/Ddx39b/Trip10/Cdk1/Prkar1a/Spry2/Poc1a/Ddr2/Ecm1/Mtor/Pak1/Dusp9/Carm1/Ctdp1/Map2k4/Rgs4/Ncam1/Ccnb1/Igf2/Yap1/Mapk14/Gsk3a/Agtr2	29
GO:0006333	chromatin assembly or disassembly	20/1974	127/29008	0.000367996	0.00235709	0.00146384	Smarcb1/Mcm2/Dnajc9/Chaf1b/Smarcd1/Chd1/Anp32b/Kat6a/Smarca4/Smarce1/Phf2/Suv39h1/Baz2a/Tspyl2/Hjurp/Set/Nap1l1/Trp53/Smarcd2/Noc2l	20
GO:0018210	peptidyl-threonine modification	20/1974	127/29008	0.000367996	0.00235709	0.00146384	Galnt1/Akt1/Tgfb1/Prkd1/Map2k1/Hipk1/Cdk1/Ddit4/Spry2/Prkdc/Acvr1/Map3k7/Mtor/Plk1/Tnks/Hk1/Ripk2/Spred2/Eif4g1/Gsk3a	20
GO:0051101	regulation of DNA binding	20/1974	127/29008	0.000367996	0.00235709	0.00146384	Smo/Tgfb1/Ctnnb1/Hipk1/Edf1/Psen1/Jak2/E2f1/Pax7/Park7/Ski/Ercc2/Tnks/Smarca4/Id1/Hjurp/Jun/Hmgb2/Ilrun/Ddrgk1	20
GO:0008643	carbohydrate transport	23/1974	156/29008	0.000373314	0.00238856	0.00148339	Akt1/Akt2/Sh2b2/Nfe2l2/Slc35b4/Grb10/Rasa1/Rhoq/Aspscr1/Slc2a8/Slc23a2/Slc50a1/Slc35a1/Slc37a3/Adipor2/Rtn2/Slc35a4/Slc35c1/Ezr/Mapk14/Gsk3a/Slc27a4/Slc45a4	23
GO:0034612	response to tumor necrosis factor	27/1974	196/29008	0.000374545	0.00239385	0.00148667	Akt1/Map2k7/Hipk1/Myod1/Nfe2l2/Brca1/Txndc17/Prpf8/Traf3/Erbin/Sharpin/Jak2/Rela/Traf2/Gba/Laptm5/Tnfrsf1a/Ilk/Igbp1/Gas6/Cx3cl1/Dbn1/Mapk14/Actn4/Cfl1/Trp53/Mapk3	27
GO:0006611	protein export from nucleus	13/1974	65/29008	0.000376173	0.00239648	0.00148831	Ranbp3/Tgfb1/Calr/Chp1/Hspa9/Rbm22/Anp32b/Park7/Ran/Bag3/Gas6/Xpo5/Wipf1	13
GO:0032387	negative regulation of intracellular transport	13/1974	65/29008	0.000376173	0.00239648	0.00148831	Chp1/Gdi1/Akap1/Mrln/Arhgap1/Ube2j1/Park7/Bag3/Cryab/Pkig/Os9/Ubac2/Snx12	13
GO:0051148	negative regulation of muscle cell differentiation	13/1974	65/29008	0.000376173	0.00239648	0.00148831	Ptbp1/Hdac5/Xbp1/Smad4/Pak1/Rbpms2/Ctdp1/Rgs4/Fzd7/Foxo4/Igf2/Tmem119/Gsk3a	13
GO:0062013	positive regulation of small molecule metabolic process	24/1974	166/29008	0.00037858	0.00240746	0.00149512	Akt1/Akt2/Map2k1/Mid1ip1/Adora2b/Psen1/Mapk9/Kat2a/Dab2/Dgat1/Anxa1/Ddb1/Cpt1a/Lpgat1/Wdr5/Src/Vcp/Scp2/Park7/Adcyap1r1/Nucb2/Foxo1/Igf2/Eno1b	24
GO:0035051	cardiocyte differentiation	26/1974	186/29008	0.000378711	0.00240746	0.00149512	Tgfb1/Ctnnb1/Myod1/Rxra/Ddx39b/Trip10/Kat2a/Plec/Sik1/Smad4/Acvr1/Lmna/Mtor/Sgcb/Pak1/Ctdp1/Map2k4/Smad6/Atg5/Rgs4/Fzd7/Maml1/Gsk3a/Mapk3/Agtr2/Bvht	26
GO:0019319	hexose biosynthetic process	15/1974	82/29008	0.00038327	0.00243382	0.0015115	Slc35b4/Kat2a/Slc39a14/Sik1/Ddb1/Wdr5/Fam3a/Gpi1/Pck2/Atf4/Foxo1/Gnpda1/C1qtnf3/Pgk1/Maea	15
GO:0035023	regulation of Rho protein signal transduction	16/1974	91/29008	0.000395962	0.00251172	0.00155988	Ngfr/Kctd10/Itga3/Cul3/Myo9b/Arhgef25/Ralbp1/Arhgdia/Col3a1/Arhgef2/Stmn1/Adgrg1/Kank2/F2r/Cdc42se2/Arhgap35	16
GO:0016241	regulation of macroautophagy	17/1974	100/29008	0.000398837	0.00252454	0.00156784	Poldip2/Tmem39a/Atp6v0a1/Vdac1/Sptlc2/Sting1/Npc1/Map3k7/Mtor/Nupr1/Bag3/Chmp4b/Ripk2/Hspb8/Ubqln2/Trp53/Mapk3	17
GO:0032092	positive regulation of protein binding	17/1974	100/29008	0.000398837	0.00252454	0.00156784	Ppp2cb/Psen1/Derl1/Hsf1/Hsp90ab1/Sting1/Rfng/Add1/Ran/Lfng/Ephb6/Plxnd1/Amfr/Anxa2/Lrp1/Ripk2/Rpl11	17
GO:0001838	embryonic epithelial tube formation	23/1974	157/29008	0.000409723	0.00257968	0.00160208	Sec24b/Tgfb1/Ctnnb1/Rala/Nup50/Ift52/Pfn1/Kat2a/Map3k7/Stil/Mthfr/Ski/Dvl1/Ret/Vasp/Casp3/Mks1/Plxnb2/Hs2st1/Mthfd1l/Cfl1/Arhgap35/Rps7	23
GO:1902652	secondary alcohol metabolic process	23/1974	157/29008	0.000409723	0.00257968	0.00160208	Idh3g/Fgfr4/Cyb5r3/Sqle/Npc1/Lrp5/Vldlr/Idh1/Soat1/Hsd17b7/Cat/Gba/Scp2/Cyp2r1/Nsdhl/Erlin2/Aplp2/Hdlbp/Dhcr24/Ldlrap1/Nfe2l1/Lrp1/Mvk	23
GO:0010458	exit from mitosis	8/1974	28/29008	0.000411038	0.00257968	0.00160208	Ube2c/Tgfb1/Phb2/Cdca5/Ctdp1/Chmp2a/Mad2l1bp/Chmp4b	8
GO:0010955	negative regulation of protein processing	8/1974	28/29008	0.000411038	0.00257968	0.00160208	Glg1/Ctsz/Serpine2/Chac1/Tmem59/Tmem98/Snx12/Gas1	8
GO:0032469	endoplasmic reticulum calcium ion homeostasis	8/1974	28/29008	0.000411038	0.00257968	0.00160208	Bcap31/Fis1/Psen1/Grina/Tmbim6/Pml/Wfs1/Selenok	8
GO:0048820	hair follicle maturation	8/1974	28/29008	0.000411038	0.00257968	0.00160208	Akt1/Ctnnb1/Psen1/Ctsl/Nsun2/Ercc2/Myo5a/Trpc4ap	8
GO:1903318	negative regulation of protein maturation	8/1974	28/29008	0.000411038	0.00257968	0.00160208	Glg1/Ctsz/Serpine2/Chac1/Tmem59/Tmem98/Snx12/Gas1	8
GO:1904031	positive regulation of cyclin-dependent protein kinase activity	8/1974	28/29008	0.000411038	0.00257968	0.00160208	Akt1/Mnat1/Hsp90ab1/Ccny/Src/Stil/Ccnd3/Ccnd1	8
GO:0010951	negative regulation of endopeptidase activity	26/1974	187/29008	0.000411923	0.00258249	0.00160383	Serpinf1/Akt1/Akt2/Timp2/Tmed10/Fetub/Bin1/Serpine2/Serpinb8/Src/Reck/Park7/Dnajb6/Triap1/Arl6ip1/Igbp1/Rps6ka3/Gas6/Cryab/Ltf/Dhcr24/Gpi1/Usp47/Serpinb6a/Gpx1/Serpinh1	26
[truncated: 285 more rows]

## Sheet: Down-regulated genes (age mice)
Supplementary Table S1: Transcriptomic profiling in Sugt1 iKO SCs from young and aged mice.
[truncated: 68 more rows]

[truncated: 1 more sheets: Down-GO (aged mice)]
