# Supplementary material for: Sugt1 loss in skeletal muscle stem cells impairs muscle regeneration and causes premature muscle aging
Source: Life Med. 2023 Nov 2;2(4):lnad039. doi: 10.1093/lifemedi/lnad039 (PMC11749260; doi:10.1093/lifemedi/lnad039)
Supplement: lnad039_suppl_Supplementary_Table_S2 [file lnad039_suppl_Supplementary_Table_S2.xlsx]

## Sheet: Table S5
Supplementay Table S2: Oligonucleotides used for genotyping, RT-qPCR and RNA silencing
Primers for genotyping
Name	Sequence
Pax7-CreER-mutant	CAAAAGACGGCAATATGGTG
Pax7-CreER-wild type	CTGCACTGAGACAGGACCG
Pax7-CreER-common	GCTGCTGTTGATTACCTGGC
EYFP-mutant	AAGACCGCGAAGAGTTTGTC
EYFP-wild type	GGAGCGGGAGAAATGGATATG
EYFP-common	AAAGTCGCTCTGAGTTGTTAT
Sugt1-flox-Foward	GGCTTTGAGCAGAATGCTGTAATC
Sugt1-flox-Reverse	TTGATGCGTGCCTTTAATGCC
nGFP-Forward	TGCTCAGGTAGTGGTTGTCG
nGFP-Reverse	CACATGAAGCAGCACGACTT
Primers for qRT-PCR
Name	Sequence
Sugt1-F	CCGTGATGGTATTGCCGATGT
Sugt1-R	GGCAGAAGCGTAGTCTTTTTCA
18S-F	GTAACCCGTTGAACCCCATT
18S-R	CCATCCAATCGGTAGTAGCG
GAPDH-F	AGAACATCATCCCTGCATCC
GAPDH-R	GGTCCTCAGTGTAGCCCAAG
PAX7-F	GCTACCAGTACAGCCAGTATG
PAX7-R	GTCACTAAGCATGGGTAGATG
MyoD-F	CTGCTCTGATGGCATGATGG
MyoD-R	GTTCCCTGTTCTGTGTCGCT
MyoG-F	ATGGTGCCCAGTGAATGCAA
MyoG-R	ACCCAGCCTGCCAGACAATC
Trim21-F	CTCACGATGCAAAGAACAGAC
Trim21-R	CTCCCTTTGATCCTTCTCCAG
P21-F	CGGTGGAACTTTGACTTCGT
P21-R	CAGGGCAGAGGAAGTACTGG
P53-F	CCGCCGTACAGAAGAAGAAA
P53-R	CTTATGACTTCAGGGCTGAGAC
Cdkn2d-F	CCAAGATGCCTCCGGTACTA
Cdkn2d-R	CTAGGAAGCTGACCACGGAG
IL-6-F	GAGGATACCACTCCCAACAGACC
IL-6-R	AAGTGCATCATCGTTGTTCATACA
CDK1-F	CTCGGCTCGTTACTCCACTC
CDK1-R	TCCACTTGGGAAAGGTGTTC
siRNA oligos for RNA silencing
Name	Sequence
si-Sugt1-1-sense	CCGGAUGACGCACAGUAUU
si-Sugt1-1-antisense	AAUACUGUGCGUCAUCCGG
si-Sugt1-2-sense	CCGAGUCUCACGUAAUCAU
si-Sugt1-2-antisense	AUGAUUACGUGAGACUCGG
si-Sugt1-3-sense	GGATAAGTTGGTTGGCGAA
si-Sugt1-3-antisense	UUCGCCAACCAACUUAUCC
si-Trim21-1-sense	GGUUAGAUUCCACGGCAGAUA
si-Trim21-1-antisense	UCUGCCGUGGAAUCUAACCAG
si-Trim21-2-sense	CAGAAUACCAAGAAGAGUACC
si-Trim21-2-antisense	UACUCUUCUUGGUAUUCUGGG
si-Trim21-3-sense	GGACAUAACUGAAAGUCAAUG
si-Trim21-3-antisense	UUGACUUUCAGUUAUGUCCAG
si-p21-1-sense	GCCGCGGUGUCAGAGUCUAGG
si-p21-1-antisense	UAGACUCUGACACCGCGGCGG
si-p21-2-sense	GCGCAGAUCCACAGCGAUAUC
si-p21-2-antisense	UAUCGCUGUGGAUCUGCGCCU
si-p21-3-sense	GUAGAUUAUUAUUAUUUAAGC
si-p21-3-antisense	UUAAAUAAUAAUAAUCUACAU
